# Supplementary material for: Distinct Transcriptomic Features are Associated with Transitional and Mature B-Cell Populations in the Mouse Spleen
Source: Front Immunol. 2015 Feb 11;6:30. doi: 10.3389/fimmu.2015.00030 (PMC4324157; doi:10.3389/fimmu.2015.00030)
Supplement: Supplementary file 1 [file Table_1.XLSX]

## Sheet: ImmGen and RNA-Seq comparison
	Comparison of ImmGen microarray and our RNA-Seq data for differentially expressed genes
		Immgen	# of DE genes (FC>2)		RNA-Seq	# of DE genes (FC>2)
		T1>T2	7		T121/23DN>T2CD21int	375
		T2>T1	23		T2CD21int>T121/23DN	326
		T2>MZ	204		T2CD21int>MZCD9+	1319
		MZ>T2	307		MZCD9+>T2CD21int	1436

## Sheet: RNA Seq data
Table SI: RNA Seq (NGS) data showing gene name, locus, biotype, FPKM, Z-scores, and fold change in gene expression relative to T2CD21int
																	Fold change in gene expression relative to T2CD21int
		FPKM	FPKM	FPKM	FPKM	FPKM	Z-score	Z-score	Z-score	Z-score	Z-score	log2 norm	log2 norm	log2 norm	log2 norm	log2 norm	rel to T2CD21int	rel to T2CD21int	rel to T2CD21int	rel to T2CD21int
gene	locus	T121/23DN	T2CD21int	FO-I	FO-II	MZCD9+	T121/23DN	T2CD21int	FO-I	FO-II	MZCD9+	T121/23DN	T2CD21int	FO-I	FO-II	MZCD9+	T121/23DN	FO-I	FO-II	MZCD9+	gene	RNA biotype
0610007N19Rik	chr15:32240567-32244662	1	1	1.62688	1.21677	3.80383	-1.64973	-1.61852	-1.20939	-1.49671	-0.597277	-0.067595	-1.08631e-07	0.886137	0.263829	2.2119	0.954227	1.84822	1.20066	4.63285	0610007N19Rik	lincRNA
0610007P14Rik	chr12:85815454-85824545	16.8127	27.2911	26.3203	26.3459	18.9196	0.372571	0.58398	0.569801	0.563531	0.647559	4.31247	4.77036	4.73965	4.72607	4.90806	0.728052	0.978938	0.969766	1.10015	0610007P14Rik	protein_coding
0610009B22Rik	chr11:51685384-51688634	6.32328	7.87981	11.0013	8.17001	6.44393	-0.328177	-0.243489	0.0122517	-0.220903	-0.188229	2.79474	2.97816	3.53206	3.02708	3.09785	0.880611	1.46805	1.03449	1.0865	0610009B22Rik	protein_coding
0610009D07Rik	chr12:4817607-4827659	50.535	70.706	71.731	58.5216	20.1172	1.1612	1.21809	1.2106	1.09823	0.695187	6.02054	6.14376	6.12755	5.88415	5.01122	0.918137	0.988824	0.835314	0.456111	0610009D07Rik	protein_coding
0610009L18Rik	chr11:120348677-120351190	2.18176	4.02789	4.3045	2.59229	2.56045	-1.0907	-0.690484	-0.587498	-0.989984	-0.904433	1.1432	2.01002	2.23308	1.36134	1.54664	0.548353	1.1672	0.637863	0.725281	0610009L18Rik	protein_coding
0610009O20Rik	chr18:38238404-38262629	14.1727	17.9867	16.2634	14.9819	12.6547	0.250166	0.306264	0.262098	0.185351	0.335479	4.04736	4.16886	4.0732	3.90698	4.23214	0.919231	0.935846	0.833999	1.04484	0610009O20Rik	protein_coding
0610010B08Rik,Gm14308,Gm14430,OTTMUSG00000016609	chr2:175185164-175338212	1	1.70495	1.73381	1.77581	2.6599	-1.64973	-1.26314	-1.1687	-1.24343	-0.874864	-0.067595	0.769729	0.974259	0.81242	1.61068	0.559681	1.15231	1.03003	1.79123	Gm2026	protein_coding
0610010F05Rik	chr11:23573775-23633631	1.64095	1.21518	1.21588	1.59033	1.82207	-1.29483	-1.48871	-1.39551	-1.31733	-1.16843	0.701093	0.28117	0.483027	0.652344	0.974845	1.33786	1.15018	1.29341	1.6174	0610010F05Rik	protein_coding
0610010K14Rik	chr11:70235203-70237914	38.6517	62.7379	90.8575	64.7815	20.8888	0.969099	1.13845	1.36168	1.16631	0.724393	5.60448	5.97127	6.45476	6.03162	5.07448	0.775508	1.39813	1.04272	0.537081	0610010K14Rik	protein_coding
0610011F06Rik	chr17:25875499-25877163	12.5345	27.2106	44.9064	30.6829	12.5208	0.162146	0.582012	0.911261	0.66563	0.327225	3.85672	4.7661	5.47921	4.9472	4.21426	0.532414	1.63934	1.13375	0.68215	0610011F06Rik	protein_coding
0610012G03Rik	chr16:31947050-31948521	12.1583	27.5685	32.1061	23.7063	4.78249	0.140309	0.590717	0.696804	0.4928	-0.419611	3.80942	4.78495	5.01472	4.57288	2.5967	0.508554	1.17265	0.863295	0.219418	0610012G03Rik	pseudogene
0610030E20Rik	chr6:72347316-72353160	16.3416	13.3233	11.049	14.296	15.2519	0.352205	0.106355	0.0150169	0.153954	0.480338	4.26836	3.73588	3.53805	3.83897	4.54588	1.44642	0.871863	1.07407	1.75321	0610030E20Rik	protein_coding
0610031J06Rik	chr3:88325022-88328631	48.5362	78.7589	78.5762	62.7902	39.5584	1.13228	1.28993	1.26886	1.14539	1.21991	5.95791	6.29937	6.25372	5.98631	6.14771	0.789241	0.968854	0.804933	0.900215	0610031J06Rik	protein_coding
0610037L13Rik	chr4:107889898-107897802	9.51708	22.3303	30.2019	27.4029	10.6268	-0.0352001	0.450349	0.657725	0.589885	0.199953	3.42929	4.48093	4.93008	4.78315	3.9386	0.482419	1.36524	1.23304	0.686662	0610037L13Rik	protein_coding
0610039K10Rik	chr2:163623272-163645800	15.2049	11.2772	7.16143	12.7209	7.16837	0.300542	-0.00470551	-0.262138	0.0757456	-0.105555	4.15647	3.49534	2.93777	3.66958	3.27691	1.58132	0.679446	1.12838	0.859501	0610039K10Rik	antisense
0610040B10Rik	chr5:143329307-143332704	1.22778	3.62751	3.72341	1.96087	1.72528	-1.50268	-0.760222	-0.680188	-1.17701	-1.21079	0.250896	1.85898	2.03232	0.956268	0.883106	0.328034	1.12767	0.534881	0.508432	0610040B10Rik	antisense
0610043K17Rik	chr4:101346523-101399185	1	1	1.43242	1	1	-1.64973	-1.61852	-1.29075	-1.62816	-1.63401	-0.067595	-1.08631e-07	0.709914	-0.0208728	-0.0335304	0.954227	1.63571	0.985636	0.977027	0610043K17Rik	lincRNA
1100001G20Rik	chr11:83746939-83752646	36.9002	23.9352	1	2.82981	1	0.935868	0.496581	-1.52044	-0.931249	-1.63401	5.53251	4.58106	0.212436	1.48856	-0.0335304	1.93381	0.0484075	0.117236	0.0408196	1100001G20Rik	protein_coding
1110001A16Rik	chr17:78916498-78937070	4.04755	6.16685	8.75473	6.76836	4.80129	-0.647865	-0.406761	-0.133743	-0.346999	-0.416567	2.10233	2.62453	3.21586	2.75397	2.6033	0.696308	1.50663	1.09387	0.985386	1110001A16Rik	protein_coding
1110001J03Rik	chr6:38534860-38539449	31.333	60.304	82.1496	66.6507	10.9995	0.818673	1.11209	1.29728	1.18537	0.226702	5.27868	5.91418	6.31529	6.07289	3.99654	0.643715	1.32052	1.11629	0.264686	1110001J03Rik	protein_coding
1110002L01Rik	chr12:3365131-3426747	4.84736	3.94484	3.88807	4.05801	5.66198	-0.518648	-0.704362	-0.65253	-0.689735	-0.288615	2.3822	1.97997	2.09223	2.01165	2.88042	1.32155	1.08092	1.0222	1.86666	1110002L01Rik	protein_coding
1110004E09Rik	chr16:90925810-90934849	5.53466	8.00213	9.35982	8.91826	3.55951	-0.423632	-0.233228	-0.0910271	-0.162192	-0.648791	2.58799	3.00038	3.30838	3.15424	2.10033	0.751377	1.23798	1.11254	0.535865	1110004E09Rik	protein_coding
1110004F10Rik	chr7:116093379-116105210	31.543	44.7088	44.522	47.8424	27.1328	0.82346	0.912774	0.905766	0.963237	0.927338	5.28904	5.48249	5.46731	5.59178	5.51403	0.874516	0.989534	1.0787	1.02211	1110004F10Rik	protein_coding
1110006O24Rik	chr5:115631048-115631816	1.23487	1.61591	2.83537	2.31341	1.81916	-1.49856	-1.29886	-0.854336	-1.06624	-1.16967	0.259832	0.692347	1.65514	1.19618	0.972159	0.740969	1.94908	1.41798	1.21404	1110006O24Rik	lincRNA
1110007C09Rik	chr13:49202950-49216026	20.8224	27.9038	35.87	25.4351	7.01191	0.525846	0.598769	0.767657	0.539959	-0.12268	4.64445	4.80239	5.16818	4.67502	3.23982	0.896302	1.28859	0.915496	0.338547	1110007C09Rik	protein_coding
1110008F13Rik	chr2:156863121-156887078	22.1857	36.0618	29.2523	28.46	9.78423	0.57129	0.769605	0.637306	0.615244	0.135851	4.74288	5.1724	4.88586	4.83807	3.79976	0.742506	0.819864	0.793154	0.386185	1110008F13Rik	protein_coding
1110008J03Rik	chr5:120609059-120612589	4.9427	5.53903	4.92454	3.72833	2.23066	-0.504691	-0.478279	-0.501487	-0.746503	-1.01143	2.41243	2.46963	2.41937	1.88869	1.31489	0.961125	0.965759	0.668528	0.449147	1110008J03Rik	protein_coding
1110008L16Rik	chr12:55280813-55492647	3.57245	3.81768	2.7571	3.20556	3.29397	-0.737338	-0.726187	-0.872228	-0.847719	-0.708953	1.90854	1.9327	1.61639	1.66947	1.97002	0.983398	0.803123	0.833224	1.02621	1110008L16Rik	protein_coding
1110008P14Rik	chr2:32379100-32381915	39.1887	61.8687	94.6937	50.754	13.7347	0.978986	1.12915	1.38811	1.00282	0.39903	5.62589	5.95114	6.51201	5.67751	4.36978	0.798163	1.47516	0.827236	0.334167	1110008P14Rik	protein_coding
1110012L19Rik	chrX:70385912-70389416	4.91311	9.16554	11.0461	8.97488	4.13107	-0.508994	-0.14281	0.0148492	-0.157952	-0.533236	2.40311	3.19622	3.53769	3.16342	2.3506	0.577099	1.26705	0.977523	0.556473	1110012L19Rik	protein_coding
1110018G07Rik/Arel1	chr12:84918148-84970886	21.7452	20.2159	12.8523	15.8195	17.9091	0.556919	0.384089	0.111646	0.221798	0.604965	4.71175	4.33742	3.74734	3.98592	4.81581	1.29624	0.664306	0.783767	1.39319	Arel1	protein_coding
1110019D14Rik	chr6:13871568-13896421	1	1	1	1	1.1917	-1.64973	-1.61852	-1.52044	-1.62816	-1.49791	-0.067595	-1.08631e-07	0.212436	-0.0208728	0.261232	0.954227	1.15864	0.985636	1.1985	1110019D14Rik	lincRNA
1110032A03Rik	chr9:50762827-50768152	1.62661	1.92661	3.3958	2.98872	1.8155	-1.30112	-1.18172	-0.739054	-0.894645	-1.17124	0.68747	0.946065	1.90483	1.56784	0.968774	0.835902	1.94364	1.53876	1.01587	1110032A03Rik	protein_coding
1110034G24Rik	chr2:132690282-132751055	4.88083	7.26583	9.60723	6.83962	4.62179	-0.513717	-0.297524	-0.0743518	-0.339982	-0.446134	2.39288	2.86113	3.34449	2.76917	2.53926	0.722842	1.398	0.938247	0.800031	1110034G24Rik	protein_coding
1110037F02Rik	chr4:11485957-11551143	14.118	11.3179	10.0875	12.2686	12.117	0.247395	-0.00230584	-0.0431733	0.0514904	0.301786	4.04136	3.50053	3.41202	3.61705	4.15916	1.4548	0.940491	1.08411	1.57858	1110037F02Rik	protein_coding
1110038B12Rik	chr17:34950235-34952471	22.7629	63.1892	33.2792	44.5677	19.8933	0.589695	1.14322	0.719741	0.915734	0.686502	4.78274	5.98161	5.0644	5.4889	4.99241	0.435617	0.529533	0.710689	0.503758	1110038B12Rik	processed_transcript
1110038F14Rik	chr15:76948543-76950731	17.5104	25.5437	36.5187	27.0042	13.43	0.401708	0.539904	0.779113	0.580066	0.381621	4.37558	4.6749	5.19299	4.76188	4.33207	0.812637	1.43206	1.06215	0.788498	1110038F14Rik	protein_coding
1110051M20Rik	chr2:91277827-91444642	1.1027	2.06761	1.1368	1.4108	2.13021	-1.57968	-1.13467	-1.43849	-1.39759	-1.04719	0.0841352	1.04796	0.38993	0.478527	1.23745	0.512694	0.633741	0.67388	1.14036	1110051M20Rik	protein_coding
1110054M08Rik	chr16:24392555-24992578	3.03934	6.71439	15.9842	10.8697	4.69435	-0.853147	-0.350099	0.25103	-0.0296193	-0.434046	1.65772	2.74726	4.04923	3.44138	2.56544	0.469911	2.46566	1.6179	0.881591	1110054M08Rik	lincRNA
1110057K04Rik	chr12:8208106-8285759	15.04	17.6487	14.3043	14.4556	13.8078	0.292728	0.293627	0.180059	0.161392	0.403149	4.13954	4.14149	3.89551	3.85508	4.3787	0.998651	0.843245	0.819942	1.17871	1110057K04Rik	protein_coding
1110058L19Rik	chr1:23995938-24005640	9.46061	14.7176	17.8283	14.9402	11.4123	-0.0394646	0.172651	0.320817	0.183484	0.255291	3.42005	3.87947	4.20038	3.90293	4.05846	0.72728	1.24912	1.01639	1.13209	1110058L19Rik	protein_coding
1110059E24Rik	chr19:21597312-21652791	29.0159	38.085	52.29	51.2226	27.102	0.76362	0.805965	1.00856	1.00897	0.926457	5.15944	5.25115	5.68994	5.69085	5.51212	0.938407	1.35546	1.35632	1.19828	1110059E24Rik	protein_coding
1110059G10Rik	chr9:122945088-122951000	2.20526	2.32378	2.84862	2.88893	2.23179	-1.08302	-1.05687	-0.851356	-0.917396	-1.01104	1.15983	1.21647	1.66159	1.51856	1.31574	0.961498	1.36143	1.23293	1.07123	1110059G10Rik	protein_coding
1110065P20Rik	chr4:124802548-124850730	5.2209	10.6184	13.0132	8.93624	3.16592	-0.465452	-0.0448013	0.119598	-0.160843	-0.739721	2.49742	3.40849	3.76456	3.15716	1.90338	0.531787	1.27993	0.84012	0.352303	1110065P20Rik	protein_coding
1190002F15Rik	chr6:134929091-134951718	6.61925	7.54128	4.21072	4.10632	1.10191	-0.295397	-0.272739	-0.601576	-0.681806	-1.5587	2.86573	2.91481	2.20259	2.02882	0.129573	0.966556	0.610379	0.541116	0.145064	1190002F15Rik	lincRNA
1190002N15Rik	chr9:94517863-94538081	3.26715	2.75334	1.38208	2.05242	1.02367	-0.801354	-0.943887	-1.31362	-1.14644	-1.61585	1.76989	1.46118	0.660389	1.02248	0.00578822	1.2386	0.574033	0.737799	0.364655	1190002N15Rik	protein_coding
1190007I07Rik	chr10:82619850-82623228	4.79611	11.2312	10.8308	9.67359	7.74977	-0.526265	-0.00742811	0.00226842	-0.107725	-0.0450396	2.3657	3.48944	3.51044	3.27221	3.40798	0.458903	1.01466	0.860216	0.945099	1190007I07Rik	protein_coding
1200011I18Rik/Gpalpp1	chr14:76086231-76110815	8.9985	8.02523	5.87036	8.03462	9.06682	-0.0753506	-0.231308	-0.389198	-0.232098	0.0767586	3.34233	3.00454	2.66257	3.00283	3.67178	1.26382	0.788964	0.998815	1.58803	Gpalpp1	protein_coding
1200014J11Rik	chr11:73047866-73083579	8.04795	7.65624	4.9131	6.26552	4.99682	-0.155351	-0.262661	-0.502974	-0.398719	-0.385592	3.16906	2.93664	2.41615	2.64195	2.67038	1.17481	0.697136	0.81525	0.831477	1200014J11Rik	protein_coding
1300002E11Rik	chr16:21794346-21809039	14.2344	18.5416	21.1526	22.0442	19.0086	0.253279	0.326503	0.430096	0.444099	0.651201	4.0541	4.21269	4.43707	4.46739	4.91595	0.895898	1.16827	1.19309	1.62818	1300002E11Rik	lincRNA
1300018J18Rik/Selo	chr15:89089106-89123150	9.13984	12.6262	15.2899	14.6789	5.73016	-0.0641826	0.070558	0.222647	0.171662	-0.279326	3.36652	3.65835	3.98776	3.87733	2.90054	0.816864	1.2565	1.16391	0.591395	Selo	protein_coding
1500004A13Rik/5430404N14Rik	chr3:88777056-88832487	3.32681	2.56738	2.58227	2.8366	2.69895	-0.788386	-0.990467	-0.914099	-0.929644	-0.863554	1.79798	1.3603	1.5257	1.49203	1.63517	1.35443	1.12148	1.09561	1.20989	1500004A13Rik	lincRNA
1500011B03Rik	chr5:114808195-114813976	13.7755	20.0775	25.9382	18.8083	10.0826	0.229796	0.379513	0.560454	0.33774	0.159161	4.00324	4.32751	4.7194	4.23703	3.85025	0.798703	1.31212	0.939213	0.718342	1500011B03Rik	protein_coding
1500011K16Rik	chr2:127791376-127792488	5.51619	11.4013	9.96687	12.0225	7.29055	-0.426027	0.00258457	-0.0508625	0.0379146	-0.0924403	2.58281	3.51113	3.39537	3.58765	3.30531	0.525469	0.922896	1.05447	0.86705	1500011K16Rik	lincRNA
1500012F01Rik	chr2:167035796-167065862	55.594	100.65	84.909	107.104	60.3064	1.22957	1.4533	1.3184	1.50316	1.54712	6.16862	6.6532	6.36102	6.76119	6.8564	0.714704	0.816667	1.07772	1.15124	1500012F01Rik	protein_coding
1500015A07Rik	chr18:61726389-61728253	1.44494	1.84418	3.08419	1.46992	1.92001	-1.38598	-1.21085	-0.800573	-1.37008	-1.1278	0.503661	0.88298	1.77159	0.538095	1.06284	0.768801	1.85139	0.787371	1.13278	1500015A07Rik	lincRNA
1500032L24Rik/Smdt1	chr15:82346045-82349062	84.1893	130.33	121.369	107.931	33.466	1.52695	1.62544	1.54674	1.50831	1.09013	6.81271	7.02603	6.85558	6.77235	5.86662	0.862551	0.888569	0.838758	0.447697	Smdt1	protein_coding
1600002H07Rik	chr17:24215055-24220769	4.89091	5.33806	5.02141	4.73068	2.76847	-0.512239	-0.502897	-0.489036	-0.586977	-0.843819	2.39608	2.41632	2.44634	2.23421	1.67792	0.986072	1.02103	0.881414	0.599405	1600002H07Rik	protein_coding
1600002K03Rik	chr10:79697304-80369637	12.297	22.2251	24.4986	21.5713	8.5688	0.148438	0.447204	0.523958	0.42957	0.0329199	3.82703	4.47412	4.64036	4.43593	3.57683	0.638566	1.12213	0.973874	0.536895	1600002K03Rik	protein_coding
1600012H06Rik	chr17:14943183-14961260	11.3124	11.0856	12.2192	15.8601	12.9003	0.0886343	-0.0161198	0.0793594	0.223515	0.350395	3.6975	3.47062	3.67741	3.98964	4.26444	1.17031	1.15412	1.43298	1.73367	1600012H06Rik	protein_coding
1600014C10Rik	chr7:38183216-38197565	11.5122	15.7061	10.7434	13.7741	7.75406	0.10118	0.215951	-0.00291019	0.129038	-0.0446101	3.72467	3.97325	3.49923	3.78501	3.40891	0.841724	0.719952	0.877673	0.676262	1600014C10Rik	protein_coding
1600016N20Rik	chr7:141194129-141214080	1.51941	5.04614	6.58373	8.32733	4.31275	-1.34997	-0.540357	-0.315896	-0.208124	-0.499838	0.581658	2.33518	2.82134	3.05476	2.42294	0.296577	1.40071	1.6467	1.06272	1600016N20Rik	protein_coding
1600020E01Rik	chr6:86527329-86564449	26.3134	38.1189	51.4305	54.7839	17.7757	0.693562	0.806558	0.997962	1.05401	0.599164	5.0077	5.25244	5.66699	5.78838	4.80324	0.843971	1.33289	1.44989	0.732454	1600020E01Rik	lincRNA
1700001G17Rik	chr1:33669823-33670712	1	1	1.90296	1	1	-1.64973	-1.61852	-1.10921	-1.62816	-1.63401	-0.067595	-1.08631e-07	1.10312	-0.0208728	-0.0335304	0.954227	2.14819	0.985636	0.977027	1700001G17Rik	protein_coding
1700007J10Rik	chr11:59662494-59780860	1.7573	1.89713	1.45534	2.52883	1.48045	-1.24574	-1.19199	-1.28061	-1.00659	-1.32955	0.807412	0.923819	0.731889	1.32538	0.625886	0.922483	0.875434	1.32093	0.813417	1700007J10Rik	processed_transcript
1700007L15Rik	chr16:33379853-33380736	1.75692	2.49756	3.71471	2.14556	2.17589	-1.24589	-1.00883	-0.681683	-1.1167	-1.03072	0.807077	1.32052	2.02909	1.08688	1.27311	0.700549	1.63418	0.850489	0.967672	1700007L15Rik	lincRNA
1700008J07Rik	chr7:127510437-127512869	1.2685	1.66057	2.37689	1.94886	1.46864	-1.4793	-1.2807	-0.967069	-1.18113	-1.33576	0.301535	0.731679	1.41097	0.947353	0.612425	0.742188	1.60136	1.16125	0.920664	1700008J07Rik	lincRNA
1700009P17Rik	chr1:171121660-171126967	1	1	1	1	1.23113	-1.64973	-1.61852	-1.52044	-1.62816	-1.47265	-0.067595	-1.08631e-07	0.212436	-0.0208728	0.315942	0.954227	1.15864	0.985636	1.24482	1700009P17Rik	protein_coding
1700010I14Rik	chr17:8988332-9008319	1.39028	1.68275	1.53459	1.37306	1.16325	-1.41361	-1.27187	-1.24672	-1.41575	-1.51666	0.44381	0.750821	0.805291	0.439181	0.220621	0.808315	1.03848	0.805725	0.692459	1700010I14Rik	protein_coding
1700011J10Rik	chr2:72936431-72989249	3.35063	5.43469	6.42183	7.62383	2.78084	-0.783274	-0.490947	-0.33181	-0.267259	-0.84036	1.80905	2.4422	2.78687	2.92668	1.68541	0.644769	1.26986	1.39908	0.591813	1700011J10Rik	antisense
1700012B15Rik	chr12:3235790-3309969	7.82794	11.3367	11.8167	11.1181	5.77502	-0.175213	-0.00120031	0.0579512	-0.014481	-0.273275	3.12604	3.50293	3.63104	3.47416	2.91365	0.770096	1.09286	0.980259	0.664674	1700012B15Rik	antisense
1700012D01Rik	chr10:127667122-127668851	1	1	1.25842	1.67083	1	-1.64973	-1.61852	-1.37353	-1.28425	-1.63401	-0.067595	-1.08631e-07	0.530632	0.723997	-0.0335304	0.954227	1.44456	1.65175	0.977027	1700012D01Rik	lincRNA
1700012D14Rik	chr7:111117672-111122675	1	1	1.06722	1	1	-1.64973	-1.61852	-1.47886	-1.62816	-1.63401	-0.067595	-1.08631e-07	0.302496	-0.0208728	-0.0335304	0.954227	1.23328	0.985636	0.977027	1700012D14Rik	lincRNA
1700016K19Rik	chr11:75999911-76003569	1	1	1.79961	1	1	-1.64973	-1.61852	-1.1449	-1.62816	-1.63401	-0.067595	-1.08631e-07	1.02582	-0.0208728	-0.0335304	0.954227	2.03612	0.985636	0.977027	1700016K19Rik	protein_coding
1700017B05Rik	chr9:57252321-57262599	11.7091	12.8565	10.5765	9.3714	6.16163	0.113333	0.0825981	-0.0129174	-0.128987	-0.222991	3.75099	3.68443	3.47755	3.22616	3.02256	1.04722	0.866412	0.727859	0.632059	1700017B05Rik	protein_coding
1700018L02Rik	chr19:29020831-29048729	3.12828	3.00125	1.3023	2.05882	1.15471	-0.832478	-0.88646	-1.35162	-1.14435	-1.52238	1.70248	1.58556	0.57808	1.027	0.208237	1.08442	0.497413	0.678978	0.384931	1700018L02Rik	lincRNA
1700019G17Rik	chr6:85899049-85904938	1.40076	2.23431	2.14671	2.56517	2.1217	-1.40823	-1.08302	-1.03217	-0.99703	-1.05029	0.455466	1.15983	1.26997	1.34608	1.23072	0.613713	1.07933	1.1378	1.05037	1700019G17Rik	protein_coding
1700020D05Rik	chr19:5495277-5510489	2.11885	1.5553	1.62519	1.59257	1.95229	-1.11167	-1.32433	-1.21005	-1.31639	-1.11487	1.09779	0.637193	0.884698	0.654387	1.09086	1.37611	1.18715	1.01199	1.36952	1700020D05Rik	protein_coding
1700020I14Rik	chr2:119594295-119600744	11.9771	8.1315	6.04696	9.96436	26.7827	0.129549	-0.222546	-0.370253	-0.0878831	0.91726	3.78612	3.02352	2.7036	3.31518	5.4922	1.69654	0.801116	1.22405	5.53538	1700020I14Rik	lincRNA
1700020N18Rik	chr1:91404878-91406029	1	1	1	1.1109	1	-1.64973	-1.61852	-1.52044	-1.5577	-1.63401	-0.067595	-1.08631e-07	0.212436	0.131738	-0.0335304	0.954227	1.15864	1.09561	0.977027	1700020N18Rik	lincRNA
1700021F05Rik	chr10:43525120-43540994	5.21728	6.47579	7.49095	4.8842	3.31772	-0.465949	-0.3742	-0.233386	-0.56558	-0.703378	2.49634	2.69506	3.00004	2.28055	1.9821	0.871325	1.23541	0.750276	0.610067	1700021F05Rik	protein_coding
1700021K19Rik	chr16:32821701-32868366	94.2449	95.234	47.5778	59.4335	40.0501	1.6078	1.41646	0.948195	1.10858	1.2295	6.98782	6.57341	5.5592	5.90659	6.16848	1.33276	0.495102	0.629895	0.755273	1700021K19Rik	protein_coding
1700026L06Rik	chr2:28692079-28699651	2.8312	1.98215	3.22043	1.89672	1	-0.903981	-1.16279	-0.772945	-1.19929	-1.63401	1.54761	0.987066	1.83142	0.908002	-0.0335304	1.47483	1.79547	0.946672	0.492912	1700026L06Rik	protein_coding
1700027J07Rik	chr10:43746157-43765836	1.99183	1	1	1	3.6836	-1.15597	-1.61852	-1.52044	-1.62816	-0.6222	1.00184	-1.08631e-07	0.212436	-0.0208728	2.15792	2.00256	1.15864	0.985636	4.46271	1700027J07Rik	lincRNA
1700028E10Rik	chr5:151368674-151414083	1	1	1.85429	1	1	-1.64973	-1.61852	-1.12576	-1.62816	-1.63401	-0.067595	-1.08631e-07	1.06726	-0.0208728	-0.0335304	0.954227	2.09545	0.985636	0.977027	1700028E10Rik	lincRNA
1700028I16Rik	chr10:82812122-82824242	1	1	1.41944	1	1	-1.64973	-1.61852	-1.29657	-1.62816	-1.63401	-0.067595	-1.08631e-07	0.697313	-0.0208728	-0.0335304	0.954227	1.62148	0.985636	0.977027	1700028I16Rik	lincRNA
1700028J19Rik	chr7:44229929-44236122	1	1	1.64833	1	1	-1.64973	-1.61852	-1.20102	-1.62816	-1.63401	-0.067595	-1.08631e-07	0.904269	-0.0208728	-0.0335304	0.954227	1.8716	0.985636	0.977027	1700028J19Rik	protein_coding
1700028K03Rik	chr5:107534710-107661838	1	1.34268	1.4519	1.32874	1	-1.64973	-1.42225	-1.28212	-1.43773	-1.63401	-0.067595	0.425115	0.728613	0.39157	-0.0335304	0.710689	1.23413	0.977016	0.727669	1700028K03Rik	protein_coding
1700029I15Rik	chr2:92382917-92383603	2.20269	1	1.52765	1.5306	1.04125	-1.08386	-1.61852	-1.24961	-1.34298	-1.60264	1.15802	-1.08631e-07	0.799016	0.596794	0.0344067	2.23151	1.73991	1.51235	1.02414	1700029I15Rik	protein_coding
1700029J07Rik	chr8:45953605-45975252	1.14212	1.68763	2.22536	3.30739	7.61382	-1.55451	-1.26994	-1.00917	-0.826767	-0.0587732	0.13865	0.754999	1.31978	1.71485	3.37823	0.65232	1.47917	1.94511	6.1613	1700029J07Rik	protein_coding
1700030K09Rik	chr8:72443879-72475233	13.0549	18.8049	14.5214	17.7798	13.7598	0.191296	0.335895	0.189686	0.300064	0.400447	3.91985	4.23304	3.91637	4.15543	4.37285	0.804863	0.802921	0.947629	1.10176	1700030K09Rik	protein_coding
1700030L20Rik	chr3:136435269-136449349	2.45611	2.8915	2.23628	2.00218	1.69375	-1.00582	-0.911275	-1.00604	-1.16304	-1.2251	1.32704	1.53182	1.32656	0.986521	0.852106	0.86767	0.867383	0.68525	0.62429	1700030L20Rik	lincRNA
1700034P13Rik	chr1:9723195-9771256	5.11502	2.86149	1	3.8805	8.11663	-0.480134	-0.918224	-1.52044	-0.719702	-0.00914858	2.46562	1.51677	0.212436	1.94674	3.48571	1.93033	0.404909	1.34721	3.91482	1700034P13Rik	lincRNA
1700037C18Rik	chr16:3905797-3908689	2.20257	4.13959	5.51544	4.48938	2.42448	-1.0839	-0.672263	-0.429058	-0.622053	-0.946776	1.15794	2.04949	2.57624	2.15824	1.45493	0.539034	1.44068	1.07829	0.662246	1700037C18Rik	protein_coding
1700037H04Rik	chr2:131127411-131604824	10.5479	18.0876	25.1761	16.7905	5.81794	0.0384928	0.30999	0.541393	0.261708	-0.267529	3.5889	4.17693	4.67812	4.07236	2.92609	0.665251	1.41538	0.93008	0.420205	1700037H04Rik	protein_coding
1700047I17Rik2	chr12:55199591-55217146	3.04009	2.97004	3.79168	3.81589	1.94735	-0.85297	-0.893423	-0.668575	-0.730951	-1.11683	1.6581	1.57048	2.05748	1.92238	1.08661	1.06261	1.40152	1.27624	0.715053	1700047I17Rik2	protein_coding
1700048M11Rik	chr16:92301302-92313041	1.40199	1.26469	1	1	2.01374	-1.4076	-1.46211	-1.52044	-1.62816	-1.09082	0.456828	0.338784	0.212436	-0.0208728	1.14295	1.08526	0.916148	0.77935	1.74614	1700048M11Rik	lincRNA
1700048O20Rik	chr9:121937274-121947016	1.82601	3.38299	1.66433	4.48107	8.02446	-1.21825	-0.806707	-1.19484	-0.623294	-0.0180109	0.86694	1.7583	0.917642	2.15555	3.46652	0.539106	0.558389	1.31699	3.26758	1700048O20Rik	protein_coding
1700049G17Rik	chr7:27907391-27929430	2.67111	1.43594	1.10197	1.80536	3.87186	-0.945691	-1.37752	-1.45838	-1.23237	-0.583521	1.45728	0.521995	0.346853	0.836368	2.24169	1.91226	0.88568	1.24347	3.29367	1700049G17Rik	protein_coding
1700052K11Rik	chr11:105179020-105181433	1.61615	2.06663	3.3067	2.52764	1.8531	-1.30574	-1.13499	-0.756048	-1.0069	-1.15533	0.677457	1.04728	1.86802	1.32469	1.00323	0.773877	1.76631	1.21202	0.969926	1700052K11Rik	lincRNA
1700052N19Rik	chr10:4432604-4455140	21.7067	23.4949	16.2231	18.7481	15.0103	0.55565	0.484213	0.260513	0.335592	0.467947	4.709	4.55428	4.06977	4.23238	4.51905	1.11321	0.71474	0.800018	0.975876	1700052N19Rik	protein_coding
1700056E22Rik	chr1:184033031-184033998	2.58328	2.82545	1.00799	1.1161	1	-0.96965	-0.926667	-1.51536	-1.55457	-1.63401	1.40538	1.49848	0.223453	0.138515	-0.0335304	0.937509	0.413217	0.389591	0.345795	1700056E22Rik	protein_coding
1700066J24Rik	chr4:41517436-41569527	2.44001	2.86463	3.34992	3.6808	1.10749	-1.01054	-0.917494	-0.747749	-0.755099	-1.55478	1.31683	1.51835	1.886	1.87008	0.138063	0.869634	1.29025	1.27609	0.384143	1700066J24Rik	antisense
1700066M21Rik	chr1:57377619-57385422	4.50097	3.26125	2.64739	3.52025	4.06498	-0.571777	-0.831119	-0.898181	-0.784979	-0.545751	2.26713	1.70543	1.56018	1.80536	2.3235	1.47601	0.904225	1.07172	1.53482	1700066M21Rik	protein_coding
1700071M16Rik	chr17:43568450-43612201	1	1	1	1	2.50257	-1.64973	-1.61852	-1.52044	-1.62816	-0.922176	-0.067595	-1.08631e-07	0.212436	-0.0208728	1.50821	0.954227	1.15864	0.985636	2.84456	1700071M16Rik	antisense
1700084E18Rik	chr2:30237197-30237631	1.46752	2.36252	4.99308	4.21839	1.04432	-1.37487	-1.04586	-0.492653	-0.663766	-1.60035	0.527727	1.24033	2.4385	2.06789	0.0393547	0.61022	2.29449	1.77469	0.434982	1700084E18Rik	pseudogene
1700088E04Rik	chr15:79108982-79141251	7.14917	10.1844	8.28978	11.5089	6.00138	-0.24021	-0.0725985	-0.168622	0.00866406	-0.24344	2.98526	3.34829	3.14031	3.52429	2.97827	0.777532	0.865752	1.12975	0.773771	1700088E04Rik	protein_coding
1700092M07Rik	chr19:8740717-8741225	1	1.19109	1	1	1	-1.64973	-1.50204	-1.52044	-1.62816	-1.63401	-0.067595	0.252282	0.212436	-0.0208728	-0.0335304	0.801138	0.972758	0.827508	0.820279	1700092M07Rik	protein_coding
1700094D03Rik	chr3:90062795-90068347	7.65378	8.19402	9.15863	10.1659	7.5081	-0.191336	-0.217444	-0.104916	-0.0744674	-0.0696235	3.09112	3.03457	3.27829	3.34424	3.35473	1.03997	1.18404	1.23942	1.24847	1700094D03Rik	protein_coding
1700094J05Rik	chr10:76351253-76442912	2.1634	1.55916	1.35359	1.88588	1.65994	-1.09676	-1.32268	-1.32693	-1.20313	-1.24075	1.13009	0.640769	0.631554	0.899685	0.818218	1.40378	0.993633	1.19658	1.13088	1700094J05Rik	lincRNA
1700096J18Rik	chr11:109346866-109353651	1	1.0112	1	1	1	-1.64973	-1.61111	-1.52044	-1.62816	-1.63401	-0.067595	0.0160683	0.212436	-0.0208728	-0.0335304	0.943658	1.14581	0.974719	0.966205	1700096J18Rik	lincRNA
1700096K18Rik	chr5:25530017-25531466	1.76216	2.7116	4.37487	3.98617	1.92728	-1.24376	-0.954063	-0.577133	-0.701702	-1.12487	0.811699	1.43914	2.25553	1.98573	1.06919	0.647321	1.76099	1.46062	0.773809	1700096K18Rik	lincRNA
1700097N02Rik	chr17:30622440-30626905	4.59223	4.24296	1.21446	1.48544	1	-0.557393	-0.655834	-1.39626	-1.36305	-1.63401	2.29828	2.08507	0.481409	0.553336	-0.0335304	1.15927	0.329041	0.345861	0.23027	1700097N02Rik	lincRNA
1700102P08Rik	chr9:108392833-108397767	2.118	1.91779	1.54695	1.98239	1.15765	-1.11196	-1.18478	-1.24159	-1.1697	-1.52041	1.09717	0.939445	0.816396	0.972107	0.212511	1.11553	0.918245	1.0229	0.604187	1700102P08Rik	protein_coding
1700109H08Rik	chr5:3571715-3637101	1.64073	1.61188	1	1.16027	1	-1.29492	-1.30053	-1.52044	-1.52857	-1.63401	0.700884	0.688744	0.212436	0.194834	-0.0335304	1.00845	0.718815	0.710098	0.606141	1700109H08Rik	protein_coding
1700113A16Rik	chr3:88171559-88177785	46.4499	43.837	42.3058	40.778	14.0875	1.1008	0.899657	0.873131	0.856195	0.418711	5.88972	5.45408	5.39663	5.35994	4.41241	1.35251	0.96096	0.936835	0.485765	1700113A16Rik	lincRNA
1700120C14Rik	chr15:99224975-99262041	1.9676	1	1	1.48264	1.23096	-1.16474	-1.61852	-1.52044	-1.36431	-1.47276	0.982849	-1.08631e-07	0.212436	0.550598	0.31571	1.97636	1.15864	1.46469	1.24462	1700120C14Rik	lincRNA
1700120K04Rik	chr7:127603902-127604445	1.58868	1.93238	1	1.86523	1	-1.31802	-1.17973	-1.52044	-1.21051	-1.63401	0.65085	0.950379	0.212436	0.883709	-0.0335304	0.812518	0.599594	0.954839	0.505608	1700120K04Rik	lincRNA
1700123O20Rik	chr14:54642160-54690742	17.9778	23.1465	23.9589	23.8472	12.2335	0.420585	0.474262	0.50972	0.496771	0.309212	4.41646	4.53272	4.60952	4.58147	4.17524	0.922578	1.05467	1.03437	0.780527	1700123O20Rik	protein_coding
1810009A15Rik	chr19:8888902-8890740	33.6606	47.3759	63.2087	53.3258	20.5736	0.870021	0.95137	1.12976	1.03593	0.712595	5.38989	5.56608	5.95246	5.74924	5.04892	0.885036	1.3071	1.13536	0.698747	1810009A15Rik	protein_coding
1810010D01Rik/Gm2572	chr7:145205817-145208119	1	1	1.16119	1	1	-1.64973	-1.61852	-1.42492	-1.62816	-1.63401	-0.067595	-1.08631e-07	0.419317	-0.0208728	-0.0335304	0.954227	1.33729	0.985636	0.977027	Gm2572	lincRNA
1810010H24Rik	chr11:107028222-107030442	2.08506	2.58594	2.46956	2.09215	1	-1.12319	-0.985669	-0.942624	-1.13359	-1.63401	1.07284	1.37069	1.46392	1.0503	-0.0335304	0.813465	1.06676	0.800856	0.377823	1810010H24Rik	antisense
1810013D10Rik/Smim20	chr5:53267105-53278540	45.8152	55.3051	44.1699	39.7788	21.7746	1.09094	1.05445	0.900691	0.839574	0.756621	5.86837	5.78934	5.45632	5.32395	5.14428	1.0563	0.793871	0.724272	0.639465	Smim20	protein_coding
1810013L24Rik	chr16:8830099-8858924	13.4229	11.816	11.1959	13.5872	12.8252	0.211216	0.0263825	0.0234587	0.119885	0.345865	3.963	3.56267	3.55634	3.76518	4.25463	1.31981	0.99562	1.1507	1.61548	1810013L24Rik	protein_coding
1810014B01Rik	chr10:86685526-86689954	1.94097	2.83894	2.31025	2.28869	3.04012	-1.1745	-0.923494	-0.985245	-1.07344	-0.771185	0.9617	1.50535	1.37161	1.18059	1.83524	0.686032	0.911463	0.798432	1.25691	1810014B01Rik	lincRNA
1810021B22Rik	chr15:89071197-89075854	1	1.03378	1.74138	1.32836	1	-1.64973	-1.5964	-1.16592	-1.43793	-1.63401	-0.067595	0.0479291	0.98029	0.391155	-0.0335304	0.923047	1.9084	1.26859	0.945101	1810021B22Rik	processed_transcript
1810022K09Rik	chr3:14578670-14611256	49.654	58.9784	80.076	69.7653	39.3373	1.1486	1.09729	1.28094	1.21597	1.21556	5.99325	5.88212	6.2799	6.13917	6.13829	1.08008	1.31748	1.19503	1.19431	1810022K09Rik	protein_coding
1810026B05Rik	chr7:73426651-73558395	11.1624	11.1794	10.2166	16.7819	8.89132	0.079069	-0.0105074	-0.0350453	0.261365	0.061591	3.67678	3.48277	3.42963	4.07161	3.63893	1.14394	0.963832	1.50404	1.11431	1810026B05Rik	lincRNA
1810026J23Rik	chr9:21546893-21595970	17.6516	16.2396	10.739	13.529	8.90126	0.407463	0.238202	-0.00317201	0.117009	0.0624581	4.38805	4.02144	3.49866	3.75896	3.64081	1.28931	0.696026	0.833648	0.768097	1810026J23Rik	protein_coding
1810030O07Rik	chrX:12654883-12673546	17.1545	18.9215	19.6439	20.8219	13.5868	0.386993	0.340013	0.382802	0.405881	0.390629	4.34371	4.24196	4.33463	4.38462	4.35158	1.07308	1.06635	1.10394	1.07895	1810030O07Rik	protein_coding
1810032O08Rik	chr11:116671659-116675798	11.8548	20.6436	17.0307	19.767	11.2611	0.122195	0.398034	0.291563	0.371048	0.244941	3.77019	4.36762	4.13702	4.30917	4.03604	0.660928	0.852279	0.960296	0.794665	1810032O08Rik	protein_coding
1810034E14Rik	chr13:64192544-64274988	1.16953	1	2.14336	1.11827	1	-1.53751	-1.61852	-1.03317	-1.55327	-1.63401	0.175458	-1.08631e-07	1.26781	0.141333	-0.0335304	1.12932	2.40796	1.10292	0.977027	1810034E14Rik	lincRNA
1810037I17Rik	chr3:122924396-122926194	25.2366	33.1178	34.3387	35.3972	14.7775	0.663621	0.712878	0.739772	0.761387	0.455818	4.94285	5.04954	5.10779	5.1546	4.49277	0.92872	1.0412	1.07554	0.679827	1810037I17Rik	protein_coding
1810043G02Rik	chr10:77978649-77985438	3.75689	4.34076	5.17459	4.8257	2.41597	-0.701265	-0.640655	-0.46983	-0.573653	-0.949504	1.98667	2.11795	2.48793	2.26307	1.44902	0.913024	1.29234	1.10582	0.628973	1810043G02Rik	protein_coding
1810043H04Rik	chr11:120098933-120100424	27.6019	52.6717	86.9353	56.306	11.0668	0.727819	1.02195	1.33347	1.07237	0.231435	5.0819	5.71896	6.39367	5.82815	4.00679	0.643022	1.59628	1.07862	0.305201	1810043H04Rik	protein_coding
1810044D09Rik	chr6:91440986-91441755	1.09023	3.4118	2.58444	3.79299	2.81476	-1.58783	-0.801058	-0.913562	-0.734984	-0.830952	0.0664838	1.77053	1.52686	1.91364	1.70579	0.306923	0.844595	1.10428	0.956114	1810044D09Rik	lincRNA
1810046K07Rik	chr9:51289685-51328917	6.71327	1.53592	1	1.06372	1	-0.28529	-1.33268	-1.52044	-1.58678	-1.63401	2.88762	0.619103	0.212436	0.0687637	-0.0335304	4.81829	0.754364	0.682859	0.636118	1810046K07Rik	protein_coding
1810055G02Rik	chr19:3708332-3717881	1.63946	1.6662	1.59008	1.49861	1	-1.29548	-1.27845	-1.22401	-1.35713	-1.63401	0.699683	0.736562	0.854464	0.566145	-0.0335304	0.974761	1.08516	0.888586	0.58638	1810055G02Rik	protein_coding
1810058I24Rik	chr6:35252698-35262059	35.1153	57.1521	61.0201	48.7841	22.9639	0.900339	1.07633	1.10724	0.976296	0.797888	5.45556	5.83674	5.90368	5.62007	5.23366	0.767809	1.04749	0.860551	0.658348	1810058I24Rik	lincRNA
1810062O18Rik	chr14:20499313-20618354	1.39638	1.25426	1.93961	1	1	-1.41048	-1.46762	-1.09701	-1.62816	-1.63401	0.450605	0.326836	1.12953	-0.0208728	-0.0335304	1.08958	1.74436	0.785831	0.778966	1810062O18Rik	antisense
2010003O02Rik	chr4:40259605-40270221	20.2515	60.6309	101.164	91.9192	24.7146	0.505924	1.11569	1.43036	1.40073	0.8549	4.6013	5.92198	6.60351	6.53934	5.35714	0.400345	1.60383	1.53406	0.676029	2010003O02Rik	antisense
2010012O05Rik	chr19:46689905-46703382	5.82038	8.03967	6.46947	7.55576	12.7054	-0.387562	-0.230111	-0.327086	-0.273268	0.338582	2.66612	3.00714	2.7971	2.91366	4.23886	0.789483	0.864515	0.937264	2.34847	2010012O05Rik	protein_coding
2010015L04Rik	chr4:155409189-155443110	2.35175	2.67638	4.7623	2.28929	1.56483	-1.03694	-0.962771	-0.522899	-1.07326	-1.28654	1.25965	1.42028	2.37299	1.18097	0.719049	0.894631	1.93551	0.847151	0.615046	2010015L04Rik	protein_coding
2010016I18Rik	chr3:106481985-106547761	1	1	1	1	4.59082	-1.64973	-1.61852	-1.52044	-1.62816	-0.451352	-0.067595	-1.08631e-07	0.212436	-0.0208728	2.52796	0.954227	1.15864	0.985636	5.76754	2010016I18Rik	protein_coding
2010107E04Rik	chr12:111961375-111966977	156.437	214.419	285.315	233.843	91.2658	1.97093	1.95706	2.09306	2.02631	1.86864	7.77433	7.74429	8.03884	7.89427	7.55278	1.02104	1.22651	1.10955	0.875687	2010107E04Rik	protein_coding
2010109A12Rik	chr5:93206517-93213474	1.28359	1.17171	1	1	1	-1.47083	-1.51297	-1.52044	-1.62816	-1.63401	0.319889	0.228615	0.212436	-0.0208728	-0.0335304	1.06531	0.988848	0.841195	0.833847	2010109A12Rik	protein_coding
2010109I03Rik	chr15:74878335-74881704	2.09888	2.03094	5.22311	2.70392	1	-1.11845	-1.14659	-0.463865	-0.961738	-1.63401	1.08309	1.02215	2.50085	1.42252	-0.0335304	1.04315	2.78699	1.31985	0.481071	2010109I03Rik	protein_coding
2010111I01Rik	chr13:63014933-63299656	2.24435	2.25235	1.77249	1.96664	1.21558	-1.07043	-1.07767	-1.1546	-1.17504	-1.48252	1.1871	1.17143	1.0048	0.960532	0.294578	1.01092	0.890922	0.863999	0.544554	2010111I01Rik	protein_coding
2010204K13Rik	chrX:7411816-7422988	1.03069	6.24795	9.5525	5.23427	2.53663	-1.62807	-0.398058	-0.0780033	-0.519204	-0.911686	-0.0206792	2.64338	3.33658	2.381	1.53093	0.157775	1.61687	0.833708	0.462506	2010204K13Rik	processed_transcript
2010315B03Rik	chr9:124291803-124312694	7.33496	7.99189	10.2603	10.2425	13.5174	-0.221825	-0.234081	-0.0323172	-0.069438	0.386655	3.02508	2.99854	3.43553	3.35513	4.34298	1.01857	1.35378	1.2804	2.53932	2010315B03Rik	protein_coding
2010320M18Rik	chr8:70776861-70777606	7.73084	12.1032	13.4438	10.3327	2.66636	-0.184157	0.0423791	0.140404	-0.0635638	-0.872981	3.10667	3.59732	3.80963	3.36786	1.61476	0.711704	1.15854	0.852954	0.25304	2010320M18Rik	lincRNA
2200002D01Rik	chr7:29238322-29248467	6.09863	4.10135	1.62792	2.61118	1	-0.354098	-0.678445	-1.20898	-0.98512	-1.63401	2.73859	2.0361	0.887021	1.37188	-0.0335304	1.62732	0.450913	0.631029	0.238221	2200002D01Rik	protein_coding
2210013O21Rik	chrX:153723553-153741296	1.41619	1.73177	3.46476	3.02817	5.30054	-1.40038	-1.25274	-0.726205	-0.885859	-0.339803	0.472469	0.792247	1.93266	1.58687	2.76956	0.801193	2.20444	1.73462	3.93758	2210013O21Rik	processed_transcript
2210015D19Rik	chr11:5713416-5784710	2.66839	4.34178	6.16358	4.65756	1.87992	-0.946421	-0.640498	-0.358044	-0.597413	-1.14418	1.45569	2.11829	2.73005	2.2116	1.02738	0.631742	1.52812	1.06682	0.469465	2210015D19Rik	pseudogene
2210016F16Rik	chr13:58380045-58385225	11.4689	14.9885	12.0363	11.3951	6.18052	0.0984799	0.184801	0.0697201	0.00200639	-0.220616	3.71882	3.90578	3.65653	3.50987	3.0277	0.878455	0.841333	0.76001	0.54409	2210016F16Rik	protein_coding
2210016L21Rik	chr5:114942201-114948540	14.5832	28.1904	31.145	27.2198	13.3557	0.270626	0.605576	0.677378	0.585393	0.377316	4.09167	4.81713	4.97265	4.77342	4.32275	0.604804	1.11382	0.970155	0.709866	2210016L21Rik	protein_coding
2210018M11Rik	chr7:98590605-98656569	8.18021	7.02007	6.95541	8.92896	6.54046	-0.14367	-0.320444	-0.280795	-0.161389	-0.176691	3.19436	2.81149	2.89736	3.15598	3.12284	1.30393	1.06133	1.26971	1.24087	2210018M11Rik	protein_coding
2210039B01Rik	chr12:73548482-73551986	20.003	32.9992	45.034	51.3941	40.1296	0.497077	0.710488	0.913074	1.01121	1.23104	4.58214	5.04436	5.48314	5.6957	6.17181	0.725867	1.35546	1.57062	2.18472	2210039B01Rik	lincRNA
2210404J11Rik/Ermard	chr17:15041611-15064232	13.7579	18.9199	18.6625	19.5351	11.6774	0.22888	0.339956	0.350045	0.363142	0.27311	4.00126	4.24183	4.26368	4.29205	4.09705	0.846407	1.01526	1.03542	0.904517	Ermard	protein_coding
2210404O07Rik	chr10:81393063-81395079	23.2154	20.6995	5.97954	7.8202	4.31434	0.603801	0.399836	-0.37742	-0.250221	-0.499552	4.81329	4.37152	2.68808	2.96358	2.42356	1.35826	0.311339	0.376849	0.259182	2210404O07Rik	protein_coding
2210404O09Rik	chr17:21879569-21909926	1.19217	1	1	1	1.34146	-1.52378	-1.61852	-1.52044	-1.62816	-1.40605	0.205215	-1.08631e-07	0.212436	-0.0208728	0.46019	1.15286	1.15864	0.985636	1.37572	2210404O09Rik	protein_coding
2210414B05Rik	chr4:3656505-3663108	1	1.11649	1.31754	1	3.46857	-1.64973	-1.54513	-1.34419	-1.62816	-0.668874	-0.067595	0.15897	0.594186	-0.0208728	2.05683	0.854667	1.35211	0.882799	3.7266	2210414B05Rik	lincRNA
2210417K05Rik	chr10:62268854-62379908	1	1.26344	3.11571	1.50505	1	-1.64973	-1.46276	-0.794074	-1.35426	-1.63401	-0.067595	0.337357	1.78566	0.572367	-0.0335304	0.755261	2.72887	1.17691	0.773307	2210417K05Rik	antisense
2300009A05Rik	chr9:63394446-63399244	8.57202	16.5074	33.3205	19.6045	7.73663	-0.110144	0.249096	0.720533	0.365518	-0.0463564	3.26697	4.04504	5.06612	4.2972	3.40513	0.583146	2.02943	1.19098	0.641751	2300009A05Rik	protein_coding
2310001H17Rik	chr6:129232622-129238482	8.06727	9.32634	35.3874	19.3149	10.6967	-0.153633	-0.131225	0.758999	0.355547	0.20504	3.17278	3.22131	5.14943	4.2756	3.94962	0.96692	3.80558	2.07669	1.6567	2310001H17Rik	lincRNA
2310003H01Rik	chr11:120369561-120378746	4.91558	11.516	14.2193	11.7803	3.87543	-0.508634	0.00925224	0.176249	0.0242798	-0.582806	2.40389	3.52557	3.88726	3.55812	2.24324	0.459559	1.28494	1.02282	0.411132	2310003H01Rik	protein_coding
2310008H04Rik/Spidr	chr16:15887285-16146833	3.95573	4.24821	5.53263	4.61431	3.07732	-0.664308	-0.655011	-0.427069	-0.603664	-0.761747	2.06672	2.08686	2.58055	2.19807	1.85568	0.986139	1.40805	1.08013	0.851939	Spidr	protein_coding
2310008H09Rik/Knop1	chr7:118842217-118995211	7.84781	8.2639	5.81929	6.0919	6.16021	-0.173396	-0.211787	-0.394782	-0.417547	-0.22317	3.12997	3.04682	2.65048	2.60117	3.02217	1.05933	0.759781	0.734254	0.983057	Knop1	protein_coding
2310008N11Rik	chr8:26814596-26824423	1.20426	1	1	1	1	-1.51655	-1.61852	-1.52044	-1.62816	-1.63401	0.220875	-1.08631e-07	0.212436	-0.0208728	-0.0335304	1.16544	1.15864	0.985636	0.977027	2310008N11Rik	lincRNA
2310009A05Rik	chr9:73039717-73042775	14.5072	17.8314	31.5421	20.8425	11.2301	0.266882	0.300488	0.685476	0.406544	0.242802	4.08356	4.15635	4.99019	4.38605	4.03141	0.950801	1.78242	1.17259	0.917042	2310009A05Rik	lincRNA
2310009B15Rik	chr1:138851978-138856854	6.04171	9.73019	11.2097	9.1128	2.93199	-0.360818	-0.102988	0.024246	-0.147735	-0.799288	2.72404	3.28247	3.55804	3.18555	1.77437	0.679042	1.21048	0.93503	0.351574	2310009B15Rik	protein_coding
2310010J17Rik	chr7:90124835-90129936	2.36392	5.0465	9.57512	10.7107	2.40563	-1.03324	-0.54031	-0.0764916	-0.0394919	-0.952833	1.26766	2.33528	3.33986	3.41999	1.44181	0.477104	2.00635	2.12095	0.538316	2310010J17Rik	lincRNA
2310010M20Rik/Smco1	chr16:32271608-32274779	2.68862	1.99312	5.15631	3.0251	3.90585	-0.941009	-1.15911	-0.472092	-0.886539	-0.576739	1.46742	0.995029	2.48303	1.58539	2.25638	1.3874	2.80501	1.50563	2.39721	Smco1	protein_coding
2310011J03Rik	chr10:79697304-80369637	23.5192	38.308	45.4883	35.994	12.3978	0.613117	0.809854	0.91949	0.772589	0.319564	4.83347	5.25957	5.49703	5.17886	4.19767	0.744267	1.17891	0.945591	0.478998	2310011J03Rik	protein_coding
2310015A10Rik	chr12:80120545-80132844	2.37062	4.38579	8.1268	6.96036	9.60102	-1.03121	-0.633781	-0.181313	-0.328259	0.121182	1.27205	2.13284	3.11283	2.79456	3.768	0.550653	1.97245	1.58197	3.10622	2310015A10Rik	lincRNA
2310022A10Rik	chr7:27553289-27582098	10.3173	12.0828	12.0569	9.84183	5.65046	0.0226529	0.0412555	0.070813	-0.0961727	-0.290195	3.55459	3.59488	3.6589	3.29723	2.877	0.972459	1.04537	0.813575	0.607989	2310022A10Rik	protein_coding
2310022B05Rik	chr8:124635755-124663369	1.95861	3.80877	5.36628	4.89231	1.61777	-1.16802	-0.727743	-0.446581	-0.564469	-1.26072	0.975741	1.92933	2.53829	2.28296	0.774968	0.516348	1.52516	1.27777	0.449266	2310022B05Rik	protein_coding
2310033P09Rik	chr11:59208360-59210734	14.0409	22.0579	22.4408	23.8774	9.2887	0.243471	0.442174	0.467882	0.497619	0.0955197	4.03286	4.46322	4.5189	4.58331	3.71241	0.742073	1.03935	1.0868	0.594269	2310033P09Rik	protein_coding
2310035C23Rik	chr1:105663860-105755131	11.4457	9.21904	7.00933	11.1516	14.7874	0.0970289	-0.138933	-0.275859	-0.0124653	0.456337	3.71568	3.20462	2.90805	3.47853	4.4939	1.4251	0.814188	1.20908	2.44407	2310035C23Rik	protein_coding
2310036O22Rik	chr8:85026832-85030286	95.7739	128.419	179.554	140.078	41.1546	1.61933	1.6156	1.79706	1.68298	1.25061	7.0128	7.00472	7.39774	7.15066	6.2142	1.00562	1.31314	1.10646	0.578137	2310036O22Rik	protein_coding
2310039H08Rik	chr17:46772634-46773407	6.90524	17.5557	23.5792	18.6258	5.43871	-0.265087	0.290108	0.49951	0.331207	-0.319834	2.93138	4.13387	4.58741	4.22288	2.81281	0.434526	1.36939	1.06364	0.40024	2310039H08Rik	protein_coding
2310039L15Rik	chr10:95336275-95363216	10.2699	11.4033	3.85114	7.58301	7.67379	0.0193531	0.0027014	-0.65863	-0.270856	-0.0526851	3.54745	3.51138	2.07902	2.91889	3.39142	1.02531	0.370523	0.663196	0.920213	2310039L15Rik	lincRNA
2310040G24Rik	chr6:86483375-86488227	1.26712	1.93297	1	1	1	-1.48008	-1.17953	-1.52044	-1.62816	-1.63401	0.299845	0.950819	0.212436	-0.0208728	-0.0335304	0.63685	0.599411	0.509908	0.505453	2310040G24Rik	lincRNA
2310042D19Rik	chr4:156215926-156221307	1	1	1	1	3.65736	-1.64973	-1.61852	-1.52044	-1.62816	-0.627747	-0.067595	-1.08631e-07	0.212436	-0.0208728	2.1459	0.954227	1.15864	0.985636	4.4257	2310042D19Rik	protein_coding
2310044G17Rik	chr12:86947042-86965365	7.43364	9.03153	9.55628	12.5857	24.9421	-0.212249	-0.152621	-0.0777504	0.0685869	0.862011	3.04582	3.17497	3.33713	3.65408	5.37254	0.914372	1.11896	1.39388	4.58706	2310044G17Rik	protein_coding
2310045N01Rik	chr8:70139712-70147260	46.1808	71.1382	56.6254	52.6567	23.9777	1.09663	1.22215	1.05947	1.02747	0.831411	5.8807	6.15255	5.8002	5.73091	5.30626	0.828256	0.783307	0.746576	0.556214	2310045N01Rik	protein_coding
2310047M10Rik	chr11:69059774-69061576	11.61	16.044	28.7484	19.0728	4.19742	0.107242	0.23013	0.6262	0.347096	-0.520871	3.7378	4.00396	4.8618	4.2573	2.37738	0.83153	1.81232	1.19196	0.323855	2310047M10Rik	protein_coding
2310050B05Rik	chr10:81194690-81230779	1.284	1	1	1	1.02097	-1.4706	-1.61852	-1.52044	-1.62816	-1.6179	0.320385	-1.08631e-07	0.212436	-0.0208728	0.0013494	1.24866	1.15864	0.985636	1.00094	2310050B05Rik	antisense
2310057M21Rik	chr7:131342717-131362698	4.02614	4.77877	5.5004	5.0991	2.91438	-0.651666	-0.57662	-0.430803	-0.536732	-0.803963	2.0941	2.25664	2.57246	2.34303	1.76424	0.893451	1.24472	1.06171	0.710843	2310057M21Rik	protein_coding
2310061I04Rik	chr17:35892676-35897378	12.0495	22.1823	31.3668	22.9562	15.4443	0.133868	0.44592	0.681914	0.471259	0.490065	3.79547	4.47134	4.98247	4.52622	4.56695	0.625956	1.42517	1.03877	1.06852	2310061I04Rik	protein_coding
2310061J03Rik	chr16:55973267-56008912	2.78292	2.86942	6.84842	2.81352	1.75573	-0.916306	-0.916381	-0.290703	-0.935117	-1.19721	1.52092	1.52076	2.8759	1.48018	0.91251	1.00011	2.55822	0.972264	0.655992	2310061J03Rik	lincRNA
2310067B10Rik	chr11:115765432-115799033	15.2316	19.5043	23.0611	18.8553	11.5663	0.301799	0.36022	0.485309	0.339412	0.265692	4.15919	4.28572	4.55665	4.24065	4.08099	0.916032	1.20658	0.969245	0.867698	2310067B10Rik	protein_coding
2410002F23Rik	chr7:44246721-44252319	23.3796	46.6827	47.2	52.364	39.4847	0.608851	0.941552	0.943099	1.02374	1.21847	4.82423	5.54482	5.54817	5.72283	6.14458	0.606849	1.00233	1.13132	1.51547	2410002F23Rik	protein_coding
2410004B18Rik	chr3:145938031-145944275	16.9574	20.647	21.7315	23.7513	9.72924	0.378712	0.398144	0.447354	0.494071	0.131477	4.32577	4.36786	4.47444	4.57563	3.79029	0.971249	1.07667	1.1549	0.670092	2410004B18Rik	protein_coding
2410004N09Rik	chr18:33794891-33795989	33.3394	62.6121	97.3208	61.3144	22.1606	0.863151	1.13711	1.4056	1.12946	0.770257	5.37501	5.96837	6.54989	5.9518	5.17381	0.662797	1.49643	0.98858	0.576519	2410004N09Rik	lincRNA
2410006H16Rik	chr11:62602876-62604806	190.29	297.001	265.516	279.522	97.2576	2.11131	2.17408	2.04709	2.14585	1.91798	8.07837	8.21433	7.93929	8.15319	7.65965	0.910066	0.826428	0.958507	0.680809	2410006H16Rik	processed_transcript
2410007B07Rik	chr3:75647440-75655731	1	1.13655	1	1.14883	1	-1.64973	-1.53327	-1.52044	-1.53521	-1.63401	-0.067595	0.184661	0.212436	0.180456	-0.0335304	0.839582	1.01944	0.99709	0.859642	2410007B07Rik	lincRNA
2410015M20Rik	chr17:56607451-56609771	32.7186	79.4513	75.691	78.9099	20.6523	0.849682	1.29577	1.24495	1.29849	0.715558	5.34584	6.312	6.20194	6.3179	5.05534	0.511865	0.926547	1.0041	0.418512	2410015M20Rik	protein_coding
2410016O06Rik	chr12:83950607-83952953	6.11316	9.0778	11.4749	12.0355	5.2553	-0.352393	-0.149217	0.039191	0.0386386	-0.346454	2.74229	3.18234	3.59041	3.58922	2.75515	0.737106	1.32691	1.32581	0.743708	2410016O06Rik	protein_coding
2410018M08Rik	chr5:129895722-129903622	2.14678	4.54257	6.65284	4.32091	1.16892	-1.10228	-0.610385	-0.309222	-0.647679	-1.51289	1.11812	2.18351	2.83579	2.10274	0.228794	0.477843	1.57165	0.945551	0.257972	2410018M08Rik	protein_coding
2410066E13Rik	chr6:54681771-54700406	3.35794	1	1	1.7701	1	-0.781712	-1.61852	-1.52044	-1.24558	-1.63401	1.81244	-1.08631e-07	0.212436	0.807747	-0.0335304	3.51235	1.15864	1.75048	0.977027	2410066E13Rik	protein_coding
2410089E03Rik	chr15:8169105-8271158	1.59747	1.44659	1.87111	2.34361	2.27774	-1.31407	-1.37259	-1.11999	-1.05755	-0.995224	0.659414	0.532656	1.07976	1.215	1.35	1.09184	1.46115	1.60475	1.76215	2410089E03Rik	protein_coding
2410127L17Rik	chr19:18670779-18704792	7.6093	8.62409	8.9676	8.85157	9.53925	-0.195513	-0.18337	-0.118388	-0.167221	0.116174	3.08207	3.10837	3.24912	3.14335	3.75715	0.981935	1.10247	1.02454	1.56784	2410127L17Rik	protein_coding
2410131K14Rik	chr5:118245226-118263114	4.59141	5.502	4.19233	4.62373	5.10449	-0.557521	-0.482747	-0.604374	-0.602297	-0.369049	2.29801	2.45996	2.19653	2.20103	2.70621	0.893816	0.833106	0.835707	1.18613	2410131K14Rik	protein_coding
2500004C02Rik	chr2:153341156-153345810	1.55169	1.86638	1.48347	1.58078	2.06736	-1.33491	-1.20288	-1.26837	-1.32137	-1.07043	0.614286	0.900243	0.758391	0.643604	1.18712	0.820197	0.906355	0.837036	1.21999	2500004C02Rik	processed_transcript
2510002D24Rik	chr16:18836579-18840113	21.5665	36.4687	44.9557	39.6228	15.6638	0.551006	0.777079	0.911962	0.836942	0.501016	4.69894	5.18859	5.48073	5.31824	4.59067	0.7122	1.22446	1.09403	0.660707	2510002D24Rik	protein_coding
2510003E04Rik	chr10:62558469-62578457	10.3487	10.0884	12.2208	11.5082	6.52142	0.0248304	-0.078907	0.0794431	0.00862331	-0.178953	3.55931	3.33463	3.67759	3.52421	3.11794	1.16852	1.26836	1.14043	0.860539	2510003E04Rik	protein_coding
2510039O18Rik	chr4:147940894-147947314	34.555	50.1972	63.2219	49.1241	22.212	0.888813	0.989901	1.1299	0.980949	0.772054	5.43059	5.64954	5.95275	5.63015	5.17771	0.859194	1.23389	0.98665	0.721049	2510039O18Rik	protein_coding
2610001J05Rik	chr6:13869073-13871483	11.3463	15.352	12.5008	14.6449	10.0178	0.0907785	0.200762	0.0939219	0.170109	0.154157	3.70214	3.94036	3.70895	3.87396	3.83942	0.847796	0.851806	0.955024	0.932425	2610001J05Rik	protein_coding
2610002J02Rik	chr4:155249965-155256687	21.6559	34.1826	50.6369	41.0786	19.4543	0.553971	0.733957	0.988023	0.861116	0.669186	4.70536	5.09519	5.64547	5.3706	4.9549	0.76322	1.46437	1.21034	0.907339	2610002J02Rik	protein_coding
2610002M06Rik	chrX:107782751-107872911	5.73354	4.40291	3.18738	3.65085	3.92955	-0.398334	-0.631186	-0.779538	-0.760573	-0.572044	2.64279	2.13846	1.81714	1.85822	2.26655	1.41846	0.800341	0.823455	1.09285	2610002M06Rik	protein_coding
2610005L07Rik	chr8:20385781-20424814	7.31673	5.50916	3.01928	7.86833	14.0477	-0.223608	-0.481881	-0.814168	-0.24611	0.416516	3.02122	2.46183	1.74214	2.97248	4.40765	1.47364	0.607227	1.42469	3.85257	2610005L07Rik	pseudogene
2610008E11Rik	chr10:79064373-79097600	5.49122	4.20528	4.0827	5.49442	5.7613	-0.429278	-0.661776	-0.62131	-0.486706	-0.275121	2.57576	2.0722	2.15985	2.45138	2.90965	1.41771	1.06263	1.3006	1.78689	2610008E11Rik	protein_coding
2610015P09Rik	chr16:43889901-43964314	1.31365	2.16935	2.48254	2.32332	2.31506	-1.45424	-1.10268	-0.939273	-1.06338	-0.982612	0.355817	1.11726	1.47118	1.20238	1.37731	0.589905	1.27802	1.06078	1.19752	2610015P09Rik	protein_coding
2610018G03Rik	chrX:50841435-50891850	19.369	11.3216	6.70413	11.3572	10.252	0.473997	-0.00208812	-0.304313	-0.000225649	0.17209	4.53215	3.50101	2.84642	3.50504	3.87825	2.04364	0.635259	1.0028	1.29886	2610018G03Rik	protein_coding
2610019E17Rik	chr17:24528250-24528744	9.59936	18.0768	23.5053	22.5747	14.6938	-0.0290314	0.309592	0.497503	0.460031	0.45141	3.44265	4.17607	4.58306	4.5019	4.48323	0.601477	1.32592	1.25339	1.23727	2610019E17Rik	antisense
2610020H08Rik	chr7:119794129-119848941	1.7494	1.33906	1.5159	1.64136	2.85123	-1.24897	-1.42404	-1.25455	-1.29617	-0.820962	0.800419	0.421221	0.788328	0.698175	1.72742	1.30062	1.28976	1.21163	2.4729	2610020H08Rik	protein_coding
2610035D17Rik	chr11:113043905-113201838	3.9563	8.20177	20.7262	12.9596	5.25476	-0.664205	-0.216814	0.417081	0.0882007	-0.346534	2.06694	3.03594	4.40888	3.69656	2.75498	0.510862	2.58998	1.58077	0.823044	2610035D17Rik	processed_transcript
2610044O15Rik8	chr8:129216614-129234003	6.8352	5.31523	7.55105	5.0151	7.90639	-0.272392	-0.505752	-0.228278	-0.547861	-0.0295135	2.91556	2.41013	3.01111	2.31893	3.44161	1.41954	1.51674	0.938739	2.04411	2610044O15Rik8	protein_coding
2610204G22Rik	chr4:155761191-155763560	1	1.06096	1.33594	2.0225	1.41958	-1.64973	-1.57911	-1.33532	-1.15628	-1.36213	-0.067595	0.0853702	0.613385	1.00117	0.555322	0.8994	1.44194	1.88662	1.38506	2610204G22Rik	antisense
2610301B20Rik	chr4:10874497-10899423	1.68218	2.43088	3.31023	3.33163	2.58701	-1.27704	-1.02686	-0.755366	-0.821875	-0.896425	0.739607	1.28148	1.8695	1.72545	1.56398	0.686879	1.50318	1.36034	1.2163	2610301B20Rik	protein_coding
2610301G19Rik/Ccar2	chr14:70100144-70153791	25.6255	29.6293	24.2836	30.7792	18.3001	0.674579	0.638736	0.518324	0.667729	0.621725	4.96659	4.88895	4.62816	4.95175	4.85211	1.05529	0.834626	1.04449	0.974785	Ccar2	protein_coding
2610306M01Rik	chr6:86848406-86849440	2.57216	4.20219	6.12805	4.24992	2.94449	-0.972741	-0.662266	-0.361739	-0.658777	-0.795987	1.39869	2.07114	2.72205	2.0787	1.78152	0.627439	1.57015	1.00525	0.818116	2610306M01Rik	lincRNA
2610318N02Rik	chr16:17113397-17125106	3.06119	4.45332	1.68916	2.49037	1.37989	-0.848014	-0.623602	-1.18538	-1.01686	-1.38413	1.66883	2.15488	0.938142	1.30314	0.507662	0.713979	0.430254	0.554115	0.319255	2610318N02Rik	protein_coding
2610507B11Rik	chr11:78261753-78290625	27.8341	27.1344	20.4018	30.2135	33.5	0.733822	0.580144	0.406998	0.655301	1.09092	5.0949	4.76205	4.38704	4.92483	5.86833	1.2595	0.771097	1.11944	2.15289	2610507B11Rik	protein_coding
2610507I01Rik	chr11:59197792-59202431	3.76032	5.15062	5.65624	5.93681	6.45031	-0.700611	-0.526707	-0.412946	-0.434824	-0.187461	1.98809	2.36475	2.61114	2.56375	3.09951	0.77022	1.18624	1.14791	1.66413	2610507I01Rik	processed_transcript
2610524H06Rik	chr5:114821936-114823468	11.8186	18.6526	16.5396	18.5169	9.89727	0.120003	0.330478	0.272862	0.327279	0.144764	3.76544	4.22131	4.09651	4.21438	3.81907	0.729073	0.917137	0.995208	0.756685	2610524H06Rik	protein_coding
2700029M09Rik	chr8:60890450-60907572	25.2537	22.9051	17.0702	19.0524	13.1365	0.664106	0.467278	0.293044	0.346379	0.364475	4.9439	4.5176	4.14023	4.25574	4.29494	1.34379	0.76984	0.834016	0.856984	2700029M09Rik	protein_coding
2700038G22Rik	chr5:23787743-24161231	2.99823	4.02739	4.14427	2.66194	4.69172	-0.862905	-0.690567	-0.611743	-0.972221	-0.434481	1.63658	2.00985	2.18057	1.39982	2.5645	0.772033	1.12562	0.655183	1.46881	2700038G22Rik	lincRNA
2700049A03Rik	chr12:71136847-71243303	3.20032	3.13419	2.90125	2.83652	2.32021	-0.816163	-0.85759	-0.839655	-0.929662	-0.980888	1.73782	1.64809	1.68694	1.49199	1.38104	1.06417	1.02729	0.897448	0.831018	2700049A03Rik	protein_coding
2700050L05Rik	chr7:133637674-133673017	10.9357	9.63777	6.95945	9.25592	9.46153	0.0643658	-0.109346	-0.280424	-0.137295	0.109825	3.64494	3.2687	2.89816	3.20817	3.7434	1.29795	0.773495	0.958909	1.38963	2700050L05Rik	protein_coding
2700054A10Rik	chr17:13487020-13554094	1.55703	1.46516	1.08244	1.67944	2.67063	-1.33244	-1.3641	-1.46981	-1.28081	-0.87174	0.619618	0.551058	0.322099	0.731455	1.61745	1.04867	0.85325	1.1332	2.09418	2700054A10Rik	lincRNA
2700060E02Rik	chr14:19751256-19823823	41.6837	60.997	66.2854	61.9049	32.0224	1.02321	1.1197	1.16014	1.13588	1.05591	5.72169	5.93067	6.01825	5.96571	5.79251	0.86515	1.06259	1.02459	0.90868	2700060E02Rik	protein_coding
2700062C07Rik	chr18:24470870-24477767	8.15925	11.3501	12.8252	12.5094	7.03365	-0.145509	-0.000413442	0.110297	0.0645129	-0.120278	3.19038	3.50463	3.74442	3.64526	3.24502	0.804264	1.18082	1.10238	0.835313	2700062C07Rik	protein_coding
2700081O15Rik	chr19:7417624-7483291	14.3067	9.74247	1.64241	2.82365	1.16097	0.256909	-0.102148	-1.20332	-0.932709	-1.51818	4.06196	3.28429	0.899289	1.48539	0.217324	1.71437	0.191445	0.287395	0.119331	2700081O15Rik	protein_coding
2700089E24Rik	chr6:133105238-133110899	4.15902	6.95913	7.912	7.77843	15.5456	-0.628397	-0.326252	-0.198434	-0.253809	0.495138	2.1445	2.79891	3.07575	2.95581	4.57794	0.635335	1.21154	1.11489	3.43196	2700089E24Rik	protein_coding
2700094K13Rik	chr2:84669220-84670708	37.7215	73.2541	70.1524	66.9401	24.3132	0.951642	1.24167	1.19638	1.18827	0.842194	5.56667	6.19484	6.09674	6.07918	5.32962	0.646998	0.934265	0.922962	0.548963	2700094K13Rik	protein_coding
2700097O09Rik	chr12:55045660-55080110	1	2.9835	4.01656	4.15893	3.33878	-1.64973	-0.890411	-0.631749	-0.673277	-0.698468	-0.067595	1.57701	2.13724	2.04729	1.99273	0.319835	1.4745	1.38538	1.33397	2700097O09Rik	protein_coding
2700099C18Rik	chr17:94750099-94834799	3.22128	2.92355	2.23219	2.14084	1.254	-0.811486	-0.903932	-1.00721	-1.11818	-1.45837	1.74795	1.54772	1.32403	1.08369	0.346877	1.14888	0.856369	0.724957	0.435021	2700099C18Rik	pseudogene
2810001G20Rik	chr11:64079483-64083259	2.41103	2.97106	5.0076	3.55884	2.92119	-1.0191	-0.893194	-0.490797	-0.777674	-0.802152	1.29828	1.57098	2.44252	1.82118	1.76817	0.827773	1.82962	1.18937	1.14646	2810001G20Rik	antisense
2810002D19Rik	chr2:94406706-94411680	8.05484	6.81502	4.78862	6.05466	5.7616	-0.154737	-0.34019	-0.519376	-0.421655	-0.27508	3.17039	2.76872	2.38062	2.59228	2.90974	1.32103	0.764138	0.884882	1.10268	2810002D19Rik	processed_transcript
2810004N23Rik	chr8:124839354-124863029	9.22466	14.9903	13.9138	14.6936	10.9758	-0.0575631	0.184881	0.162368	0.172333	0.225028	3.38085	3.90596	3.8572	3.87878	3.99291	0.694909	0.966767	0.981339	1.06213	2810004N23Rik	protein_coding
2810006K23Rik	chr5:124250958-124341844	6.70591	9.01229	10.1022	7.5252	6.27477	-0.286076	-0.154041	-0.0422425	-0.275983	-0.208872	2.88592	3.17189	3.41404	2.90778	3.05314	0.820189	1.18275	0.832712	0.920982	2810006K23Rik	protein_coding
2810008D09Rik	chr11:117076782-117078955	18.292	37.1064	59.6997	53.4559	35.4032	0.433001	0.788626	1.09326	1.03757	1.1338	4.44336	5.2136	5.87339	5.75277	5.9612	0.586319	1.57986	1.45314	1.679	2810008D09Rik	lincRNA
2810013P06Rik	chr8:123042574-123044602	7.47122	7.9712	8.53492	7.64083	7.44759	-0.208635	-0.235808	-0.149995	-0.265767	-0.0759028	3.05365	2.9948	3.18066	2.92991	3.34113	1.04164	1.13749	0.95602	1.27133	2810013P06Rik	lincRNA
2810021J22Rik	chr11:58867239-58884338	2.83486	2.81313	1.78438	2.52252	2.3895	-0.903055	-0.929578	-1.15033	-1.00826	-0.958053	1.54962	1.49218	1.01406	1.32175	1.4305	1.04062	0.717913	0.888582	0.958151	2810021J22Rik	protein_coding
2810025M15Rik	chr1:157135182-157420236	2.57109	3.31815	3.51922	3.37732	2.06478	-0.973039	-0.819598	-0.716237	-0.812749	-1.07139	1.39804	1.73038	1.95425	1.74521	1.18502	0.79425	1.16786	1.01034	0.68522	2810025M15Rik	protein_coding
2810403A07Rik	chr3:88685793-88712933	23.991	23.6098	22.5372	27.0034	27.7955	0.62735	0.487463	0.470622	0.580046	0.946064	4.86429	4.56131	4.52484	4.76184	5.55459	1.23369	0.975034	1.14912	1.9907	2810403A07Rik	protein_coding
2810403D21Rik	chrX:108834477-108886896	1	1	1.27851	1	1	-1.64973	-1.61852	-1.36341	-1.62816	-1.63401	-0.067595	-1.08631e-07	0.552558	-0.0208728	-0.0335304	0.954227	1.46668	0.985636	0.977027	2810403D21Rik	processed_transcript
2810407C02Rik/Selt	chr3:58576657-58593546	49.3819	48.4204	38.62	53.9587	53.0709	1.14466	0.965896	0.81487	1.04384	1.44794	5.98472	5.59754	5.27044	5.76636	6.64159	1.30783	0.797135	1.12413	2.062	Selt	protein_coding
2810408A11Rik	chr11:69897357-69900986	1.23204	1	1.17493	1.3648	1	-1.5002	-1.61852	-1.41741	-1.41979	-1.63401	0.256271	-1.08631e-07	0.435601	0.430425	-0.0335304	1.19439	1.35247	1.34763	0.977027	2810408A11Rik	protein_coding
2810408M09Rik	chr2:165490111-165493314	13.1506	21.3368	23.1647	20.749	7.99166	0.196529	0.420034	0.488174	0.403531	-0.0211893	3.93119	4.41527	4.56285	4.37953	3.45964	0.714951	1.10771	0.975529	0.515614	2810408M09Rik	protein_coding
2810417H13Rik	chr9:65828925-65908794	20.2553	8.61359	1	3.60064	3.79776	0.506059	-0.184181	-1.52044	-0.769851	-0.598516	4.60159	3.10662	0.212436	1.83812	2.20922	2.81859	0.134513	0.415094	0.536854	2810417H13Rik	protein_coding
2810428I15Rik	chr8:70504295-70506739	19.3299	35.2965	63.4617	46.283	9.18645	0.472548	0.755317	1.13232	0.941035	0.0869303	4.52901	5.14145	5.95799	5.5437	3.69381	0.654089	1.76117	1.32156	0.36662	2810428I15Rik	protein_coding
2810468N07Rik	chr17:25570810-25575043	1.91916	1.10751	1.01424	1	1	-1.1826	-1.55051	-1.5114	-1.62816	-1.63401	0.944161	0.14732	0.23201	-0.0208728	-0.0335304	1.73729	1.06046	0.889957	0.882183	2810468N07Rik	processed_transcript
2810474O19Rik	chr6:149309413-149335663	16.2273	10.627	7.21465	10.1714	12.6346	0.347176	-0.044262	-0.257406	-0.074105	0.334246	4.25747	3.40966	2.94802	3.34503	4.22946	1.79976	0.726158	0.956186	1.76516	2810474O19Rik	protein_coding
2900002K06Rik	chrX:8138974-8147963	1.26099	2.96556	1.54681	3.31961	1	-1.48356	-0.894429	-1.24165	-0.824296	-1.63401	0.292319	1.5683	0.816271	1.7202	-0.0335304	0.412943	0.593766	1.11103	0.329458	2900002K06Rik	antisense
2900005J15Rik	chr5:25100974-25103007	1	1	1	1	1.57129	-1.64973	-1.61852	-1.52044	-1.62816	-1.28334	-0.067595	-1.08631e-07	0.212436	-0.0208728	0.725973	0.954227	1.15864	0.985636	1.65402	2900005J15Rik	processed_transcript
2900008C10Rik	chrX:12036737-12160355	2.83997	3.2157	1.97418	2.22906	1.44942	-0.901765	-0.840488	-1.08572	-1.09112	-1.34599	1.55242	1.68513	1.15399	1.14229	0.590284	0.912112	0.692006	0.686415	0.468185	2900008C10Rik	processed_transcript
2900026A02Rik	chr5:113086322-113163313	2.11116	1	1	1	1	-1.11427	-1.61852	-1.52044	-1.62816	-1.63401	1.09215	-1.08631e-07	0.212436	-0.0208728	-0.0335304	2.13191	1.15864	0.985636	0.977027	2900026A02Rik	protein_coding
2900056M20Rik	chrX:152294827-152327493	1.35224	1.09409	2.41419	1.86866	5.29481	-1.43349	-1.55863	-0.957117	-1.20928	-0.340642	0.400753	0.129731	1.43253	0.886375	2.76774	1.20666	2.46707	1.68955	6.22472	2900056M20Rik	lincRNA
2900076A07Rik	chr7:81523549-81531498	6.23247	8.0322	5.74672	6.12798	5.67873	-0.338542	-0.23073	-0.402803	-0.41359	-0.286323	2.77229	3.0058	2.63311	2.60974	2.88539	0.850564	0.772341	0.759934	0.919928	2900076A07Rik	lincRNA
2900097C17Rik	chr2:156388062-156392979	40.2504	43.5014	33.3346	44.1333	34.853	0.998141	0.894538	0.720804	0.909171	1.12164	5.66738	5.44299	5.0667	5.47468	5.93487	1.16828	0.770417	1.02221	1.40628	2900097C17Rik	protein_coding
3000002C10Rik	chr9:109830153-109831431	2.81984	3.56931	3.29094	3.07939	4.24167	-0.906862	-0.770996	-0.759102	-0.874622	-0.512734	1.54138	1.83565	1.86141	1.6112	2.39501	0.815485	1.01802	0.855927	1.47362	3000002C10Rik	pseudogene
3010026O09Rik	chr11:50174850-50200115	2.08776	3.77566	4.74683	4.37226	1.32947	-1.12226	-0.733559	-0.524978	-0.639763	-1.41302	1.07485	1.91673	2.36849	2.11988	0.4451	0.557916	1.36771	1.15121	0.360575	3010026O09Rik	protein_coding
3110001D03Rik/Tmem261	chr4:75277353-75278286	45.4032	72.5984	78.1597	66.2633	29.1118	1.08446	1.23568	1.26546	1.18146	0.981968	5.85435	6.18187	6.24637	6.06444	5.63235	0.796904	1.04572	0.921827	0.683251	Tmem261	protein_coding
3110001I22Rik	chr16:13671857-13703612	5.24092	4.39962	4.37218	4.52235	2.55737	-0.46271	-0.631683	-0.577526	-0.617151	-0.905367	2.50336	2.13738	2.25468	2.16886	1.54461	1.28875	1.0847	1.02206	0.66307	3110001I22Rik	protein_coding
3110002H16Rik	chr18:12168729-12236386	32.2506	31.9449	26.0022	25.7893	18.8302	0.839358	0.688859	0.562029	0.549225	0.643884	5.32348	4.99751	4.72282	4.69508	4.9001	1.2535	0.826623	0.810885	0.934709	3110002H16Rik	protein_coding
3110007F17Rik	chrX:123103558-123143293	1.00322	1	1	1	1	-1.64743	-1.61852	-1.52044	-1.62816	-1.63401	-0.0626055	-1.08631e-07	0.212436	-0.0208728	-0.0335304	0.957533	1.15864	0.985636	0.977027	3110007F17Rik	protein_coding
3110009E18Rik	chr1:120121186-120188189	8.0982	9.48903	14.2263	10.492	3.62195	-0.15089	-0.119706	0.176564	-0.0533136	-0.635297	3.17872	3.24626	3.88795	3.39006	2.12955	0.954262	1.56015	1.10481	0.461145	3110009E18Rik	protein_coding
3110040N11Rik	chr7:81782186-81789453	7.93242	17.6763	17.6	14.3699	7.60441	-0.165712	0.294668	0.31258	0.157408	-0.0597328	3.14662	4.14374	4.18254	3.84646	3.37615	0.500996	1.02725	0.81378	0.587398	3110040N11Rik	protein_coding
3110043O21Rik	chr4:35191281-35225880	2.88513	3.23522	3.75321	3.80009	8.04902	-0.89046	-0.836457	-0.675093	-0.733731	-0.0156395	1.5769	1.69386	2.04336	1.91636	3.47166	0.922127	1.27411	1.16675	3.42901	3110043O21Rik	protein_coding
3110052M02Rik	chr17:21650610-21664966	4.43331	3.30174	2.06736	3.13284	4.15349	-0.582631	-0.8229	-1.05624	-0.863093	-0.529036	2.24362	1.72323	1.21783	1.63618	2.3597	1.43435	0.704468	0.941445	1.55453	3110052M02Rik	protein_coding
3110056K07Rik	chr12:70974622-71015823	7.77301	6.41635	7.02351	5.83567	10.2843	-0.180259	-0.380343	-0.274568	-0.446336	0.174531	3.11511	2.68175	2.91085	2.53882	3.88354	1.35037	1.1721	0.905675	2.30025	3110056K07Rik	antisense
3110057O12Rik	chr3:40894276-40936307	2.99977	2.1117	1	2.17598	3.05814	-0.862537	-1.12062	-1.52044	-1.10727	-0.766599	1.63738	1.0784	0.212436	1.10731	1.84517	1.47322	0.548678	1.02024	1.70145	3110057O12Rik	protein_coding
3110062M04Rik	chr6:34863145-34878065	2.30905	4.02485	6.03075	5.30095	7.46319	-1.05007	-0.690987	-0.371969	-0.510723	-0.0742791	1.23121	2.00894	2.69989	2.39937	3.34465	0.583285	1.61435	1.31078	2.524	3110062M04Rik	protein_coding
3110070M22Rik	chr13:119487256-119610459	1	1	1.29681	1	1	-1.64973	-1.61852	-1.35432	-1.62816	-1.63401	-0.067595	-1.08631e-07	0.572232	-0.0208728	-0.0335304	0.954227	1.48682	0.985636	0.977027	3110070M22Rik	protein_coding
3110082I17Rik	chr5:139359738-139460534	1.7405	6.70227	4.52087	3.96798	2.32979	-1.25262	-0.351303	-0.556151	-0.704766	-0.977691	0.792503	2.74465	2.30097	1.97909	1.38797	0.258431	0.735258	0.588225	0.39048	3110082I17Rik	protein_coding
3230401D17Rik/Oser1	chr2:163405821-163419470	30.2432	36.8135	34.3849	36.1507	12.6393	0.793306	0.783347	0.740631	0.775499	0.334534	5.22373	5.20216	5.10965	5.18517	4.23009	1.01506	0.937885	0.988288	0.509773	Oser1	protein_coding
3300002I08Rik	chr2:150310936-150362765	1	1	1	1	2.62688	-1.64973	-1.61852	-1.52044	-1.62816	-0.884557	-0.067595	-1.08631e-07	0.212436	-0.0208728	1.58969	0.954227	1.15864	0.985636	3.00984	3300002I08Rik	protein_coding
3300005D01Rik	chr17:5798656-5803242	2.69631	7.8516	18.5335	12.691	9.7844	-0.938963	-0.245878	0.345612	0.074169	0.135864	1.47185	2.97299	4.25408	3.66617	3.79979	0.353275	2.43023	1.61685	1.77376	3300005D01Rik	lincRNA
3830403N18Rik	chrX:56136571-56153496	1.04408	1.11441	1	1	1	-1.61882	-1.54637	-1.52044	-1.62816	-1.63401	-0.00064599	0.15628	0.212436	-0.0208728	-0.0335304	0.896934	1.03969	0.884447	0.876721	3830403N18Rik	protein_coding
3830406C13Rik	chr14:12284208-12303231	4.0825	5.75468	4.34642	4.78557	11.2568	-0.641704	-0.452838	-0.581303	-0.579248	0.244645	2.11568	2.52474	2.2465	2.25095	4.0354	0.753114	0.824597	0.827145	2.84941	3830406C13Rik	protein_coding
March1	chr8:65618039-66471637	19.3382	29.2841	38.0058	50.3098	39.626	0.472856	0.63093	0.804624	0.996928	1.22124	4.52968	4.87205	5.24825	5.66475	6.15058	0.788746	1.29792	1.73232	2.42593	March1	protein_coding
Marc2/Mosc2	chr1:184813067-184845847	52.3594	67.1585	81.0886	58.8252	19.7084	1.18661	1.1838	1.28898	1.10169	0.679255	6.07559	6.0695	6.29729	5.89166	4.97671	1.00423	1.17104	0.884027	0.468856	Marc2/Mosc2	protein_coding
March2	chr17:33685691-33718677	31.2181	36.8929	55.8149	40.6149	14.0679	0.816041	0.784782	1.05025	0.85351	0.417631	5.27297	5.20527	5.78025	5.35413	4.41007	1.04805	1.48965	1.10869	0.576261	March2	protein coding
March3	chr18:56761715-56925548	1	1.5901	2.45423	1.65547	1.41538	-1.64973	-1.30959	-0.946603	-1.29044	-1.36443	-0.067595	0.669117	1.4553	0.710596	0.550342	0.600105	1.72451	1.02917	0.920969	March3	protein_coding
March5	chr19:37207544-37224457	22.7174	21.6962	21.7774	21.4414	11.6476	0.588262	0.431161	0.448702	0.425524	0.271128	4.77963	4.43937	4.47736	4.42716	4.09276	1.26599	1.02668	0.991573	0.786428	March5	protein_coding
March6	chr15:31455898-31531037	14.6254	12.5418	11.041	15.825	18.4134	0.272697	0.0660905	0.014554	0.222031	0.626514	4.09616	3.64867	3.53705	3.98642	4.86248	1.36366	0.925547	1.26378	2.31949	March6	protein_coding
March7	chr2:60209935-60248385	20.1674	14.3513	10.8417	18.756	23.5438	0.502942	0.155863	0.00291133	0.335874	0.81724	4.59484	3.84311	3.51183	4.23299	5.27557	1.68381	0.794833	1.31029	2.69907	March7	protein_coding
March9	chr10:127056049-127060184	1	2.0912	5.6198	3.56434	1.34736	-1.64973	-1.12712	-0.417077	-0.77664	-1.40265	-0.067595	1.06433	2.60219	1.82342	0.467566	0.456306	2.90363	1.69242	0.661235	March9	protein_coding
Sept1	chr7:127214441-127218445	158.048	256.961	280.406	223.281	108.24	1.97827	2.07762	2.08197	1.99534	2.001	7.79023	8.00541	8.01482	7.8272	7.83946	0.861441	1.00655	0.883802	0.891345	Sept1	protein_coding
Sept2	chr1:93478992-93509732	18.7611	18.6811	16.6079	18.8998	25.5142	0.451146	0.331495	0.275496	0.340991	0.879609	4.48266	4.22351	4.10222	4.24408	5.41065	1.19677	0.919366	1.01436	2.27702	Sept2	protein_coding
Sept6	chrX:36910833-36989695	32.1565	45.1574	34.6964	41.279	35.0343	0.837264	0.919425	0.746395	0.864376	1.12567	5.31894	5.49689	5.12213	5.37766	5.94359	0.883958	0.771233	0.920681	1.36292	Sept6	protein_coding
Setp7	chr9:25252438-25308571	42.5506	36.6647	22.4536	32.9956	33.0119	1.03796	0.780649	0.468246	0.714316	1.07953	5.75364	5.19632	4.51969	5.05265	5.84366	1.47153	0.625626	0.905214	1.56628	Setp7	protein_coding
Sept9	chr11:117199660-117362325	12.0776	20.0777	35.464	30.5968	30.2571	0.135537	0.37952	0.760381	0.663747	1.01191	3.79909	4.32752	5.15242	4.94313	5.69721	0.693306	1.77141	1.5322	2.58414	Sept9	protein_coding
Sept11	chr5:93093456-93174958	49.4829	32.3099	15.496	17.0443	8.09623	1.14612	0.696427	0.231205	0.271759	-0.0111014	5.98789	5.01391	4.00629	4.09413	3.48148	1.96426	0.497368	0.52859	0.345697	Sept11	protein_coding
Sep15	chr3:144570426-144597676	62.1885	73.4016	73.5695	74.1097	55.8675	1.30989	1.24301	1.22678	1.25644	1.48779	6.3426	6.19774	6.16258	6.22683	6.7279	1.10562	0.975924	1.02037	1.44409	Sep15	protein_coding
4632415K11Rik/Tldc1/TBC	chr8:119760586-119778416	3.02673	4.21862	3.45116	3.37927	2.21833	-0.856126	-0.659666	-0.728718	-0.812362	-1.01573	1.65126	2.07677	1.92721	1.74605	1.30558	0.744577	0.901526	0.795139	0.585932	Tldc1	protein_coding
4632415L05Rik	chr3:19894870-19898984	2.74502	2.53402	2.33843	2.46572	5.02701	-0.926133	-0.999179	-0.977496	-1.02352	-0.380917	1.49964	1.34143	1.38839	1.2887	2.68051	1.1159	1.03309	0.964115	2.5299	4632415L05Rik	protein_coding
4632428C04Rik	chr16:30008666-30021430	2.18418	2.99848	4.28473	3.58016	1	-1.08991	-0.887075	-0.59044	-0.773673	-1.63401	1.14492	1.58423	2.22671	1.82985	-0.0335304	0.737488	1.56101	1.1856	0.325841	4632428C04Rik	lincRNA
4632428N05Rik	chr10:60302749-60696490	2.67247	2.63268	5.66068	5.93739	1.21575	-0.945327	-0.973737	-0.412445	-0.434759	-1.48241	1.45807	1.39653	2.61222	2.56389	0.294813	1.04357	2.32252	2.24601	0.465961	4632428N05Rik	protein_coding
4632434I11Rik	chr7:92857526-92874232	1.35772	1	1	1	1	-1.4306	-1.61852	-1.52044	-1.62816	-1.63401	0.40703	-1.08631e-07	0.212436	-0.0208728	-0.0335304	1.32595	1.15864	0.985636	0.977027	4632434I11Rik	protein_coding
4732471J01Rik	chr7:25376818-25566417	1.6307	2.73704	1.5274	2.2266	1.35013	-1.29932	-0.947843	-1.24972	-1.09186	-1.40105	0.691368	1.45262	0.79879	1.14068	0.471017	0.589985	0.635592	0.805561	0.506418	4732471J01Rik	protein_coding
4833419F23Rik	chr18:4353546-4368945	1	1	2.322	1.64737	1	-1.64973	-1.61852	-0.982002	-1.29372	-1.63401	-0.067595	-1.08631e-07	1.37863	0.703478	-0.0335304	0.954227	2.60021	1.62843	0.977027	4833419F23Rik	lincRNA
4833420G17Rik	chr13:119462758-119486117	36.0709	42.7907	38.7366	47.6881	35.2081	0.919579	0.883566	0.816797	0.961072	1.12951	5.49723	5.41923	5.27461	5.5871	5.95191	1.05555	0.904622	1.1234	1.44662	4833420G17Rik	protein_coding
4833439L19Rik	chr13:54503804-54565382	26.6568	24.4746	20.9294	19.9946	11.2706	0.702853	0.511425	0.423316	0.378718	0.245595	5.02782	4.61321	4.42238	4.32579	4.03746	1.33294	0.8761	0.819362	0.670935	4833439L19Rik	protein_coding
4921508A21Rik	chr11:55191718-55197682	3.31475	2.86188	2.93877	2.49815	1.85672	-0.790989	-0.918133	-0.831442	-1.01477	-1.15381	1.79234	1.51696	1.70473	1.30767	1.00651	1.21031	1.139	0.864958	0.702	4921508A21Rik	antisense
4921524J17Rik	chr8:85408758-85432841	12.6531	11.5898	9.88642	12.0252	5.96334	0.168894	0.0135073	-0.0560425	0.038065	-0.248374	3.87133	3.53478	3.38415	3.58797	2.96758	1.26273	0.900853	1.03756	0.674924	4921524J17Rik	protein_coding
4921525B02Rik	chr14:103650242-103704799	1.20635	1	1	1	1	-1.5153	-1.61852	-1.52044	-1.62816	-1.63401	0.223567	-1.08631e-07	0.212436	-0.0208728	-0.0335304	1.16762	1.15864	0.985636	0.977027	4921525B02Rik	antisense
4921525O09Rik	chr13:52096740-52124160	1.58928	3.15811	1.24051	1.29857	1	-1.31775	-0.852526	-1.38269	-1.45312	-1.63401	0.651436	1.65906	0.510789	0.358242	-0.0335304	0.497364	0.451165	0.405896	0.309371	4921525O09Rik	lincRNA
4921531C22Rik	chr2:179976852-179979013	1	1.11549	1.22368	1.5367	1.06913	-1.64973	-1.54572	-1.39142	-1.34032	-1.58213	-0.067595	0.157677	0.491879	0.602566	0.0788164	0.855433	1.26068	1.36121	0.946805	4921531C22Rik	processed_transcript
4922501C03Rik	chr9:87191962-87255532	2.40621	2.16416	1.5729	2.52684	2.80048	-1.02053	-1.10427	-1.23096	-1.00712	-0.834899	1.29518	1.11381	0.839425	1.32424	1.69724	1.13396	0.826805	1.15703	1.49841	4922501C03Rik	protein_coding
4930402H24Rik	chr2:130707852-130840110	1.63514	1.48557	1	1.70865	2.36525	-1.29737	-1.35488	-1.52044	-1.26925	-0.965969	0.695588	0.571017	0.212436	0.756477	1.41336	1.09018	0.779931	1.13718	1.79296	4930402H24Rik	protein_coding
4930404I05Rik	chr16:90936096-91044379	2.08374	2.04019	1.2859	2.18196	1.0534	-1.12364	-1.14357	-1.35972	-1.10543	-1.59364	1.07186	1.0287	0.560536	1.1113	0.0539047	1.03036	0.722882	1.05892	0.508811	4930404I05Rik	processed_transcript
4930404N11Rik	chr10:81357569-81365820	7.80155	9.76695	8.57365	6.9127	5.9732	-0.177633	-0.100477	-0.147101	-0.332862	-0.247092	3.1208	3.28791	3.18692	2.78459	2.97036	0.890624	0.932397	0.705482	0.802431	4930404N11Rik	protein_coding
4930413G21Rik	chr7:122969057-122970459	6.66814	5.96604	12.3509	6.33568	4.18566	-0.290124	-0.428812	0.0862114	-0.391259	-0.523049	2.87716	2.57677	3.69225	2.65811	2.37267	1.23147	2.16667	1.058	0.868077	4930413G21Rik	lincRNA
4930414L22Rik	chr6:72432798-72440615	2.45317	4.04178	5.07704	4.14242	5.84482	-1.00668	-0.688191	-0.481995	-0.675942	-0.263952	1.32518	2.01499	2.46159	2.04152	2.93384	0.619934	1.36282	1.01856	1.89061	4930414L22Rik	lincRNA
4930414N06Rik	chr19:44931118-44984550	1.65109	1.62459	1	1	2.88389	-1.29041	-1.2953	-1.52044	-1.62816	-0.812124	0.710654	0.700076	0.212436	-0.0208728	1.74657	1.00736	0.713191	0.606698	2.0655	4930414N06Rik	lincRNA
4930415F15Rik	chr11:11489265-11515190	1	1	1.04689	1	1	-1.64973	-1.61852	-1.49115	-1.62816	-1.63401	-0.067595	-1.08631e-07	0.275871	-0.0208728	-0.0335304	0.954227	1.21072	0.985636	0.977027	4930415F15Rik	protein_coding
4930422G04Rik	chr3:127553488-127618023	1.14629	1.02117	1	1	1.33819	-1.5519	-1.60457	-1.52044	-1.62816	-1.40795	0.144306	0.030223	0.212436	-0.0208728	0.456088	1.08229	1.13462	0.965203	1.34338	4930422G04Rik	protein_coding
4930426D05Rik	chr18:21550376-21656107	64.8363	46.0126	18.3392	21.8151	35.9986	1.33977	0.931921	0.338876	0.4371	1.14674	6.40731	5.52396	4.23949	4.45223	5.98923	1.84466	0.410523	0.47575	1.38058	4930426D05Rik	pseudogene
4930426L09Rik	chr2:18998318-18999804	1	1	1	1	1.04362	-1.64973	-1.61852	-1.52044	-1.62816	-1.60087	-0.067595	-1.08631e-07	0.212436	-0.0208728	0.0382278	0.954227	1.15864	0.985636	1.02685	4930426L09Rik	protein_coding
4930427A07Rik	chr12:113156420-113165458	7.5469	10.4929	5.15324	8.51985	4.69799	-0.201413	-0.0527209	-0.472473	-0.192812	-0.433445	3.06929	3.39134	2.48221	3.08792	2.56674	0.799932	0.532505	0.810329	0.564638	4930427A07Rik	protein_coding
4930430F08Rik	chr10:100488288-100589259	1.42529	1.16277	1.5681	1.76863	1.86239	-1.39579	-1.51807	-1.23291	-1.24614	-1.15145	0.48241	0.217566	0.835195	0.806541	1.01163	1.20151	1.53435	1.50418	1.73395	4930430F08Rik	protein_coding
4930432K21Rik	chr8:84148037-84172597	1	1	1.59665	1.03436	1	-1.64973	-1.61852	-1.22138	-1.60553	-1.63401	-0.067595	-1.08631e-07	0.860172	0.0281489	-0.0335304	0.954227	1.81525	1.0197	0.977027	4930432K21Rik	protein_coding
4930444A02Rik/Pomk	chr8:25980603-25994121	2.89227	3.94961	5.35422	4.72483	4.05872	-0.888689	-0.703557	-0.448019	-0.587806	-0.546947	1.58074	1.98171	2.53517	2.23241	2.32091	0.757347	1.4676	1.18979	1.26505	Pomk	protein_coding
4930451G09Rik	chr16:4964287-4978962	2.4585	1.67602	1	1	1.69208	-1.00513	-1.27454	-1.52044	-1.62816	-1.22587	1.32855	0.745039	0.212436	-0.0208728	0.850449	1.49849	0.691306	0.588081	1.0758	4930451G09Rik	protein_coding
4930453N24Rik	chr16:64766104-64770939	12.833	13.8657	13.9714	14.0208	9.09614	0.179011	0.132934	0.165008	0.140931	0.0792639	3.89324	3.79345	3.86292	3.81077	3.67721	1.07162	1.04933	1.01208	0.922586	4930453N24Rik	protein_coding
4930455C13Rik	chr10:21295978-21368889	3.07117	2.54384	1.46281	2.0955	3.21567	-0.845681	-0.996603	-1.27733	-1.13252	-0.727622	1.67389	1.34701	0.738976	1.05263	1.92959	1.2543	0.656091	0.815421	1.49753	4930455C13Rik	lincRNA
4930455F23Rik/Ccdc181	chr1:164275597-164287847	3.06701	3.92154	3.64766	3.38623	2.67317	-0.846652	-0.708308	-0.693325	-0.810984	-0.871002	1.67178	1.97142	2.00387	1.74904	1.61904	0.812456	1.02275	0.857148	0.783293	Ccdc181	protein_coding
4930470H14Rik	chr17:4044657-4082995	8.39443	5.31806	6.06943	4.95512	13.897	-0.125146	-0.505397	-0.367883	-0.555922	0.408146	3.23448	2.4109	2.70874	2.30147	4.38952	1.76979	1.2293	0.926953	3.94117	4930470H14Rik	lincRNA
4930473A02Rik	chr2:130450277-130563749	1.83216	1.27946	1.52909	1.45039	1.00338	-1.21584	-1.45437	-1.24901	-1.37904	-1.63139	0.872159	0.355535	0.800321	0.518686	-0.0278593	1.4306	1.36111	1.11973	0.766632	4930473A02Rik	processed_transcript
4930481A15Rik	chr19:5406873-5424916	5.78357	9.59268	22.9053	13.752	4.5539	-0.392108	-0.112469	0.480976	0.127962	-0.457617	2.65627	3.26193	4.54727	3.78268	2.51439	0.657169	2.43738	1.4347	0.595615	4930481A15Rik	protein_coding
4930503L19Rik	chr18:70453139-70472480	2.67791	2.61239	2.7787	3.88747	7.45125	-0.943869	-0.978891	-0.86724	-0.7185	-0.0755215	1.46122	1.38537	1.62719	1.94935	3.34196	1.05398	1.18248	1.47834	3.88143	4930503L19Rik	protein_coding
4930506C21Rik	chr17:8283812-8327442	3.33683	3.34545	5.81842	5.54785	2.53221	-0.786231	-0.81414	-0.394878	-0.480222	-0.913039	1.80265	1.7422	2.65027	2.46543	1.528	1.04279	1.87653	1.65087	0.862021	4930506C21Rik	processed_transcript
4930511E03Rik	chr6:94943833-94951545	1	1	1.15832	1	1	-1.64973	-1.61852	-1.42651	-1.62816	-1.63401	-0.067595	-1.08631e-07	0.415891	-0.0208728	-0.0335304	0.954227	1.33412	0.985636	0.977027	4930511E03Rik	lincRNA
4930511M06Rik	chr18:57533825-57731065	1.71639	1.84583	2.72509	2.42515	3.43661	-1.26262	-1.21025	-0.879692	-1.03464	-0.676057	0.770854	0.88427	1.60022	1.26463	2.04127	0.924397	1.64257	1.30167	2.22993	4930511M06Rik	processed_transcript
4930515G01Rik	chr5:114773732-114774983	1.3257	1.2364	1.9117	1.54867	1	-1.4477	-1.47718	-1.10628	-1.33512	-1.63401	0.369988	0.306145	1.10947	0.613825	-0.0335304	1.04525	1.74512	1.23772	0.790219	4930515G01Rik	antisense
4930515G16Rik	chr6:67565233-67565699	1.47684	1	1	1	1.08455	-1.37033	-1.61852	-1.52044	-1.62816	-1.57102	0.537553	-1.08631e-07	0.212436	-0.0208728	0.102884	1.45151	1.15864	0.985636	1.07392	4930515G16Rik	pseudogene
4930519F09Rik	chr10:28921962-28923507	1.16745	1.34925	1.94997	1.71645	1.10438	-1.53879	-1.41899	-1.09361	-1.2662	-1.55696	0.172695	0.432158	1.13691	0.763086	0.133336	0.835399	1.62986	1.25782	0.812916	4930519F09Rik	pseudogene
4930519G04Rik	chr5:114853713-114883879	1.62193	1.65026	3.31088	1.76397	2.74965	-1.30318	-1.28485	-0.755241	-1.24791	-0.849112	0.682998	0.722693	1.86977	0.802713	1.66645	0.97286	2.21464	1.05703	1.92354	4930519G04Rik	protein_coding
4930523C07Rik	chr1:160044379-160078586	38.6952	39.9042	47.2685	48.1993	50.5022	0.969905	0.837046	0.944026	0.968216	1.40944	5.60623	5.31847	5.55018	5.60257	6.55821	1.22074	1.17422	1.21765	2.36156	4930523C07Rik	protein_coding
4930526I15Rik	chr9:124423255-124424856	5.28959	7.50366	10.6488	7.72816	5.0346	-0.456086	-0.27607	-0.0085631	-0.258153	-0.379747	2.5177	2.90759	3.48698	2.9464	2.68304	0.763187	1.49421	1.02726	0.855861	4930526I15Rik	lincRNA
4930539J05Rik	chr3:135436220-135438665	5.18493	4.187	4.09194	4.94838	3.65441	-0.470406	-0.664678	-0.619865	-0.556834	-0.628374	2.48669	2.06592	2.16298	2.29949	2.14455	1.33864	1.06959	1.17575	1.05602	4930539J05Rik	antisense
4930549G23Rik	chr18:67774875-67799943	2.61639	2.48228	1.42005	1.68464	2.81577	-0.960524	-1.01292	-1.2963	-1.27874	-0.830673	1.42515	1.31167	0.697907	0.735941	1.70639	1.08184	0.653492	0.670949	1.31469	4930549G23Rik	lincRNA
4930558J18Rik	chr1:57359221-57377544	1.69558	1	1	1	1	-1.27136	-1.61852	-1.52044	-1.62816	-1.63401	0.751921	-1.08631e-07	0.212436	-0.0208728	-0.0335304	1.68403	1.15864	0.985636	0.977027	4930558J18Rik	lincRNA
4930562F07Rik	chr1:160044379-160078586	28.0338	29.1755	38.9148	37.9689	33.9238	0.738945	0.628455	0.819731	0.808376	1.10067	5.106	4.86669	5.28097	5.25637	5.88946	1.18043	1.33263	1.31011	2.03182	4930562F07Rik	protein_coding
4930565N06Rik	chr16:36880518-36933085	1	1	1	1	1.42964	-1.64973	-1.61852	-1.52044	-1.62816	-1.35665	-0.067595	-1.08631e-07	0.212436	-0.0208728	0.56719	0.954227	1.15864	0.985636	1.48164	4930565N06Rik	antisense
4930577N17Rik	chr3:51255664-51325987	2.02024	2.63792	2.98493	3.12003	1.89065	-1.14582	-0.972413	-0.821481	-0.865838	-1.13976	1.02383	1.3994	1.7263	1.63023	1.03694	0.770798	1.25431	1.17351	0.777838	4930577N17Rik	antisense
4930579G18Rik	chr14:54642160-54690742	2.31203	1.13925	1	1	2.53149	-1.04914	-1.53169	-1.52044	-1.62816	-0.91326	1.23321	0.188084	0.212436	-0.0208728	1.52752	2.06355	1.01702	0.865162	2.53052	4930579G18Rik	antisense
4930579G24Rik	chr3:79629078-79632819	4.95	3.03651	3.76883	3.61352	2.53616	-0.503633	-0.87868	-0.672439	-0.767459	-0.91183	2.41472	1.60241	2.04911	1.84331	1.53062	1.75602	1.36291	1.18172	0.951451	4930579G24Rik	protein_coding
4930581F22Rik	chr9:35046578-35175987	1.27771	1.0525	1	1	2.4435	-1.47412	-1.58444	-1.52044	-1.62816	-0.940712	0.312763	0.0738201	0.212436	-0.0208728	1.46806	1.18013	1.10085	0.936472	2.6285	4930581F22Rik	processed_transcript
4931402G19Rik	chr2:120355308-120504919	1	1.08771	1.62485	1.12118	1.15474	-1.64973	-1.56252	-1.21019	-1.55153	-1.52236	-0.067595	0.121294	0.884408	0.145104	0.208281	0.877281	1.69715	1.01664	1.06215	4931402G19Rik	lincRNA
4931403E22Rik	chr19:26605159-26823907	1	1	1	1.04616	2.50664	-1.64973	-1.61852	-1.52044	-1.59793	-0.920915	-0.067595	-1.08631e-07	0.212436	0.0446091	1.51094	0.954227	1.15864	1.0314	2.84995	4931403E22Rik	processed_transcript
4931406C07Rik	chr9:15283336-15357788	1.2531	1.84924	1.6382	1.852	1.98716	-1.48806	-1.20902	-1.20496	-1.21528	-1.10113	0.282577	0.886933	0.895736	0.87338	1.12062	0.657765	1.00612	0.99065	1.17583	4931406C07Rik	protein_coding
4931406P16Rik	chr7:34236713-34285609	8.83928	6.93895	4.27291	6.07757	5.27303	-0.0881434	-0.328186	-0.592206	-0.419125	-0.343841	3.31462	2.79472	2.22288	2.59776	2.76081	1.43386	0.672761	0.872386	0.976772	4931406P16Rik	protein_coding
4931414P19Rik	chr14:54583662-54605908	4.36032	4.73778	2.86897	3.0141	2.06248	-0.594527	-0.582358	-0.846806	-0.888979	-1.07226	2.21786	2.24421	1.67145	1.58011	1.18314	0.981898	0.672328	0.63108	0.479277	4931414P19Rik	protein_coding
4931428F04Rik	chr8:105276446-105289528	2.30381	4.20433	2.70008	2.50423	2.44502	-1.0517	-0.661927	-0.885585	-1.01314	-0.94023	1.22768	2.07188	1.58746	1.31119	1.46911	0.557022	0.714786	0.590217	0.658488	4931428F04Rik	protein_coding
4931440P22Rik	chr3:65527484-65555518	2.06537	1.39815	2.12568	1.18817	1	-1.12999	-1.39528	-1.03846	-1.51265	-1.63401	1.05811	0.483519	1.25634	0.229314	-0.0335304	1.48926	1.70861	0.838449	0.698799	4931440P22Rik	protein_coding
4932415G12Rik/Ccdc410s1	chr10:94673492-94688613	2.94814	2.37764	2.74152	2.74081	5.45618	-0.874978	-1.04161	-0.87585	-0.952659	-0.317346	1.61043	1.24953	1.60854	1.44219	2.8182	1.28423	1.28255	1.14286	2.9663	Ccdc410s1	lincRNA
4932438A13Rik	chr3:36863105-37053033	7.00051	5.25295	4.26736	6.27006	15.6727	-0.255268	-0.513603	-0.593036	-0.398234	0.501457	2.95265	2.39313	2.22108	2.643	4.59162	1.47378	0.887584	1.1891	4.59001	4932438A13Rik	protein_coding
4933403G14Rik/Map10	chr8:125669817-125673365	1	1	1.31736	1.10621	1.94058	-1.64973	-1.61852	-1.34427	-1.56054	-1.11953	-0.067595	-1.08631e-07	0.593997	0.125599	1.08075	0.954227	1.50942	1.09096	2.11514	Map10	protein_coding
4933404O12Rik	chr5:136919145-136937109	1.14547	1.28234	1	1.19726	1.24385	-1.55241	-1.45287	-1.52044	-1.50754	-1.46468	0.143195	0.358779	0.212436	0.240374	0.333218	0.861198	0.903538	0.921205	0.982438	4933404O12Rik	lincRNA
4933407K13Rik	chrX:75725457-75764699	1.47725	1.02545	1	1.15216	2.14951	-1.37013	-1.60178	-1.52044	-1.53327	-1.04019	0.537984	0.036257	0.212436	0.184656	1.25261	1.41591	1.12989	1.10834	2.32358	4933407K13Rik	processed_transcript
4933408J17Rik	chr10:93540631-93605245	1	1	1.04583	1	1	-1.64973	-1.61852	-1.4918	-1.62816	-1.63401	-0.067595	-1.08631e-07	0.274469	-0.0208728	-0.0335304	0.954227	1.20955	0.985636	0.977027	4933408J17Rik	protein_coding
4933409K07Rik/Gm7819	chr4_JH584293_random:120551-144386	38.0116	41.6322	54.902	31.0577	34.4449	0.957132	0.865284	1.03971	0.673764	1.1125	5.57856	5.37963	5.75742	4.96482	5.91508	1.14785	1.29935	0.750119	1.44939	4933409K07Rik	protein coding
4933411K20Rik	chr8:46169555-46195590	6.30955	6.08516	7.19899	7.48844	7.98655	-0.329734	-0.415643	-0.258795	-0.279264	-0.0216856	2.79136	2.6053	2.94501	2.90068	3.45856	1.13766	1.26551	1.22721	1.80658	4933411K20Rik	protein_coding
4933412E12Rik	chr10:116950561-116963279	9.52296	7.48349	10.1806	8.03104	2.80847	-0.0347575	-0.277863	-0.0373014	-0.232397	-0.832688	3.43025	2.90371	3.42474	3.00219	1.70203	1.44047	1.43498	1.07064	0.434768	4933412E12Rik	lincRNA
4933421O10Rik	chr4:33027138-33031323	1	1.15876	1.22409	1.06843	1.38453	-1.64973	-1.52037	-1.39121	-1.58382	-1.38153	-0.067595	0.212582	0.492343	0.0751746	0.513304	0.82349	1.21399	0.909152	1.23176	4933421O10Rik	processed_transcript
4933426D04Rik	chr5:24862734-25100642	1	1.31212	1	1	1	-1.64973	-1.43758	-1.52044	-1.62816	-1.63401	-0.067595	0.3919	0.212436	-0.0208728	-0.0335304	0.727241	0.883031	0.751178	0.744617	4933426D04Rik	antisense
4933426M11Rik	chr12:80790531-80880833	11.1413	12.7883	12.9666	15.0664	16.5201	0.0777132	0.0790552	0.117305	0.189119	0.542319	3.67385	3.67675	3.7596	3.91514	4.68013	0.997987	1.0591	1.17967	2.00468	4933426M11Rik	protein_coding
4933427D14Rik	chr11:72154096-72203371	4.78765	4.40632	3.50886	3.88909	2.66438	-0.52753	-0.63067	-0.718121	-0.718221	-0.873558	2.36296	2.13957	1.95017	1.94995	1.61351	1.16747	0.876965	0.876834	0.694446	4933427D14Rik	protein_coding
4933434E20Rik	chr3:90052816-90062447	35.8728	39.7114	38.8302	41.8599	33.2387	0.915633	0.83382	0.81834	0.873739	1.08484	5.48868	5.31148	5.27795	5.39794	5.85517	1.13069	0.977028	1.06176	1.45769	4933434E20Rik	protein_coding
4933439C10Rik	chr11:59485520-59511067	20.6355	15.1087	13.7163	13.6812	3.85185	0.519384	0.190121	0.15323	0.124504	-0.587542	4.63045	3.91731	3.83741	3.77519	2.23298	1.63937	0.946123	0.906187	0.311149	4933439C10Rik	processed_transcript
4933439K11Rik	chr1:172521129-172550806	1	1	1	1	1.41309	-1.64973	-1.61852	-1.52044	-1.62816	-1.36569	-0.067595	-1.08631e-07	0.212436	-0.0208728	0.54762	0.954227	1.15864	0.985636	1.46167	4933439K11Rik	processed_transcript
5031414D18Rik	chr14:75004109-75388146	44.7171	52.3054	58.0477	60.2365	33.1619	1.07355	1.01731	1.07532	1.11758	1.08305	5.83071	5.70889	5.83454	5.92606	5.85128	1.08811	1.091	1.16245	1.10373	5031414D18Rik	protein_coding
5031425E22Rik	chr5:23431807-23434353	7.16691	7.85052	10.5164	10.1931	7.57213	-0.238434	-0.24597	-0.0165597	-0.0726772	-0.0630338	2.98911	2.97279	3.46966	3.34812	3.36901	1.01138	1.41115	1.29714	1.31605	5031425E22Rik	protein_coding
5031434O11Rik	chr3:51515317-51567116	1.37233	3.06478	3.83927	5.21465	4.23013	-1.42293	-0.872507	-0.660603	-0.52172	-0.514848	0.423642	1.61578	2.07474	2.37555	2.39043	0.437653	1.37455	1.69321	1.71077	5031434O11Rik	lincRNA
5031439G07Rik	chr15:84945719-84987971	64.1137	40.1502	22.0931	28.9096	22.4224	1.33174	0.84114	0.457901	0.625745	0.77937	6.38992	5.32734	4.49729	4.86082	5.19355	2.08866	0.56251	0.723709	0.911437	5031439G07Rik	protein_coding
5330426P16Rik	chr16:50726750-50732773	1.10083	1	1	1.93196	3.81386	-1.5809	-1.61852	-1.52044	-1.18696	-0.595233	0.0815009	-1.08631e-07	0.212436	0.934715	2.21633	1.05812	1.15864	1.91151	4.64708	5330426P16Rik	protein_coding
5430405H02Rik	chr2:156840076-156862945	7.02039	9.67666	8.20795	8.81806	6.30082	-0.253236	-0.106663	-0.174962	-0.169762	-0.205657	2.95705	3.27451	3.12658	3.13784	3.0601	0.802483	0.902546	0.909619	0.8619	5430405H02Rik	antisense
5430416N02Rik	chr5:100420841-100429535	9.53956	16.8545	15.3853	19.4526	9.90182	-0.0335094	0.262957	0.226622	0.360306	0.145121	3.43295	4.07506	3.99637	4.28591	3.81984	0.640775	0.946913	1.15737	0.83786	5430416N02Rik	lincRNA
5430417L22Rik	chr2:118745761-118748807	14.5132	8.83164	5.91698	7.03568	4.08054	0.267179	-0.167529	-0.384142	-0.321048	-0.542786	4.08421	3.14268	2.67352	2.81018	2.32992	1.92056	0.722386	0.794158	0.569291	5430417L22Rik	antisense
5430427O19Rik	chrX:85870272-85891499	4.03795	5.08904	7.26124	7.57359	7.63435	-0.649567	-0.534718	-0.253292	-0.271689	-0.0566836	2.09865	2.34739	2.95693	2.91708	3.38276	0.841627	1.52577	1.48421	2.04963	5430427O19Rik	protein_coding
5530601H04Rik	chrX:105040853-105070124	1.88107	1.82225	1	1.67497	3.6253	-1.19696	-1.21882	-1.52044	-1.28259	-0.63458	0.913048	0.865721	0.212436	0.727588	2.13111	1.03335	0.635831	0.908694	2.40391	5530601H04Rik	processed_transcript
5730408K05Rik	chr19:8888386-8888774	8.4691	9.85764	27.858	15.4665	10.9539	-0.1188	-0.0943203	0.606091	0.206679	0.223478	3.24822	3.30124	4.81825	3.95317	3.98956	0.963917	2.86197	1.57127	1.6114	5730408K05Rik	lincRNA
5730409E04Rik	chr4:126609853-126614371	1	1	1	1	1.22762	-1.64973	-1.61852	-1.52044	-1.62816	-1.47487	-0.067595	-1.08631e-07	0.212436	-0.0208728	0.311143	0.954227	1.15864	0.985636	1.24069	5730409E04Rik	protein_coding
5730455P16Rik	chr11:80360491-80378015	3.28083	2.439	2.58339	3.40715	4.77583	-0.798359	-1.02464	-0.913822	-0.806857	-0.420693	1.77638	1.28629	1.5263	1.75797	2.59436	1.40453	1.181	1.38673	2.4761	5730455P16Rik	protein_coding
5730480H06Rik	chr5:48389502-49285659	1.17548	2.30208	1.76662	2.6675	3.45807	-1.53388	-1.06312	-1.15672	-0.970823	-0.671227	0.183334	1.20294	1.00021	1.40284	2.05173	0.493252	0.868906	1.14862	1.801	5730480H06Rik	processed_transcript
5730488B01Rik	chr4:44531505-44710440	3.23139	2.92716	2.04417	3.57225	7.07982	-0.80924	-0.90311	-1.06345	-0.775155	-0.1152	1.75281	1.5495	1.20222	1.82664	3.25602	1.15134	0.786062	1.21179	3.26372	5730488B01Rik	lincRNA
5730507C01Rik	chr12:18514509-18535254	1	1.00674	1	1	1.86591	-1.64973	-1.61405	-1.52044	-1.62816	-1.14998	-0.067595	0.00969103	0.212436	-0.0208728	1.0148	0.947839	1.15089	0.979038	2.0071	5730507C01Rik	protein_coding
5730508B09Rik	chr3:127869687-127896323	4.16892	3.35208	2.94279	4.05544	2.76444	-0.626693	-0.812821	-0.830569	-0.690159	-0.84495	2.14819	1.74506	1.70662	2.01073	1.67547	1.32237	0.973708	1.20219	0.952911	5730508B09Rik	protein_coding
5730577I03Rik	chr9:20607474-20617271	1.02792	1.07662	1.17418	1	1	-1.63	-1.56935	-1.41781	-1.62816	-1.63401	-0.0248559	0.106509	0.434717	-0.0208728	-0.0335304	0.912967	1.25545	0.915491	0.907494	5730577I03Rik	antisense
5830415F09Rik	chr4:46376974-46389423	3.96483	8.90493	11.6771	10.0554	3.32367	-0.662662	-0.162024	0.0503554	-0.0817896	-0.701988	2.07028	3.1546	3.61459	3.32838	1.98511	0.471614	1.37553	1.12801	0.444576	5830415F09Rik	protein_coding
5830416P10Rik	chr19:53441211-53464796	7.98362	10.3643	6.1617	10.9779	28.9448	-0.161102	-0.060935	-0.358239	-0.0229831	0.977504	3.1566	3.37355	2.72963	3.45575	5.62268	0.860383	0.639969	1.05863	4.75397	5830416P10Rik	lincRNA
5830417I10Rik	chr3:88777056-88832487	6.37684	6.1891	5.25535	6.00282	7.08907	-0.322133	-0.404362	-0.459932	-0.427416	-0.114187	2.80783	2.62973	2.50937	2.5798	3.25821	1.13139	0.919959	0.965982	1.54594	5830417I10Rik	pseudogene
5830418K08Rik	chr9:15283336-15357788	5.11116	4.14943	3.1241	3.96964	5.87935	-0.480675	-0.670682	-0.792355	-0.704486	-0.259381	2.46445	2.05291	1.78938	1.9797	2.94374	1.3301	0.833047	0.950517	1.85424	5830418K08Rik	protein_coding
5830418P13Rik	chr9:103423577-103480328	2.10274	1.9012	1	1	3.22547	-1.11714	-1.19056	-1.52044	-1.62816	-0.725261	1.08595	0.92691	0.212436	-0.0208728	1.9347	1.11654	0.609427	0.518428	2.01083	5830418P13Rik	processed_transcript
5830428M24Rik	chr12:69464786-69475550	14.944	14.9879	27.6004	18.3618	12.7961	0.28814	0.184774	0.600154	0.321643	0.344102	4.1296	3.90573	4.80539	4.20217	4.25081	1.16787	1.86563	1.22811	1.27023	5830428M24Rik	lincRNA
5830432E09Rik	chr7:135537823-135686294	1.24009	2.54392	1.10843	1.77684	1.53586	-1.49554	-0.996582	-1.45464	-1.24304	-1.30104	0.266379	1.34705	0.354945	0.813262	0.687642	0.472808	0.502742	0.690737	0.633137	5830432E09Rik	lincRNA
5830454E08Rik	chr9:120577330-120578073	1.05519	2.8168	7.64486	3.7081	1.63857	-1.61124	-0.928709	-0.220387	-0.750149	-1.2508	0.0157819	1.49406	3.0282	1.8808	0.79644	0.358918	2.89616	1.30744	0.61659	5830454E08Rik	protein_coding
6030458C11Rik	chr15:12808176-12824657	5.17909	6.56908	5.14408	7.09195	14.2857	-0.471214	-0.364673	-0.47361	-0.315711	0.429553	2.48494	2.71569	2.47975	2.82174	4.43589	0.852189	0.849129	1.07627	3.29481	6030458C11Rik	protein_coding
6030468B19Rik	chr11:117797659-117807308	1	1	3.94347	2.45341	1	-1.64973	-1.61852	-0.643487	-1.02687	-1.63401	-0.067595	-1.08631e-07	2.11181	1.28144	-0.0335304	0.954227	4.32234	2.43082	0.977027	6030468B19Rik	protein_coding
6230400D17Rik	chr14:20702011-20704425	1	1	1.44517	1	1	-1.64973	-1.61852	-1.28509	-1.62816	-1.63401	-0.067595	-1.08631e-07	0.722181	-0.0208728	-0.0335304	0.954227	1.64967	0.985636	0.977027	6230400D17Rik	lincRNA
6330403M23Rik/Igip	chr18:36300100-36301478	5.49735	6.23996	7.90444	7.11081	8.28883	-0.428479	-0.398911	-0.199045	-0.313931	0.00714238	2.5775	2.64154	3.07442	2.82559	3.521	0.956581	1.34993	1.13607	1.83969	Igip	protein_coding
6330408A02Rik	chr7:13258966-13311427	1	1	1.54937	1	1	-1.64973	-1.61852	-1.24059	-1.62816	-1.63401	-0.067595	-1.08631e-07	0.81856	-0.0208728	-0.0335304	0.954227	1.76364	0.985636	0.977027	6330408A02Rik	protein_coding
6330409D20Rik	chr2:32721054-32755007	1.05267	1.40486	1	1.93696	1.29093	-1.61295	-1.39209	-1.52044	-1.18523	-1.43585	0.0120709	0.490426	0.212436	0.938466	0.395658	0.717795	0.824739	1.36419	0.936423	6330409D20Rik	protein_coding
6330416G13Rik	chr4:63560359-63586353	4.8244	6.74147	8.06665	7.98498	6.97202	-0.522051	-0.347418	-0.186061	-0.23625	-0.127107	2.37483	2.75306	3.10254	2.99384	3.23023	0.769379	1.2741	1.18163	1.39201	6330416G13Rik	protein_coding
6330418K02Rik	chr5:138259657-138272754	2.10163	2.74047	1.06338	2.29796	1.42504	-1.11752	-0.947008	-1.48116	-1.07073	-1.35915	1.08513	1.45442	0.297506	1.18646	0.561774	0.77416	0.44847	0.83049	0.538624	6330418K02Rik	processed_transcript
6430562O15Rik	chr13:99344785-99415561	1.37404	1.82216	2.2823	1.85286	1	-1.42203	-1.21885	-0.993025	-1.21497	-1.63401	0.425574	0.86565	1.35476	0.874053	-0.0335304	0.737096	1.40358	1.00584	0.536191	6430562O15Rik	lincRNA
6430706D22Rik	chr1:88227019-88277579	21.1173	16.0019	11.4171	14.2854	17.2996	0.535923	0.22838	0.0359634	0.153457	0.578096	4.66627	4.00017	3.58342	3.8379	4.75762	1.58678	0.74911	0.893616	1.69049	6430706D22Rik	lincRNA
6530402F18Rik	chr2:29194820-29252993	1	1	1	1.04611	4.02152	-1.64973	-1.61852	-1.52044	-1.59796	-0.554092	-0.067595	-1.08631e-07	0.212436	0.0445398	2.30543	0.954227	1.15864	1.03135	4.94316	6530402F18Rik	processed_transcript
6720401G13Rik	chrX:50555743-50635258	2.02331	1.35035	1	1	1.8589	-1.14473	-1.41845	-1.52044	-1.62816	-1.1529	1.02618	0.433333	0.212436	-0.0208728	1.00848	1.50822	0.858031	0.729912	1.48983	6720401G13Rik	processed_transcript
6720456H20Rik/Tmem260	chr14:48446351-48515159	3.24912	3.94662	2.48315	3.85351	6.33077	-0.805319	-0.704061	-0.939116	-0.724378	-0.201977	1.76131	1.98062	1.47152	1.93661	3.06807	0.858975	0.702661	0.969959	2.12499	Tmem260	protein_coding
6720489N17Rik	chr13:62603014-62624182	1.38341	1	1	1.09848	1.57243	-1.41716	-1.61852	-1.52044	-1.56523	-1.28278	0.436122	-1.08631e-07	0.212436	0.115423	0.727192	1.35296	1.15864	1.08329	1.65541	6720489N17Rik	protein_coding
6820431F20Rik	chr8:20268285-20297432	55.9004	46.4503	32.1336	50.3536	61.3757	1.23351	0.938228	0.697351	0.997511	1.56076	6.17715	5.53762	5.01591	5.66602	6.88594	1.55783	0.696546	1.09308	2.54616	6820431F20Rik	pseudogene
8030462N17Rik	chr18:77633280-77714010	5.3693	4.14904	1.68055	3.97363	5.86114	-0.445368	-0.670744	-1.18864	-0.703813	-0.261788	2.54092	2.05278	0.931068	1.98116	2.93853	1.40263	0.459549	0.951567	1.84772	8030462N17Rik	protein_coding
8430410A17Rik/Hmces	chr6:87913975-87936613	12.6434	18.2654	33.9291	24.6278	11.3486	0.168345	0.316506	0.732102	0.51835	0.250947	3.87014	4.19104	5.09117	4.62821	4.04905	0.800571	1.86624	1.35395	0.906267	Hmces	protein_coding
8430419L09Rik	chr6:135197986-135236240	1.74912	2.28827	1.99084	2.43857	3.22218	-1.24908	-1.06713	-1.08035	-1.03094	-0.726052	0.800171	1.19426	1.16562	1.27264	1.93299	0.760971	0.980347	1.05583	1.66871	8430419L09Rik	protein_coding
8430429K09Rik	chr11:3202352-3479831	1.96141	1.507	1.92355	1.69193	1.29344	-1.167	-1.34534	-1.10233	-1.27584	-1.43434	0.977958	0.591679	1.11802	0.742207	0.398923	1.30702	1.44027	1.10998	0.874932	8430429K09Rik	processed_transcript
9030025P20Rik	chr17:14964188-15022449	4.77058	5.56269	5.33697	6.01203	5.05562	-0.53009	-0.47544	-0.450082	-0.426389	-0.376514	2.35742	2.47578	2.53071	2.58202	2.69005	0.921232	1.0388	1.07642	1.16011	9030025P20Rik	protein_coding
9030404E10Rik	chr16:30021841-30039479	1.30868	1.83975	1.47649	2.20696	1	-1.45696	-1.21245	-1.27139	-1.0978	-1.63401	0.349933	0.87951	0.751862	1.12783	-0.0335304	0.692758	0.915323	1.18782	0.531065	9030404E10Rik	lincRNA
9030617O03Rik	chr12:100779122-100872610	1	1.84223	1.96712	3.34802	9.54111	-1.64973	-1.21155	-1.08801	-0.818587	0.116325	-0.067595	0.881453	1.14903	1.73257	3.75747	0.517974	1.20378	1.8039	7.34123	9030617O03Rik	protein_coding
9030624J02Rik	chr7:118740270-118841491	15.9902	19.7717	21.8119	18.4316	11.5433	0.336628	0.36929	0.449714	0.324185	0.264148	4.23463	4.30537	4.47955	4.20768	4.07764	0.952149	1.12833	0.934528	0.85398	9030624J02Rik	protein_coding
9130011E15Rik	chr19:45818143-45998488	7.93847	8.26459	6.92942	7.1741	3.36826	-0.165166	-0.211732	-0.283188	-0.307994	-0.691646	3.1478	3.04694	2.89218	2.83845	2.00751	1.07241	0.898278	0.865441	0.486517	9130011E15Rik	protein_coding
9130019O22Rik	chr7:127382259-127387166	1.98313	2.58618	2.76063	2.51652	1.43571	-1.1591	-0.985607	-0.87141	-1.00986	-1.35336	0.995051	1.37082	1.61816	1.3183	0.574311	0.770693	1.18701	0.964247	0.57574	9130019O22Rik	protein_coding
9130023H24Rik	chr7:128234450-128245100	1.14642	1.07671	1.95469	1.587	1.62924	-1.55182	-1.56929	-1.09206	-1.31874	-1.25523	0.144482	0.10663	1.14025	0.649303	0.786843	1.02658	2.04716	1.45667	1.60238	9130023H24Rik	protein_coding
9130221H12Rik	chr7:25228258-25237851	19.8015	30.0925	39.0295	27.8755	12.8739	0.489822	0.649068	0.821612	0.601341	0.348806	4.56642	4.91133	5.28504	4.80796	4.261	0.787357	1.29568	0.930855	0.637133	9130221H12Rik	protein_coding
9130401M01Rik	chr15:58022270-58034294	7.07106	16.9936	24.0837	17.4803	5.48455	-0.248082	0.268432	0.513041	0.288682	-0.313321	2.96821	4.08692	4.61671	4.13078	2.82691	0.460506	1.44372	1.03087	0.417542	9130401M01Rik	protein_coding
9230116N13Rik	chr1:136411915-136440220	1	1	1	1.19623	1	-1.64973	-1.61852	-1.52044	-1.50812	-1.63401	-0.067595	-1.08631e-07	0.212436	0.239125	-0.0335304	0.954227	1.15864	1.18028	0.977027	9230116N13Rik	lincRNA
9330133O14Rik	chr8:122443655-122451322	2.56372	3.10703	2.72291	2.75804	2.54913	-0.975096	-0.863387	-0.880203	-0.94846	-0.907872	1.39359	1.63554	1.59912	1.45128	1.53919	0.845603	0.975071	0.880102	0.935398	9330133O14Rik	pseudogene
9330151L19Rik	chr12:69189837-69199868	3.54188	5.44047	5.13175	4.51377	5.65766	-0.743497	-0.490239	-0.475144	-0.618423	-0.289207	1.89521	2.44373	2.47642	2.1661	2.87914	0.683718	1.02292	0.824944	1.3523	9330151L19Rik	protein_coding
9330175E14Rik	chr8:94433126-94435103	1	1	1	1	1.36023	-1.64973	-1.61852	-1.52044	-1.62816	-1.39527	-0.067595	-1.08631e-07	0.212436	-0.0208728	0.483544	0.954227	1.15864	0.985636	1.39817	9330175E14Rik	lincRNA
9430008C03Rik	chr2:158353699-158361522	4.75964	8.04917	6.55239	8.6684	8.42862	-0.531735	-0.229324	-0.318946	-0.181231	0.0201202	2.35386	3.00884	2.81473	3.113	3.54911	0.635082	0.874112	1.07487	1.45424	9430008C03Rik	processed_transcript
9430015G10Rik	chr4:156109997-156127263	15.9608	21.7637	15.2584	21.1202	14.4186	0.33531	0.43323	0.221329	0.415411	0.436738	4.23177	4.44385	3.9849	4.40526	4.45145	0.86329	0.727514	0.973604	1.00528	9430015G10Rik	protein_coding
9430016H08Rik	chr1:57388243-57415958	6.71937	8.73791	12.4052	9.94762	5.24734	-0.28464	-0.174636	0.0890152	-0.0890096	-0.347631	2.88903	3.12729	3.69833	3.31275	2.7526	0.84777	1.48559	1.13718	0.771273	9430016H08Rik	protein_coding
9430023L20Rik	chr15:101284300-101290934	33.9749	43.9926	37.1693	42.3704	8.15631	0.876681	0.902017	0.790399	0.88186	-0.00536422	5.40431	5.45919	5.21744	5.41553	3.49391	0.962678	0.845718	0.970192	0.25609	9430023L20Rik	protein_coding
9430038I01Rik	chr7:137375568-137410756	5.45737	8.42475	11.6931	10.1833	4.11822	-0.433709	-0.198947	0.0512306	-0.0733216	-0.535653	2.56617	3.07463	3.61649	3.34672	2.34537	0.702969	1.45584	1.20756	0.603211	9430038I01Rik	protein_coding
9430091E24Rik	chr8:111094744-111145498	2.31991	2.44678	3.13531	2.66888	1.96976	-1.04671	-1.02252	-0.790066	-0.970477	-1.10795	1.23849	1.29088	1.79434	1.40359	1.10584	0.964335	1.41761	1.08126	0.87962	9430091E24Rik	processed_transcript
9530027J09Rik	chrX:48256933-48285426	4.44489	6.02861	6.01307	5.8188	3.86873	-0.580761	-0.421863	-0.373846	-0.448276	-0.584149	2.24767	2.59183	2.69582	2.53462	2.24033	0.787769	1.07475	0.961123	0.783773	9530027J09Rik	lincRNA
9530052E02Rik	chr8:10986963-11054541	1	1.06097	1	1	1	-1.64973	-1.5791	-1.52044	-1.62816	-1.63401	-0.067595	0.0853838	0.212436	-0.0208728	-0.0335304	0.899392	1.09206	0.928995	0.92088	9530052E02Rik	lincRNA
9530068E07Rik	chr11:52396427-52408723	26.8229	33.6464	30.7828	31.0171	24.7405	0.707304	0.723425	0.669902	0.672888	0.855713	5.03746	5.07238	4.95646	4.96292	5.3589	0.976089	0.92279	0.926936	1.21969	9530068E07Rik	protein_coding
9530077C05Rik	chr9:22411576-22444679	1.25833	1	1	1	1	-1.48507	-1.61852	-1.52044	-1.62816	-1.63401	0.289041	-1.08631e-07	0.212436	-0.0208728	-0.0335304	1.22183	1.15864	0.985636	0.977027	9530077C05Rik	protein_coding
9530082P21Rik	chr17:23749235-23754065	3.66519	5.5145	7.05802	4.76539	2.85858	-0.718973	-0.481236	-0.271435	-0.582079	-0.818964	1.94832	2.46323	2.91763	2.24482	1.73175	0.699837	1.37022	0.85951	0.602286	9530082P21Rik	lincRNA
9630033F20Rik	chr6:127085115-127109552	3.26676	4.5258	2.97335	3.94816	3.98062	-0.801439	-0.612849	-0.823966	-0.708121	-0.562024	1.76971	2.17817	1.72092	1.97182	2.28825	0.753425	0.728371	0.866728	1.07929	9630033F20Rik	protein_coding
9830001H06Rik/Soga1	chr2:157010441-157079265	1.14092	1	1	1	1	-1.55526	-1.61852	-1.52044	-1.62816	-1.63401	0.137018	-1.08631e-07	0.212436	-0.0208728	-0.0335304	1.09963	1.15864	0.985636	0.977027	Soga1	protein_coding
9830147E19Rik	chr7:42609525-42642604	1	1	1	1	1.15332	-1.64973	-1.61852	-1.52044	-1.62816	-1.52332	-0.067595	-1.08631e-07	0.212436	-0.0208728	0.206213	0.954227	1.15864	0.985636	1.15366	9830147E19Rik	protein_coding
9930012K11Rik	chr14:70154404-70159502	1	1.29873	2.76065	2.12136	1.13842	-1.64973	-1.44441	-0.871405	-1.1243	-1.53341	-0.067595	0.377101	1.61817	1.07042	0.184358	0.734739	2.36374	1.617	0.87494	9930012K11Rik	protein_coding
9930014A18Rik	chr15:60818995-60831400	1	1	1	1.21143	1.09483	-1.64973	-1.61852	-1.52044	-1.49966	-1.5637	-0.067595	-1.08631e-07	0.212436	0.257447	0.11874	0.954227	1.15864	1.19536	1.08579	9930014A18Rik	lincRNA
9930021J03Rik	chr19:29714401-29806009	4.47022	2.95571	1.66343	3.03901	4.5923	-0.576689	-0.896645	-1.19519	-0.883465	-0.451101	2.25649	1.5635	0.916893	1.59205	2.5285	1.61662	0.638779	1.01998	1.95205	9930021J03Rik	protein_coding
9930104L06Rik	chr4:124937047-124944661	5.85653	7.39314	7.5466	7.39307	5.27913	-0.383125	-0.285954	-0.228655	-0.287851	-0.342944	2.67573	2.88619	3.01029	2.88208	2.76275	0.864261	1.08983	0.997156	0.918001	9930104L06Rik	processed_transcript
9930111J21Rik1	chr11:48946149-48979398	29.695	12.2733	4.50104	26.5722	65.1497	0.780198	0.0516754	-0.558961	0.569261	1.60706	5.19534	3.61745	2.29489	4.73848	6.98623	2.98533	0.399823	2.17502	10.3301	9930111J21Rik1	protein_coding
9930111J21Rik2	chr11:49037659-49135387	1	1.02645	1	1	1	-1.64973	-1.60114	-1.52044	-1.62816	-1.63401	-0.067595	0.0376633	0.212436	-0.0208728	-0.0335304	0.929639	1.12879	0.960238	0.95185	9930111J21Rik2	protein_coding
A030009H04Rik	chr11:69340768-69342647	1	1.41475	1	1	1.355	-1.64973	-1.38742	-1.52044	-1.62816	-1.39826	-0.067595	0.500547	0.212436	-0.0208728	0.477069	0.674485	0.818974	0.696686	0.983858	A030009H04Rik	processed_transcript
A130010J15Rik	chr1:193173468-193201546	2.84532	4.04307	6.13072	5.42734	5.91828	-0.900416	-0.687978	-0.361461	-0.494936	-0.25426	1.55534	2.01545	2.72265	2.43356	2.95483	0.726928	1.63263	1.33617	1.91771	A130010J15Rik	protein_coding
A130049A11Rik	chr3:103914119-104007491	7.69249	5.78298	6.14592	7.91591	7.76893	-0.187721	-0.449571	-0.359878	-0.242071	-0.0431234	3.09895	2.53181	2.72608	2.98123	3.41213	1.48158	1.14414	1.36549	1.84078	A130049A11Rik	antisense
A130077B15Rik	chr10:122565022-122569891	24.2486	18.0201	33.9145	17.8514	23.0372	0.635003	0.307499	0.731827	0.302756	0.800361	4.88087	4.17154	5.09058	4.16126	5.23901	1.63505	1.89086	0.992905	2.09577	A130077B15Rik	lincRNA
A230020J21Rik	chr1:191005831-191029781	1.02786	1	1	1.08363	1.9437	-1.63004	-1.61852	-1.52044	-1.57435	-1.11829	-0.0249465	-1.08631e-07	0.212436	0.095673	1.08345	0.982857	1.15864	1.06856	2.1191	A230020J21Rik	protein_coding
A230046K03Rik	chr10:83543940-83596473	16.1831	9.50608	6.46404	12.931	18.2284	0.345221	-0.11851	-0.327623	0.0867206	0.618679	4.25324	3.24885	2.79594	3.69336	4.84551	2.00609	0.730566	1.36085	3.02442	A230046K03Rik	protein_coding
A230050P20Rik	chr9:20868641-20879710	13.0605	21.9303	21.835	19.9174	16.682	0.191603	0.438309	0.45039	0.376126	0.549887	3.92052	4.45485	4.48102	4.32017	4.69652	0.690476	1.0183	0.910871	1.18235	A230050P20Rik	protein_coding
A230072C01Rik	chrX:20951664-20987349	1.53564	1.71145	1.51687	1.81052	2.89155	-1.34236	-1.2606	-1.25414	-1.23046	-0.810065	0.598149	0.775219	0.789213	0.84051	1.75103	0.884497	1.00975	1.0463	1.96674	A230072C01Rik	processed_transcript
A230073K19Rik	chr7:59228749-59306727	1	1	1	1	1.19099	-1.64973	-1.61852	-1.52044	-1.62816	-1.49837	-0.067595	-1.08631e-07	0.212436	-0.0208728	0.260231	0.954227	1.15864	0.985636	1.19767	A230073K19Rik	lincRNA
A330040F15Rik	chr19:12573524-12596566	1	1	1	1	1.46537	-1.64973	-1.61852	-1.52044	-1.62816	-1.33749	-0.067595	-1.08631e-07	0.212436	-0.0208728	0.608678	0.954227	1.15864	0.985636	1.52486	A330040F15Rik	processed_transcript
A330069E16Rik	chr2:91237145-91238357	1.15388	2.05068	1.28779	1.61812	1	-1.54717	-1.14015	-1.35878	-1.30573	-1.63401	0.154549	1.0361	0.56257	0.677482	-0.0335304	0.542783	0.720199	0.77991	0.47644	A330069E16Rik	lincRNA
A430005L14Rik	chr4:153957236-153961924	10.5688	18.4273	33.7912	22.9756	6.94524	0.0399113	0.322384	0.729499	0.471825	-0.130093	3.59197	4.20377	5.08554	4.52744	3.22376	0.654379	1.84262	1.25151	0.506976	A430005L14Rik	protein_coding
A430033K04Rik	chr5:138622858-138648905	3.23516	6.36951	5.24186	3.7794	4.83205	-0.808404	-0.385223	-0.461575	-0.737389	-0.411611	1.75462	2.67118	2.50581	1.90843	2.61403	0.529771	0.8917	0.589373	0.961158	A430033K04Rik	protein_coding
A430035B10Rik	chr6:8507058-8509161	1.36575	1.75216	3.78091	2.86416	1.82286	-1.42637	-1.24494	-0.670393	-0.923166	-1.1681	0.416182	0.809135	2.05354	1.50606	0.975574	0.761569	2.36921	1.62105	1.12228	A430035B10Rik	processed_transcript
A430078G23Rik	chr8:3353414-3390299	25.7093	24.8184	15.353	27.2715	9.11764	0.676919	0.520717	0.225279	0.586665	0.0810959	4.97165	4.63334	3.99346	4.77617	3.68117	1.26428	0.641765	1.10407	0.516856	A430078G23Rik	protein_coding
A530032D15Rik	chr1:85088138-85109853	13.9736	14.1387	7.42018	10.4194	17.7973	0.240028	0.145922	-0.239453	-0.0579656	0.600106	4.0254	3.82158	2.9869	3.37998	4.80529	1.15175	0.56071	0.73632	1.97754	A530032D15Rik	protein_coding
A530054K11Rik	chr13:67617000-67637753	6.84993	4.38754	3.30688	5.11577	6.23265	-0.270849	-0.633515	-0.756014	-0.534546	-0.214098	2.9189	2.13341	1.8681	2.34777	3.04182	1.72368	0.832016	1.16019	1.87697	A530054K11Rik	protein_coding
A530088E08Rik	chr17:32390660-32404808	8.18391	14.6508	10.1343	19.8402	15.4549	-0.143346	0.169621	-0.0402148	0.373525	0.490598	3.19506	3.87291	3.41843	4.31454	4.5681	0.625097	0.729773	1.35814	1.6191	A530088E08Rik	protein_coding
A630001G21Rik	chr1:85717082-85736606	79.6767	86.1444	67.2685	77.656	46.1137	1.48747	1.34964	1.16955	1.28776	1.3389	6.7272	6.42869	6.03863	6.29465	6.40542	1.22988	0.763101	0.91128	0.984002	A630001G21Rik	protein_coding
A630007B06Rik	chr19:56790962-56813683	4.13413	1.61574	1	2.082	3.50753	-0.632698	-1.29893	-1.52044	-1.13685	-0.660207	2.13518	0.692195	0.212436	1.04325	2.0756	2.71883	0.717097	1.27549	2.60884	A630007B06Rik	protein_coding
A630019I02Rik	chr13:93040714-93144724	1	1	1	1	1.65152	-1.64973	-1.61852	-1.52044	-1.62816	-1.24469	-0.067595	-1.08631e-07	0.212436	-0.0208728	0.809671	0.954227	1.15864	0.985636	1.75281	A630019I02Rik	lincRNA
A630033H20Rik	chrX:107148926-107173661	14.4307	10.2717	7.36608	11.5519	8.31628	0.263093	-0.066913	-0.24413	0.0111626	0.00970797	4.07536	3.3606	2.97677	3.52971	3.52656	1.6412	0.7664	1.12436	1.12191	A630033H20Rik	protein_coding
A630066F11Rik	chr10:7630235-7664623	1	1.62798	2.60201	1.87984	1.24396	-1.64973	-1.29391	-0.909232	-1.20528	-1.46461	-0.067595	0.703083	1.53624	0.89503	0.333366	0.586142	1.78158	1.1423	0.773934	A630066F11Rik	lincRNA
A630072M18Rik	chr5:20893023-20956398	1.60672	1.37189	1.14123	1.43646	2.77941	-1.30993	-1.40791	-1.43601	-1.38551	-0.840759	0.668375	0.456165	0.395314	0.504682	1.68455	1.15846	0.958699	1.0342	2.34304	A630072M18Rik	lincRNA
A630089N07Rik	chr16:98062511-98082439	4.91032	3.8937	3.34748	3.25517	8.29107	-0.509401	-0.713053	-0.748214	-0.837429	0.00735206	2.40223	1.96114	1.88499	1.69176	3.52145	1.35763	0.948583	0.829674	2.94917	A630089N07Rik	lincRNA
A730008H23Rik	chr1:88227019-88277579	3.7553	2.30214	1	1	4.35802	-0.701569	-1.0631	-1.52044	-1.62816	-0.491735	1.98602	1.20298	0.212436	-0.0208728	2.44049	1.72075	0.503289	0.428139	2.35792	A730008H23Rik	protein_coding
A730017L22Rik	chr2:130872540-130906396	4.93443	5.04919	7.03338	5.14813	8.03913	-0.505891	-0.539955	-0.27367	-0.530321	-0.0165936	2.40983	2.33605	2.91279	2.35692	3.46959	1.05247	1.49148	1.01457	2.19396	A730017L22Rik	processed_transcript
A730098P11Rik	chr16:24392555-24992578	1.65641	1.69419	1.91906	2.05012	1.04276	-1.28811	-1.26735	-1.10382	-1.14719	-1.60151	0.715646	0.760596	1.11479	1.02086	0.0368422	0.969324	1.27827	1.19769	0.60552	A730098P11Rik	pseudogene
A830010M20Rik	chr5:107497744-107512556	2.90128	1.74667	1	1.27849	1	-0.88646	-1.24703	-1.52044	-1.46356	-1.63401	1.58556	0.804607	0.212436	0.335628	-0.0335304	1.71827	0.663344	0.722476	0.559365	A830010M20Rik	protein_coding
A830080D01Rik	chrX:159532667-159593081	7.77045	4.80125	4.39391	5.83204	5.52266	-0.180495	-0.573494	-0.574358	-0.446753	-0.307948	3.1146	2.26341	2.26154	2.53792	2.83855	1.80399	0.998704	1.20958	1.48982	A830080D01Rik	protein_coding
A930005H10Rik	chr3:115881578-115888130	12.3203	22.5281	18.0819	22.7649	42.1148	0.149794	0.456224	0.329845	0.465652	1.26851	3.82997	4.49365	4.21993	4.51408	6.25296	0.631262	0.827183	1.01426	3.38536	A930005H10Rik	protein_coding
A930006K02Rik	chr16:91465103-91470123	4.53009	3.97257	2.46264	4.33574	1.90278	-0.567156	-0.699696	-0.944417	-0.645383	-1.1348	2.27714	1.99007	1.46004	2.10771	1.04769	1.22016	0.692537	1.08495	0.520373	A930006K02Rik	processed_transcript
A930013F10Rik	chr8:22628118-22653437	3.16476	1.8572	1	1.39289	2.36945	-0.82417	-1.20616	-1.52044	-1.40615	-0.964592	1.72048	0.893129	0.212436	0.459988	1.41634	1.77442	0.623865	0.740647	1.43715	A930013F10Rik	lincRNA
A930015D03Rik	chr17:35994503-36038174	3.61456	8.75396	12.3361	10.1301	12.8207	-0.728941	-0.173414	0.085445	-0.0768309	0.345592	1.92673	3.12994	3.69059	3.33912	4.25404	0.434309	1.47494	1.15604	2.17966	A930015D03Rik	antisense
A930024E05Rik	chr5:122989353-122998341	2.52006	3.87231	4.54943	3.17707	3.91084	-0.987405	-0.716723	-0.552126	-0.8537	-0.575748	1.36693	1.95319	2.30969	1.65652	2.25853	0.666065	1.28031	0.814126	1.2357	A930024E05Rik	processed_transcript
AA414768	chrX:12936872-12938541	1.29542	2.40984	3.02987	2.14725	1	-1.46426	-1.03265	-0.81193	-1.11618	-1.63401	0.334127	1.26894	1.74699	1.08803	-0.0335304	0.523111	1.39286	0.882146	0.405432	AA414768	pseudogene
AA415398	chr4:119530314-119538769	1	1	1.21813	1.07648	1.88802	-1.64973	-1.61852	-1.39433	-1.57879	-1.14084	-0.067595	-1.08631e-07	0.485586	0.0860667	1.0346	0.954227	1.40015	1.06147	2.04855	AA415398	protein_coding
AA465934	chr11:83291698-83298977	1.03047	3.89909	1	8.18372	4.59384	-1.62823	-0.712132	-1.52044	-0.219779	-0.450841	-0.0210105	1.96314	0.212436	3.02951	2.52906	0.252762	0.297157	2.09417	1.48034	AA465934	processed_transcript
AA474331	chr10:39892759-39899238	1	1	1	1	3.92474	-1.64973	-1.61852	-1.52044	-1.62816	-0.572995	-0.067595	-1.08631e-07	0.212436	-0.0208728	2.26449	0.954227	1.15864	0.985636	4.80485	AA474331	protein_coding
AA987161	chr13:67589438-67609707	7.2462	5.21587	4.29108	5.59723	6.69881	-0.23055	-0.518321	-0.589493	-0.474286	-0.158127	3.00619	2.38291	2.22876	2.47828	3.16304	1.54037	0.898661	1.06834	1.71729	AA987161	protein_coding
Aaas	chr15:102338246-102350759	17.5744	27.6437	26.6314	26.6168	13.324	0.404322	0.592531	0.577311	0.570385	0.375472	4.38124	4.78888	4.75591	4.74091	4.31876	0.753857	0.97741	0.967299	0.721903	Aaas	protein_coding
Aacs	chr5:125475872-125517403	10.3226	14.13	16.4413	14.9691	7.45713	0.0230209	0.145512	0.269052	0.184778	-0.0749094	3.55539	3.82069	4.08826	3.90574	3.34328	0.832025	1.20378	1.06072	0.718268	Aacs	protein_coding
Aaed1	chr13:64291835-64312710	11.5415	10.4901	12.3224	13.2066	9.08718	0.103002	-0.0528986	0.0847348	0.10085	0.0784992	3.72862	3.39096	3.68905	3.72396	3.67555	1.26371	1.22952	1.25963	1.21807	Aaed1	protein_coding
Aagab	chr9:63602654-63641889	23.8695	23.2673	15.5856	16.9042	11.6311	0.623711	0.477729	0.23489	0.26623	0.270027	4.85641	4.54023	4.01427	4.08215	4.09038	1.24503	0.694497	0.727953	0.732116	Aagab	protein_coding
Aak1	chr6:86849516-87003227	3.21412	2.61938	2.23505	2.81281	4.75679	-0.81308	-0.977111	-1.0064	-0.935286	-0.423793	1.7445	1.38923	1.3258	1.47981	2.58765	1.27923	0.956988	1.0648	2.29488	Aak1	protein_coding
Aamdc	chr7:97550330-97579497	5.36023	6.88824	9.12949	7.15322	3.39583	-0.446579	-0.333072	-0.106952	-0.309947	-0.685321	2.53829	2.78414	3.27388	2.83422	2.02121	0.843323	1.4042	1.03533	0.589299	Aamdc	protein_coding
Aamp	chr1:74279839-74284738	45.2633	73.6387	83.5344	68.7412	27.0683	1.08225	1.24516	1.30797	1.20606	0.925491	5.84956	6.20239	6.33843	6.11771	5.51003	0.783043	1.09888	0.94299	0.61884	Aamp	protein_coding
Aar2	chr2:156547575-156568972	6.877	8.58665	12.5522	10.0552	5.64603	-0.268023	-0.186268	0.0965445	-0.081803	-0.290804	2.92502	3.1021	3.71463	3.32835	2.87568	0.884496	1.52895	1.1698	0.854758	Aar2	protein_coding
Aars	chr8:111033966-111057599	11.8215	15.3524	20.3715	16.9791	10.4136	0.120179	0.200779	0.406048	0.269192	0.184226	3.76582	3.94039	4.38498	4.08857	3.90454	0.886031	1.36092	1.10817	0.975456	Aars	protein_coding
Aars2	chr17:45506840-45520843	5.58155	8.61773	9.06122	8.42026	3.82748	-0.417586	-0.183861	-0.11175	-0.200689	-0.592467	2.60109	3.10731	3.26349	3.07086	2.22232	0.704064	1.11434	0.975053	0.541491	Aars2	protein_coding
Aarsd1	chr11:101406839-101417433	10.9104	18.5376	29.3003	23.5901	8.41916	0.0627061	0.326359	0.638354	0.489508	0.0192488	3.64134	4.21238	4.88813	4.56574	3.54722	0.673131	1.59742	1.27753	0.630617	Aarsd1	protein_coding
Aasdh	chr5:76875934-76905514	4.16651	4.80007	3.37697	4.87127	10.031	-0.627108	-0.573658	-0.742608	-0.567356	0.155179	2.14729	2.26306	1.89713	2.2767	3.84163	0.922892	0.775971	1.00951	2.98674	Aasdh	protein_coding
Aasdhppt	chr9:4294792-4309494	6.15261	6.00608	5.69936	6.20626	7.06276	-0.347784	-0.424357	-0.408092	-0.405086	-0.117073	2.75227	2.58642	2.62165	2.62816	3.25196	1.12182	1.02472	1.02935	1.58616	Aasdhppt	protein_coding
Aatf	chr11:84422855-84513501	9.71879	18.5011	20.4102	16.7976	8.66758	-0.0201711	0.325046	0.407261	0.261991	0.0418142	3.46184	4.20954	4.38761	4.07297	3.59609	0.595553	1.13137	0.90968	0.653634	Aatf	protein_coding
AB124611	chr9:21526176-21545331	69.2697	102.138	147.301	126.601	49.6814	1.38717	1.46308	1.67051	1.61521	1.39672	6.50997	6.67438	7.12365	7.00387	6.53067	0.892293	1.36535	1.25657	0.905188	AB124611	protein_coding
Abca1	chr4:53030788-53159895	7.51572	6.43803	10.2065	11.3801	7.9094	-0.20438	-0.378096	-0.0356775	0.00112389	-0.0292181	3.06287	2.68662	3.42826	3.50796	3.44225	1.29796	1.67207	1.76705	1.68836	Abca1	protein_coding
Abca2	chr2:25428673-25448539	9.25049	12.6825	9.22034	11.6974	11.7797	-0.0555594	0.0735215	-0.100623	0.0195484	0.279879	3.38519	3.66477	3.28759	3.54787	4.11171	0.823834	0.769943	0.922168	1.36315	Abca2	protein_coding
Abca3	chr17:24352045-24414513	9.84276	11.0904	10.3764	11.9749	12.7539	-0.0110883	-0.0158315	-0.0251256	0.0352567	0.341538	3.48151	3.47124	3.45111	3.58189	4.24526	1.00715	0.986144	1.07972	1.71003	Abca3	protein_coding
Abca5	chr11:110269368-110337716	1	1	1	1	1.14402	-1.64973	-1.61852	-1.52044	-1.62816	-1.5296	-0.067595	-1.08631e-07	0.212436	-0.0208728	0.192605	0.954227	1.15864	0.985636	1.14283	Abca5	protein_coding
Abca6	chr11:110176820-110251776	1.25077	1	1	1	1	-1.48939	-1.61852	-1.52044	-1.62816	-1.63401	0.279689	-1.08631e-07	0.212436	-0.0208728	-0.0335304	1.21393	1.15864	0.985636	0.977027	Abca6	protein_coding
Abca7	chr10:79697304-80369637	26.7181	27.7246	31.266	30.8335	13.1503	0.704499	0.594478	0.679857	0.66891	0.36529	5.03139	4.7931	4.97802	4.95431	4.2967	1.1796	1.13675	1.11823	0.708877	Abca7	protein_coding
Abcb10	chr8:123952458-123983122	3.07934	3.7145	6.07797	7.09595	8.53351	-0.843777	-0.744437	-0.366984	-0.315333	0.0297174	1.67801	1.89317	2.71069	2.82256	3.56989	0.861451	1.76237	1.90447	3.19701	Abcb10	protein_coding
Abcb1a	chr5:8660091-8748570	1	1	1	1	8.21602	-1.64973	-1.61852	-1.52044	-1.62816	0.000295886	-0.067595	-1.08631e-07	0.212436	-0.0208728	3.50617	0.954227	1.15864	0.985636	11.3622	Abcb1a	protein_coding
Abcb1b	chr5:8798146-8866314	1	1	1	1	2.84996	-1.64973	-1.61852	-1.52044	-1.62816	-0.821308	-0.067595	-1.08631e-07	0.212436	-0.0208728	1.72668	0.954227	1.15864	0.985636	3.30964	Abcb1b	protein_coding
Abcb4	chr5:8893720-8959226	5.61214	3.15366	1	1	1.08259	-0.41367	-0.853465	-1.52044	-1.62816	-1.57243	2.60957	1.65703	0.212436	-0.0208728	0.0998438	1.93528	0.367396	0.312537	0.339814	Abcb4	protein_coding
Abcb6	chr1:75171640-75180283	1.68547	3.56152	3.19239	3.51888	2.20993	-1.27564	-0.772451	-0.778534	-0.78524	-1.01868	0.742639	1.83249	1.81932	1.80479	1.2992	0.469809	0.990909	0.980984	0.690975	Abcb6	protein_coding
Abcb7	chrX:104280564-104413846	10.4367	6.16317	4.19849	6.8001	9.46646	0.0308982	-0.407159	-0.603436	-0.343865	0.11023	3.57245	2.62367	2.19856	2.76076	3.74427	1.93024	0.744781	1.09968	2.17437	Abcb7	protein_coding
Abcb8	chr5:24394155-24409947	7.39522	12.3192	9.1709	9.60227	8.39194	-0.215962	0.0541619	-0.10406	-0.112682	0.0167359	3.03778	3.62284	3.28015	3.26147	3.54178	0.666623	0.78857	0.778428	0.945363	Abcb8	protein_coding
Abcb9	chr5:124061856-124095798	1	1	1.29293	1.3602	1.1072	-1.64973	-1.61852	-1.35624	-1.42206	-1.55498	-0.067595	-1.08631e-07	0.568084	0.425526	0.137623	0.954227	1.48255	1.34306	1.10009	Abcb9	protein_coding
Abcc1	chr16:14361557-14474878	1.55192	5.81351	6.35302	7.49823	11.2787	-1.3348	-0.446063	-0.338696	-0.278389	0.246153	0.614516	2.53941	2.77196	2.90257	4.03867	0.26336	1.17491	1.28624	2.82697	Abcc1	protein_coding
Abcc10	chr17:46297420-46328023	2.33622	4.30813	5.08362	4.62669	4.59402	-1.04169	-0.645681	-0.481167	-0.601869	-0.450811	1.24936	2.10706	2.46338	2.20195	2.52913	0.551833	1.28015	1.06799	1.33984	Abcc10	protein_coding
Abcc4	chr14:118482691-118706219	2.41717	3.55053	3.37378	3.3945	4.36156	-1.01728	-0.77451	-0.743212	-0.80935	-0.491105	1.30223	1.82803	1.89582	1.75258	2.44186	0.694573	1.04811	0.94904	1.53031	Abcc4	protein_coding
Abcc5	chr16:20331303-20426394	3.91986	4.25352	2.66798	4.32447	6.56926	-0.670836	-0.654179	-0.893229	-0.647127	-0.173281	2.05258	2.08866	1.5709	2.10393	3.13022	0.975303	0.698458	1.01064	2.05846	Abcc5	protein_coding
Abcd1	chrX:73716596-73738287	47.6912	41.3569	34.7758	30.9927	16.3491	1.11969	0.860864	0.747856	0.672361	0.534245	5.93065	5.37006	5.1253	4.96178	4.66264	1.47488	0.843955	0.753523	0.612415	Abcd1	protein_coding
Abcd3	chr3:121758909-121815215	7.78608	7.59839	4.46552	5.93222	5.94798	-0.179055	-0.267713	-0.564025	-0.435342	-0.250376	3.11772	2.92569	2.28392	2.56263	2.96325	1.14236	0.640924	0.777512	1.02637	Abcd3	protein_coding
Abcd4	chr12:84602530-84617466	5.04858	7.65153	10.3023	10.0483	6.54057	-0.489503	-0.263071	-0.0297063	-0.0822629	-0.176678	2.44533	2.93575	3.44119	3.32736	3.12287	0.711816	1.41956	1.31186	1.13849	Abcd4	protein_coding
Abce1	chr8:79683441-79711740	29.1333	30.5216	20.3649	28.7622	32.5152	0.766513	0.6585	0.405841	0.62232	1.06776	5.1657	4.93176	4.38453	4.8534	5.81818	1.17605	0.684333	0.947134	1.84858	Abce1	protein_coding
Abcf1	chr17:35956818-35969750	37.2529	54.5092	53.7106	46.516	20.2728	0.942685	1.0448	1.02569	0.9444	0.701166	5.54727	5.76843	5.72705	5.55098	5.02417	0.857876	0.971723	0.860088	0.596974	Abcf1	protein_coding
Abcf2	chr5:24565340-24577467	20.1597	27.6205	29.726	24.7909	13.8223	0.502668	0.591972	0.647574	0.522772	0.403964	4.59425	4.78767	4.9081	4.63779	4.38047	0.87453	1.08706	0.901327	0.754084	Abcf2	protein_coding
Abcf3	chr16:20548602-20561603	15.1832	18.5975	24.278	21.7582	12.8843	0.299519	0.328508	0.518176	0.43535	0.349432	4.15425	4.21704	4.62784	4.44844	4.26236	0.957413	1.32942	1.17398	1.03191	Abcf3	protein_coding
Abcg1	chr17:31057693-31117981	15.2762	19.0922	18.0107	13.5411	14.3192	0.303895	0.345995	0.327323	0.117608	0.43137	4.16373	4.25491	4.21447	3.76025	4.43983	0.938752	0.972358	0.709729	1.13675	Abcg1	protein_coding
Abcg3	chr5:104935056-104982717	7.36681	8.50705	3.78181	6.75806	13.4243	-0.21872	-0.192471	-0.670241	-0.34802	0.381292	3.03181	3.08866	2.05387	2.75176	4.33136	0.961359	0.488086	0.791741	2.36641	Abcg3	protein_coding
Abhd1	chr5:30950065-30960361	3.62115	3.46847	4.18167	4.06197	1.57469	-0.727636	-0.790085	-0.606001	-0.689082	-1.28166	1.92956	1.7943	2.193	2.01306	0.729606	1.09829	1.31832	1.16373	0.478074	Abhd1	processed_transcript
Abhd10	chr16:45729724-45742955	7.69878	9.34619	7.20937	9.01581	4.96796	-0.187135	-0.129809	-0.257874	-0.154904	-0.390087	3.10022	3.22438	2.947	3.17003	2.66065	0.917537	0.825092	0.963026	0.676551	Abhd10	protein_coding
Abhd11	chr5:135009151-135013157	22.879	44.208	41.2668	42.2435	18.4167	0.593341	0.905271	0.857238	0.879851	0.626653	4.79063	5.46624	5.3622	5.41118	4.86278	0.626071	0.930429	0.962556	0.658177	Abhd11	protein_coding
Abhd12	chr2:150832514-150904731	17.8687	28.9542	32.0139	31.5052	23.4233	0.416223	0.623383	0.694965	0.683349	0.813258	4.40702	4.8557	5.01074	4.98558	5.26695	0.732711	1.11345	1.0942	1.32983	Abhd12	protein_coding
Abhd13	chr8:9977716-9992154	11.2933	8.31601	5.76576	8.61449	8.07272	0.0874234	-0.2076	-0.400689	-0.18541	-0.013358	3.69488	3.05589	2.63769	3.10395	3.4766	1.55723	0.748354	1.03387	1.33858	Abhd13	protein_coding
Abhd14a	chr9:106440050-106447678	2.64255	4.29638	3.86224	3.64984	3.52733	-0.953394	-0.6475	-0.65679	-0.760758	-0.655838	1.44059	2.10312	2.083	1.85782	2.08506	0.631769	0.98615	0.843638	0.98756	Abhd14a	protein_coding
Abhd14b	chr9:106448639-106452918	2.94962	5.0248	7.88155	8.32414	9.8251	-0.874619	-0.54318	-0.200898	-0.208381	0.139085	1.61121	2.32907	3.07041	3.0542	3.80677	0.608001	1.67173	1.65305	2.78505	Abhd14b	protein_coding
Abhd16a	chr17:35089290-35102987	22.4526	30.7305	38.3041	33.1664	17.3824	0.57986	0.663043	0.809621	0.717775	0.581801	4.76144	4.9416	5.25907	5.06014	4.76564	0.882602	1.24614	1.08564	0.885179	Abhd16a	protein_coding
Abhd2	chr7:79273265-79361601	8.74077	6.39856	2.54966	9.70324	16.5036	-0.0961743	-0.382192	-0.922222	-0.105674	0.541543	3.29723	2.67775	1.50811	3.27665	4.67845	1.53632	0.444532	1.51457	4.00194	Abhd2	protein_coding
Abhd4	chr14:54254128-54269169	1.40576	2.53832	3.96061	3.55513	3.00813	-1.40568	-0.99805	-0.640715	-0.778373	-0.779394	0.460996	1.34387	2.11782	1.81967	1.81746	0.542285	1.70994	1.39068	1.38855	Abhd4	protein_coding
Abhd5	chr9:122351615-122381523	1	1	1	1	2.84233	-1.64973	-1.61852	-1.52044	-1.62816	-0.823388	-0.067595	-1.08631e-07	0.212436	-0.0208728	1.72217	0.954227	1.15864	0.985636	3.29932	Abhd5	protein_coding
Abhd6	chr14:8002901-8056555	4.24656	5.26113	5.14665	5.21179	6.81731	-0.613471	-0.512566	-0.473291	-0.522087	-0.14452	2.17683	2.39537	2.48044	2.37475	3.19252	0.85943	1.06074	0.985808	1.73766	Abhd6	protein_coding
Abhd8	chr8:71456699-71463657	7.86509	12.5268	24.3916	16.3758	7.44839	-0.17182	0.0652933	0.52116	0.244953	-0.0758194	3.13339	3.64695	4.6343	4.03607	3.34131	0.700492	1.98254	1.3096	0.809087	Abhd8	protein_coding
Abi1	chr2:22895521-23040240	55.5269	42.6906	29.2595	41.7572	34.8748	1.2287	0.882006	0.637464	0.872093	1.12213	6.16675	5.41585	4.8862	5.39438	5.93592	1.68284	0.692723	0.985228	1.43403	Abi1	protein_coding
Abi3	chr11:95824499-95845731	25.1187	37.2609	36.1594	29.4412	13.6247	0.660265	0.791393	0.772793	0.637953	0.39279	4.93558	5.21959	5.1793	4.88726	4.35627	0.821306	0.972462	0.794251	0.549684	Abi3	protein_coding
Abl1	chr2:31688555-31804227	13.4887	14.9782	16.8198	14.9208	13.3997	0.21472	0.184343	0.283599	0.182613	0.379869	3.97059	3.90479	4.11977	3.90105	4.32828	1.04666	1.16069	0.997407	1.34116	Abl1	protein_coding
Abl2	chr1:156558786-156649619	5.72106	4.82352	5.48562	6.83035	10.7098	-0.399896	-0.570412	-0.432523	-0.340891	0.20599	2.6394	2.27009	2.56874	2.7672	3.95168	1.29174	1.22999	1.41139	3.20782	Abl2	protein_coding
Ablim1	chr19:57033263-57216032	82.4883	74.1677	73.493	92.4627	71.3853	1.51232	1.24993	1.22611	1.40468	1.67799	6.78103	6.21272	6.16114	6.54789	7.13986	1.48278	0.96488	1.26153	1.9015	Ablim1	protein_coding
Abr	chr11:76416733-76577727	3.81148	5.66956	5.47968	7.6659	17.7665	-0.690928	-0.462765	-0.433216	-0.263572	0.598762	2.00906	2.50324	2.56724	2.93466	4.80237	0.709968	1.04536	1.34857	4.92163	Abr	protein_coding
Abracl	chr10:18011259-18023252	42.8386	53.0523	57.1752	55.0213	33.5825	1.0428	1.02675	1.06564	1.0569	1.09283	5.7641	5.72934	5.81358	5.79466	5.87246	1.02439	1.06013	1.04631	1.10429	Abracl	protein_coding
Abt1	chr13:23418360-23423866	4.85216	6.74107	5.40344	6.05184	2.19906	-0.517939	-0.347458	-0.442171	-0.421967	-1.0225	2.38374	2.75298	2.54784	2.5916	1.29091	0.774189	0.867456	0.89417	0.362973	Abt1	protein_coding
Abtb1	chr6:88835913-88841935	29.9736	35.4939	40.7306	32.3755	11.1568	0.786889	0.759032	0.848879	0.701605	0.23772	5.20984	5.1495	5.3441	5.02512	4.0204	1.04271	1.14441	0.917399	0.457202	Abtb1	protein_coding
Abtb2	chr2:103566309-103718423	2.04843	2.16912	1.63065	1.92613	1.57876	-1.13589	-1.10275	-1.20791	-1.18899	-1.27966	1.04533	1.11711	0.889341	0.93033	0.733944	0.951465	0.853954	0.878564	0.766753	Abtb2	protein_coding
Acaa1a	chr9:119341293-119350295	37.321	61.897	75.9998	65.4695	26.7371	0.943993	1.12946	1.24755	1.17339	0.915938	5.5501	5.9518	6.20757	6.04695	5.48934	0.756969	1.19398	1.06818	0.725749	Acaa1a	protein_coding
Acaa1b	chr9:119148042-119157093	1.96437	3.61018	6.33019	4.58505	1.5148	-1.16591	-0.763412	-0.340997	-0.607926	-1.31175	0.980299	1.85207	2.76697	2.18884	0.664437	0.546475	1.88544	1.26292	0.439022	Acaa1b	protein_coding
Acaa2	chr18:74779211-74806207	17.9598	27.5042	34.1591	30.418	11.1272	0.419867	0.589161	0.73642	0.659821	0.235659	4.41491	4.78158	5.10053	4.93462	4.01594	0.77557	1.24742	1.11191	0.588191	Acaa2	protein_coding
Acaca	chr11:84195437-84401651	3.13492	4.41464	4.80288	4.83089	3.69195	-0.830959	-0.629413	-0.517476	-0.572933	-0.620443	1.70577	2.1423	2.38474	2.26463	2.16172	0.738913	1.18299	1.08849	1.01356	Acaca	protein_coding
Acad10	chr5:121621028-121660510	1.65134	2.69593	3.88631	3.91804	4.85055	-1.2903	-0.957923	-0.652819	-0.713252	-0.408646	0.710889	1.43078	2.0916	1.96071	2.62045	0.607142	1.58098	1.44386	2.281	Acad10	protein_coding
Acad11	chr9:104063702-104127646	2.48585	3.21687	3.60242	4.22764	3.83687	-0.997199	-0.840246	-0.701302	-0.662299	-0.590566	1.34572	1.68566	1.98659	2.07107	2.22644	0.790073	1.23194	1.30623	1.45476	Acad11	protein_coding
Acad12	chr5:121598280-121618938	1.06298	1.76238	1.47034	1.997	2.70424	-1.60597	-1.24107	-1.27405	-1.16478	-0.862035	0.0271979	0.817525	0.746084	0.982762	1.63847	0.578213	0.951687	1.12135	1.76656	Acad12	protein_coding
Acad8	chr9:26974138-26999549	2.23758	2.44411	1.06684	1.25639	2.22837	-1.0726	-1.02324	-1.47909	-1.47525	-1.01223	1.18241	1.28931	0.302003	0.310326	1.31317	0.928582	0.504419	0.507337	1.01667	Acad8	protein_coding
Acad9	chr3:36065999-36092857	8.71427	12.4463	11.2567	12.9312	7.91424	-0.0983502	0.060999	0.0269202	0.0867309	-0.0287434	3.29251	3.63765	3.56383	3.69338	3.44327	0.787236	0.950125	1.03939	0.873954	Acad9	protein_coding
Acadl	chr1:66830838-66863309	34.5086	39.2176	38.6833	33.2727	20.5201	0.88785	0.825485	0.815917	0.719919	0.710574	5.42851	5.29343	5.27271	5.06479	5.04455	1.09815	0.985738	0.853437	0.841548	Acadl	protein_coding
Acadm	chr3:153922352-153944643	20.0353	21.4909	26.4222	23.364	11.4028	0.498233	0.424828	0.57227	0.483056	0.254645	4.58464	4.42565	4.745	4.55177	4.05706	1.1165	1.24776	1.09135	0.774536	Acadm	protein_coding
Acads	chr5:115110298-115119346	14.8332	19.6981	21.458	16.8822	6.5035	0.282807	0.366805	0.439259	0.265357	-0.181088	4.11805	4.29999	4.45691	4.08026	3.11331	0.881522	1.11491	0.858729	0.439315	Acads	protein_coding
Acadsb	chr7:131410600-131446211	1.94091	1.95319	2.83204	3.71629	5.98987	-1.17452	-1.17259	-0.855087	-0.74867	-0.24493	0.961652	0.965832	1.65351	1.884	2.97504	0.997106	1.61069	1.88971	4.02561	Acadsb	protein_coding
Acadvl	chr11:70010182-70015428	18.8613	24.7955	32.1967	26.799	14.953	0.454963	0.520102	0.698605	0.574955	0.464979	4.49092	4.63201	5.01862	4.75081	4.51262	0.906838	1.30732	1.08584	0.920577	Acadvl	protein_coding
Acap1	chr11:69881566-69895539	123.114	208.76	270.777	244.823	155.867	1.79928	1.93925	2.05963	2.05705	2.28397	7.40255	7.7057	7.96645	7.96085	8.45233	0.810479	1.1981	1.19346	1.67787	Acap1	protein_coding
Acap2	chr16:30312423-31275697	14.1962	10.9883	7.65997	10.8877	15.8258	0.251353	-0.0219921	-0.219125	-0.0285107	0.509001	4.04993	3.4579	3.03093	3.44378	4.60796	1.50737	0.743825	0.990262	2.21924	Acap2	protein_coding
Acap3	chr4:155891874-155907251	7.3506	9.88961	7.59025	9.09667	5.36059	-0.220299	-0.0921635	-0.224969	-0.148922	-0.331061	3.02839	3.30591	3.01827	3.18298	2.78849	0.825005	0.819241	0.91832	0.698618	Acap3	protein_coding
Acat1	chr9:53580521-53610350	15.8831	20.6676	15.1849	16.4359	10.1167	0.331813	0.398808	0.218243	0.247407	0.161781	4.22419	4.3693	3.97822	4.04138	3.85593	0.904314	0.762557	0.796686	0.700583	Acat1	protein_coding
Acat2	chr17:12943041-12960725	10.6444	15.0155	17.2247	15.2989	6.17737	0.0450189	0.185999	0.298803	0.199379	-0.221011	3.60303	3.90838	4.1527	3.93736	3.02685	0.809248	1.18453	1.02029	0.542789	Acat2	protein_coding
Acat3	chr17:12916464-12940396	9.47755	13.4891	14.5082	13.1383	6.03118	-0.0381827	0.114593	0.189105	0.0973759	-0.239596	3.42283	3.75372	3.91511	3.71643	2.98659	0.795044	1.11836	0.974484	0.587585	Acat3	protein_coding
Acbd3	chr1:180726042-180754204	17.3552	16.4495	12.7154	17.508	10.3766	0.395328	0.246756	0.104801	0.289743	0.181464	4.36176	4.03997	3.73252	4.13308	3.89856	1.24988	0.808065	1.06666	0.90663	Acbd3	protein_coding
Acbd4	chr11:103101687-103112199	8.39575	11.0329	10.7451	9.83472	12.1757	-0.125033	-0.019294	-0.00280906	-0.0966569	0.305536	3.23472	3.46374	3.49944	3.29618	4.16728	0.853215	1.02506	0.890348	1.6285	Acbd4	protein_coding
Acbd5	chr2:23068200-23114512	9.1496	6.09458	5.60091	8.20424	10.9082	-0.0634178	-0.414613	-0.419229	-0.218102	0.220234	3.36817	2.60753	2.59753	3.03315	3.98253	1.69425	0.993094	1.34315	2.59368	Acbd5	protein_coding
Acbd6	chr1:155558119-155687233	12.5425	27.4033	54.9311	33.538	12.8885	0.162603	0.586713	1.04005	0.72524	0.349685	3.85771	4.77628	5.75815	5.07631	4.2629	0.529033	1.97503	1.23117	0.700582	Acbd6	protein_coding
Accs	chr2:93835452-93849776	2.05595	3.24983	5.20351	5.67363	3.76059	-1.13326	-0.833456	-0.466268	-0.465203	-0.606148	1.05102	1.70036	2.49565	2.49796	2.19269	0.63757	1.73542	1.7382	1.40671	Accs	protein_coding
Acd	chr8:105690905-105701095	46.6713	66.5482	67.0684	53.8539	26.4666	1.1042	1.17772	1.16765	1.04254	0.908047	5.8971	6.05633	6.03451	5.76354	5.47225	0.895503	0.984989	0.816321	0.667075	Acd	protein_coding
Acer3	chr7:98213659-98309527	1	1	1	1.16022	1.57102	-1.64973	-1.61852	-1.52044	-1.5286	-1.28347	-0.067595	-1.08631e-07	0.212436	0.194772	0.725684	0.954227	1.15864	1.14454	1.65368	Acer3	protein_coding
Acin1	chr14:54642160-54690742	89.2689	117.299	105.058	105.994	53.0515	1.56893	1.55527	1.4545	1.49618	1.44766	6.90363	6.87405	6.65579	6.74608	6.64097	1.02072	0.859604	0.915116	0.850821	Acin1	protein_coding
Acly	chr11:100476351-100528000	61.0628	63.7021	38.5852	51.5248	27.7079	1.2968	1.14861	0.814294	1.01292	0.943614	6.31425	5.99327	5.26919	5.69938	5.54928	1.24918	0.605384	0.815701	0.7351	Acly	protein_coding
Acn9	chr6:6956017-7039220	5.12877	5.9583	9.11567	6.56175	5.00175	-0.47821	-0.429677	-0.107921	-0.367769	-0.384827	2.46978	2.5749	3.27179	2.70898	2.67204	0.929729	1.621	1.0974	1.06965	Acn9	protein_coding
Aco1	chr4:40143264-40199009	5.22238	7.22723	7.56909	6.94552	5.30152	-0.465249	-0.301072	-0.226753	-0.329688	-0.339659	2.49786	2.85344	3.01441	2.79146	2.76987	0.781552	1.11804	0.957949	0.943716	Aco1	protein_coding
Aco2	chr15:81872462-81926213	49.1378	68.3336	67.8936	63.1325	34.3536	1.14111	1.19536	1.17546	1.14904	1.11044	5.97703	6.09452	6.05144	5.9942	5.91062	0.921786	0.970575	0.932825	0.880315	Aco2	protein_coding
Acot1	chr12:84009501-84017669	1	1.09748	1.15215	1.13552	1.55227	-1.64973	-1.55657	-1.42992	-1.54301	-1.29279	-0.067595	0.134195	0.408497	0.163546	0.705505	0.869471	1.20941	1.02055	1.48587	Acot1	protein_coding
Acot11	chr4:106733914-106799831	1.06017	1.0188	1.16045	1.2538	1	-1.60786	-1.60612	-1.42533	-1.47663	-1.63401	0.0230896	0.0268708	0.418434	0.307331	-0.0335304	0.997383	1.31181	1.21458	0.958997	Acot11	protein_coding
Acot13	chr13:24817954-24831489	16.2629	28.7524	41.0946	29.1909	11.5202	0.348746	0.618724	0.854566	0.632233	0.262593	4.26087	4.84561	5.35642	4.87487	4.07427	0.666769	1.42484	1.02049	0.585874	Acot13	protein_coding
Acot2	chr12:83987860-83993875	7.16862	11.387	10.9224	8.495	4.96086	-0.238263	0.00174859	0.00765122	-0.194769	-0.391196	2.98948	3.50932	3.5221	3.08368	2.65824	0.697451	1.0089	0.744512	0.554373	Acot2	protein_coding
Acot7	chr4:152178099-152271855	2.46445	6.11592	6.72897	6.39197	2.10088	-1.00339	-0.412285	-0.30195	-0.385333	-1.05794	1.3323	2.61257	2.85154	2.67095	1.21415	0.411718	1.18015	1.04129	0.379344	Acot7	protein_coding
Acot8	chr2:164786020-164804881	14.3588	22.2785	22.1389	21.9169	8.6284	0.259514	0.448802	0.459225	0.440219	0.0382986	4.06761	4.47758	4.50015	4.45899	3.58848	0.752636	1.01577	0.987197	0.53995	Acot8	protein_coding
Acot9	chrX:155262499-155297507	11.1258	15.9761	20.0912	14.4364	5.76856	0.0767155	0.227305	0.397192	0.160502	-0.274143	3.67169	3.99784	4.3658	3.85316	2.91177	0.797658	1.29052	0.904575	0.471041	Acot9	protein_coding
Acox1	chr11:116171882-116215318	6.98389	7.53709	6.69106	9.0133	7.51032	-0.256971	-0.273109	-0.305561	-0.15509	-0.0693941	2.94896	2.91401	2.84372	3.16962	3.35523	1.02452	0.952449	1.19384	1.35775	Acox1	protein_coding
Acox3	chr5:35581226-35613801	24.1838	32.7203	23.9788	30.7775	36.461	0.633085	0.704834	0.510251	0.667692	1.15664	4.87672	5.03211	4.61067	4.95167	6.01068	0.897884	0.746677	0.945766	1.9705	Acox3	protein_coding
Acp1	chr12:30884323-30911612	9.50422	13.0045	10.5468	10.0857	6.27075	-0.036169	0.0902223	-0.0147147	-0.0797738	-0.209369	3.42719	3.70094	3.47366	3.33275	3.05206	0.827168	0.854243	0.774753	0.637776	Acp1	protein_coding
Acp2	chr2:91202911-91237066	1	1.02867	1.27766	1.59074	1.39637	-1.64973	-1.5997	-1.36383	-1.31716	-1.37492	-0.067595	0.0407801	0.551637	0.652718	0.527615	0.927632	1.4249	1.52831	1.40137	Acp2	protein_coding
Acp5	chr9:22055459-22389206	190.35	298.446	247.003	247.737	110.986	2.11153	2.17731	2.0009	2.06498	2.02045	8.07886	8.22133	7.83923	7.97802	7.88157	0.905967	0.767323	0.844808	0.790174	Acp5	protein_coding
Acp6	chr3:97158776-97176576	10.2818	14.7592	15.4415	15.6633	10.8488	0.020183	0.174531	0.228953	0.21515	0.215997	3.54924	3.88354	4.00141	3.97152	3.97335	0.793169	1.08513	1.06288	1.06423	Acp6	protein_coding
Acpl2	chr9:96823342-96889422	1.02268	1	1	1	1	-1.63366	-1.61852	-1.52044	-1.62816	-1.63401	-0.032788	-1.08631e-07	0.212436	-0.0208728	-0.0335304	0.97753	1.15864	0.985636	0.977027	Acpl2	protein_coding
Acrbp	chr6:125049926-125063265	14.5445	15.1399	17.2441	16.792	9.01672	0.268722	0.191495	0.299522	0.261768	0.0724589	4.08755	3.92028	4.15426	4.07249	3.66247	1.12293	1.17607	1.11126	0.836352	Acrbp	protein_coding
Acsf2	chr11:94557101-94601786	22.5677	35.7547	55.2922	44.8124	49.4688	0.583524	0.763908	1.04424	0.919402	1.3934	4.76937	5.16006	5.76722	5.49684	6.52346	0.762764	1.52326	1.26294	2.5729	Acsf2	protein_coding
Acsf3	chr8:122775504-122817881	6.1355	9.64503	11.7553	10.672	6.41309	-0.349779	-0.108844	0.0546215	-0.041917	-0.191952	2.74795	3.26979	3.62383	3.41474	3.08979	0.696485	1.27814	1.1057	0.882702	Acsf3	protein_coding
Acsl1	chr8:46471041-46536050	7.00587	5.54355	3.98194	5.63884	5.00334	-0.254719	-0.477736	-0.637282	-0.469323	-0.38458	2.95384	2.47081	2.12525	2.48903	2.67258	1.39767	0.787004	1.01271	1.1501	Acsl1	protein_coding
Acsl3	chr1:78657824-78707743	1.55001	1.90699	3.06961	3.78266	1.30516	-1.33568	-1.18854	-0.803601	-0.736811	-1.42734	0.612605	0.931297	1.76503	1.90969	0.414083	0.801796	1.78229	1.97026	0.69872	Acsl3	protein_coding
Acsl4	chrX:142317992-142390535	7.51048	3.90954	2.79611	4.56667	7.54849	-0.20488	-0.710349	-0.863248	-0.610617	-0.0654603	3.06178	1.967	1.63584	2.18301	3.36375	2.13581	0.794897	1.16152	2.63308	Acsl4	protein_coding
Acsl5	chr19:55253368-55296628	24.3085	29.4805	30.4186	27.4846	25.6557	0.636771	0.635382	0.662295	0.591879	0.8839	4.8847	4.88169	4.93998	4.78747	5.41995	1.00209	1.04123	0.936778	1.45222	Acsl5	protein_coding
Acss1	chr2:150618110-150668932	63.9606	54.9879	28.0298	41.0945	36.4097	1.33003	1.05062	0.610021	0.861375	1.15555	6.38621	5.78104	4.82676	5.37116	6.00831	1.52115	0.516098	0.752686	1.17062	Acss1	protein_coding
Acss2	chr2:155518042-155562743	2.17026	2.92155	4.96877	3.57533	1.20118	-1.09449	-0.904388	-0.495772	-0.774577	-1.49176	1.135	1.54673	2.43175	1.82789	0.274549	0.751719	1.84678	1.21517	0.414032	Acss2	protein_coding
Actb	chr5:142903115-142906724	2055.98	3443.71	3265.06	3058.36	1083.93	3.81676	3.80641	3.65095	3.7488	3.78888	11.7722	11.7497	11.4131	11.625	11.7118	1.01566	0.791852	0.917148	0.974033	Actb	protein_coding
Actg1	chr11:120345689-120348484	867.561	1547.41	1281.96	1252.11	523.358	3.19847	3.27355	3.05342	3.15048	3.2239	10.433	10.5956	10.1189	10.3291	10.4881	0.893404	0.718581	0.831304	0.928171	Actg1	protein_coding
Actl6a	chr3:32708545-32726971	23.8972	32.4069	28.658	29.5694	17.0213	0.624542	0.698423	0.624187	0.640864	0.565511	4.85821	5.01823	4.85744	4.89356	4.73036	0.895014	0.894537	0.917216	0.81911	Actl6a	protein_coding
Actn1	chr12:80167541-80260371	5.53169	2.99644	1	1.09158	1	-0.424016	-0.887529	-1.52044	-1.56945	-1.63401	2.58716	1.58325	0.212436	0.10628	-0.0335304	2.00543	0.386673	0.359243	0.326062	Actn1	protein_coding
Actn4	chr7:28881655-28962280	36.6291	50.539	57.0204	61.3238	20.1459	0.930584	0.994422	1.06391	1.12956	0.696293	5.52106	5.65933	5.80983	5.95202	5.01362	0.908611	1.10995	1.22493	0.639178	Actn4	protein_coding
Actr10	chr12:70937856-70964717	9.63418	12.1715	12.7306	12.3466	6.47732	-0.0264369	0.0461275	0.105565	0.0557364	-0.184218	3.44827	3.60544	3.73417	3.62625	3.10653	0.896785	1.09333	1.01453	0.707646	Actr10	protein_coding
Actr1a	chr19:46376813-46395735	40.9669	52.0269	54.7756	48.8278	25.265	1.01079	1.01375	1.03824	0.976896	0.871992	5.69477	5.70119	5.75423	5.62137	5.39416	0.99556	1.03745	0.946176	0.808305	Actr1a	protein_coding
Actr1b	chr1:36699201-36709925	26.21	32.0352	32.038	32.9112	19.2799	0.690741	0.690739	0.695446	0.7126	0.662198	5.00159	5.00159	5.01178	5.04893	4.93977	1	1.00709	1.03336	0.958056	Actr1b	protein_coding
Actr2	chr11:20062303-20112951	116.745	109.934	90.2554	117.488	118.629	1.76121	1.51207	1.35743	1.56516	2.07212	7.32011	6.78049	6.44556	6.89547	7.9935	1.45358	0.792818	1.08296	2.3182	Actr2	protein_coding
Actr3	chr1:125392904-125435727	268.644	358.641	276.979	342.836	231.578	2.35842	2.2997	2.07411	2.28264	2.5912	8.61357	8.4864	7.9978	8.44946	9.11775	1.09215	0.712716	0.974719	1.54901	Actr3	protein_coding
Actr3b	chr5:25760025-25850341	5.78827	3.24859	1.25974	1.98256	1	-0.391526	-0.83371	-1.37286	-1.16964	-1.63401	2.65753	1.69981	0.532084	0.972231	-0.0335304	1.94223	0.445121	0.603915	0.300754	Actr3b	protein_coding
Actr5	chr2:158624912-158639211	12.0747	17.4076	18.2417	17.017	7.72932	0.135365	0.284465	0.335468	0.270685	-0.04709	3.79871	4.12165	4.23211	4.0918	3.40354	0.799443	1.07958	0.979526	0.607894	Actr5	protein_coding
Actr6	chr10:89711972-89732295	4.5852	5.52715	6.44861	7.72349	6.2403	-0.558491	-0.47971	-0.32915	-0.258558	-0.213146	2.29591	2.46654	2.79263	2.94552	3.04388	0.888454	1.25361	1.39377	1.4921	Actr6	protein_coding
Actr8	chr14:29978336-29993221	13.8044	17.1215	18.7761	18.914	9.49833	0.231298	0.273427	0.353924	0.341495	0.112838	4.00649	4.09774	4.27208	4.24517	3.74992	0.938712	1.12845	1.10759	0.785773	Actr8	protein_coding
Acvr1b	chr15:101174124-101212601	8.88411	8.21906	5.09242	8.806	9.8789	-0.0845183	-0.215411	-0.480061	-0.170679	0.143323	3.32247	3.03897	2.46577	3.13586	3.81595	1.21714	0.672125	1.06946	1.71353	Acvr1b	protein_coding
Acy1	chr9:106432980-106438236	6.23951	14.7525	10.8275	10.9572	8.14093	-0.337733	0.174229	0.00207365	-0.0242476	-0.00682885	2.77404	3.88289	3.51002	3.45301	3.49074	0.463664	0.772246	0.742325	0.761993	Acy1	protein_coding
Acyp1	chr12:85272397-85280435	17.0067	17.0186	24.265	21.9971	11.0247	0.380793	0.269411	0.517834	0.442666	0.228478	4.33028	4.08904	4.6271	4.46429	4.00038	1.18201	1.45201	1.29706	0.940398	Acyp1	protein_coding
Acyp2	chr11:30505991-30649396	1.19536	1	1	1	1	-1.52186	-1.61852	-1.52044	-1.62816	-1.63401	0.209363	-1.08631e-07	0.212436	-0.0208728	-0.0335304	1.15618	1.15864	0.985636	0.977027	Acyp2	protein_coding
Ada	chr2:163726570-163750239	1.71287	2.77858	1.72343	2.85288	1.15548	-1.26409	-0.937809	-1.17254	-0.925809	-1.52186	0.767667	1.47435	0.965946	1.50034	0.209357	0.612728	0.703001	1.01818	0.416102	Ada	protein_coding
Adal	chr2:121142140-121156678	4.46377	4.94802	3.64071	4.58414	6.77055	-0.577724	-0.553437	-0.694544	-0.608059	-0.149861	2.25425	2.30685	2.00123	2.18855	3.18095	0.964195	0.809094	0.92127	1.83286	Adal	protein_coding
Adam10	chr9:70679000-70780229	41.555	23.1106	14.8093	22.2919	32.817	1.021	0.473228	0.202234	0.451585	1.07493	5.71689	4.53048	3.94354	4.48361	5.83371	2.27585	0.665754	0.968031	2.4678	Adam10	protein_coding
Adam15	chr3:89339639-89350010	1	1.25126	1.35195	1.38315	2.29007	-1.64973	-1.46922	-1.32771	-1.41085	-0.991034	-0.067595	0.323382	0.629876	0.449805	1.35907	0.762613	1.2367	1.09158	2.05009	Adam15	protein_coding
Adam17	chr12:21316391-21373591	21.6494	27.0886	19.2587	22.5517	24.1945	0.553755	0.579019	0.370144	0.459348	0.838396	4.7049	4.75961	4.30722	4.50042	5.32139	0.962782	0.730827	0.835555	1.47609	Adam17	protein_coding
Adam19	chr11:46055986-46147342	35.8817	22.3755	8.56031	17.3387	17.5835	0.915811	0.451696	-0.148097	0.283233	0.590727	5.48906	4.48385	3.18477	4.11898	4.78497	2.00724	0.406385	0.776538	1.2321	Adam19	protein_coding
Adam1a	chr5:121518603-121521695	1.87475	1.74949	1.63816	1.27552	1.80617	-1.19938	-1.24596	-1.20497	-1.46512	-1.17523	0.907824	0.806934	0.895702	0.332254	0.960114	1.07243	1.06346	0.719626	1.11202	Adam1a	protein_coding
Adam28	chr14:68606026-68655842	1	1	1	1	6.54206	-1.64973	-1.61852	-1.52044	-1.62816	-0.176501	-0.067595	-1.08631e-07	0.212436	-0.0208728	3.12325	0.954227	1.15864	0.985636	8.71348	Adam28	protein_coding
Adam6b	chr12:113489564-113491835	1	1	1.36867	1.62927	1	-1.64973	-1.61852	-1.31985	-1.30113	-1.63401	-0.067595	-1.08631e-07	0.646891	0.687447	-0.0335304	0.954227	1.56579	1.61043	0.977027	Adam6b	protein_coding
Adam9	chr8:24949610-25016922	6.87411	6.28699	5.72024	6.62609	6.5031	-0.268324	-0.393909	-0.405755	-0.361232	-0.181136	2.92437	2.65237	2.62671	2.72314	3.11321	1.20748	0.982373	1.05028	1.37634	Adam9	protein_coding
Adamdec1	chr14:68563386-68582072	1	1	1	1	1.18243	-1.64973	-1.61852	-1.52044	-1.62816	-1.50397	-0.067595	-1.08631e-07	0.212436	-0.0208728	0.248107	0.954227	1.15864	0.985636	1.18765	Adamdec1	protein_coding
Adamts10	chr17:33524195-33553782	11.1895	19.2378	23.2003	23.6188	10.3592	0.0808066	0.351055	0.489156	0.490323	0.180162	3.68055	4.26587	4.56498	4.56751	3.89574	0.666499	1.23038	1.23254	0.77371	Adamts10	protein_coding
Adamts6	chr13:104287872-104494763	3.46945	2.764	1.08268	3.1547	2.34785	-0.758302	-0.941314	-1.46967	-0.858434	-0.971698	1.86314	1.46676	0.322406	1.64627	1.40095	1.3162	0.452393	1.1325	0.955409	Adamts6	protein_coding
Adamtsl4	chr3:95676203-95687858	1.14875	1	1	1	1	-1.55036	-1.61852	-1.52044	-1.62816	-1.63401	0.147633	-1.08631e-07	0.212436	-0.0208728	-0.0335304	1.10775	1.15864	0.985636	0.977027	Adamtsl4	protein_coding
Adap1	chr5:139271875-139325464	6.32535	11.3907	16.1412	12.6578	1	-0.327942	0.00196499	0.257278	0.072414	-1.63401	2.79525	3.50978	4.06276	3.66237	-0.0335304	0.6094	1.46711	1.11156	0.085774	Adap1	protein_coding
Adar	chr3:89715021-89764632	41.2469	42.7339	31.2723	35.6694	27.1821	1.01567	0.882681	0.679985	0.76652	0.928747	5.70534	5.41731	4.9783	5.16572	5.51708	1.22097	0.737638	0.839969	1.0716	Adar	protein_coding
Adat1	chr8:111966907-111992302	1.59928	2.41445	2.22976	2.48087	2.85016	-1.31326	-1.03138	-1.00791	-1.01942	-0.821253	0.661171	1.27169	1.32252	1.29759	1.72679	0.654959	1.03586	1.01811	1.37088	Adat1	protein_coding
Adat2	chr10:13523841-13563376	2.5896	3.91874	2.605	3.28597	3.38226	-0.967899	-0.708783	-0.908498	-0.83112	-0.688428	1.40918	1.97039	1.53783	1.70542	2.01448	0.677732	0.740948	0.832218	1.03103	Adat2	protein_coding
Adat3	chr10:80602879-80615783	8.81864	10.9466	5.23613	7.50532	3.78703	-0.0898186	-0.0245247	-0.462274	-0.277755	-0.600711	3.31099	3.45241	2.5043	2.90394	2.20446	0.906627	0.51831	0.683746	0.421046	Adat3	protein_coding
Adck1	chr12:88360800-88461718	5.2451	7.70529	6.86341	8.4116	5.55866	-0.462138	-0.258408	-0.289306	-0.201379	-0.302906	2.50459	2.94585	2.87893	3.06937	2.84947	0.736493	0.954673	1.08939	0.935378	Adck1	protein_coding
Adck2	chr6:39573875-39588769	7.07397	10.2954	12.564	10.705	7.54073	-0.247787	-0.0653779	0.0971451	-0.0398485	-0.0662584	2.96885	3.36393	3.71593	3.41922	3.36202	0.760449	1.27633	1.03907	0.998679	Adck2	protein_coding
Adck3	chr1:179961088-180196020	10.8151	20.601	24.8812	24.4543	20.7057	0.0564193	0.396658	0.533862	0.513613	0.717562	3.62773	4.36464	4.66181	4.61795	5.05968	0.60002	1.22873	1.19194	1.61893	Adck3	protein_coding
Adck4	chr7:27233012-27257949	8.42247	11.8315	16.6662	13.1842	7.83446	-0.122756	0.0272557	0.277735	0.0997124	-0.0366055	3.23965	3.56456	4.10707	3.72149	3.42625	0.798349	1.4565	1.11491	0.908579	Adck4	protein_coding
Adck5	chr15:76576358-76607591	6.61988	11.5133	14.3737	12.5976	5.95997	-0.295329	0.00909605	0.183152	0.0692201	-0.248813	2.86588	3.52523	3.90221	3.65545	2.96663	0.633165	1.29862	1.09446	0.678961	Adck5	protein_coding
Adcy3	chr12:4133396-4240123	2.17652	3.67173	2.42351	2.84449	3.02615	-1.09242	-0.752151	-0.954654	-0.927783	-0.774759	1.13947	1.87646	1.43786	1.49606	1.82749	0.59999	0.737852	0.768227	0.966629	Adcy3	protein_coding
Adcy7	chr8:88272402-88329962	52.3815	61.2747	35.7204	60.6411	69.1927	1.18691	1.12273	0.764986	1.12206	1.65378	6.07624	5.93722	5.1624	5.93578	7.08742	1.10116	0.584459	0.999	2.21945	Adcy7	protein_coding
Add1	chr5:34573713-34632305	80.2709	88.1267	93.7794	80.6018	21.0126	1.49279	1.36479	1.38191	1.3127	0.728979	6.73874	6.46151	6.49858	6.34868	5.08441	1.21186	1.02603	0.924773	0.384992	Add1	protein_coding
Add3	chr19:53140444-53247399	56.2358	69.1621	92.6461	94.7404	36.6099	1.23779	1.20338	1.37414	1.42098	1.15981	6.18644	6.11191	6.48175	6.5832	6.01753	1.05302	1.29221	1.38635	0.936673	Add3	protein_coding
Adh5	chr3:138443163-138455499	39.7582	53.5233	52.5547	50.379	25.3036	0.989325	1.03264	1.01178	0.997849	0.873177	5.64829	5.7421	5.69693	5.66675	5.39672	0.937045	0.969177	0.949114	0.787105	Adh5	protein_coding
Adi1	chr12:28675206-28682174	17.8369	25.6899	18.661	20.668	17.9151	0.414947	0.543706	0.349994	0.400911	0.605225	4.40425	4.68313	4.26357	4.37385	4.81637	0.824232	0.747654	0.807046	1.09676	Adi1	protein_coding
Adipor1	chr1:134415466-134432341	42.9236	59.3381	76.9254	68.2984	34.7591	1.04422	1.10134	1.25529	1.20173	1.11955	5.76718	5.89089	6.22433	6.10833	5.93034	0.917827	1.26002	1.16267	1.02772	Adipor1	protein_coding
Adipor2	chr6:119353149-119417483	21.6568	22.6267	17.3515	19.9724	16.856	0.554	0.459133	0.303491	0.377974	0.557939	4.70543	4.49995	4.16285	4.32417	4.71396	1.15306	0.79163	0.885289	1.1599	Adipor2	protein_coding
Adk	chr14:21052573-21448569	4.52901	5.69207	3.56293	3.87753	3.3039	-0.567327	-0.460125	-0.708347	-0.720215	-0.706617	2.27677	2.50895	1.97134	1.94563	1.97508	0.851344	0.688907	0.676741	0.690698	Adk	protein_coding
Adm	chr7:110627668-110629819	6.20648	5.18188	1	1.08496	1	-0.341537	-0.522676	-1.52044	-1.57353	-1.63401	2.7658	2.37348	0.212436	0.0974529	-0.0335304	1.31251	0.223595	0.206466	0.188547	Adm	protein_coding
Adnp	chr2:168180964-168207062	37.2348	34.6083	22.7753	32.5981	24.9893	0.942336	0.742201	0.477339	0.706196	0.863478	5.54652	5.11305	4.53939	5.03506	5.37572	1.35048	0.67191	0.947381	1.1997	Adnp	protein_coding
Adnp2	chr18:80127134-80151482	5.389	5.39223	4.00902	5.16352	5.9294	-0.442743	-0.496171	-0.63295	-0.528321	-0.252803	2.5466	2.43088	2.13464	2.36125	2.95799	1.08351	0.814368	0.95288	1.44103	Adnp2	protein_coding
Ado	chr10:67544510-67548955	6.76395	7.81297	7.74706	7.70695	7.11822	-0.279901	-0.249163	-0.211899	-0.259994	-0.111003	2.8993	2.96587	3.04658	2.94241	3.26511	0.954903	1.05754	0.983872	1.23049	Ado	protein_coding
Adora2a	chr10:75316942-75334788	7.02814	8.37435	4.28222	6.40915	1.47782	-0.252445	-0.202944	-0.590814	-0.383534	-1.33093	2.95876	3.06598	2.2259	2.67484	0.622898	0.928379	0.558612	0.762528	0.183891	Adora2a	protein_coding
Adora3	chr3:105870857-105924042	1	1	1	1	1.43031	-1.64973	-1.61852	-1.52044	-1.62816	-1.35629	-0.067595	-1.08631e-07	0.212436	-0.0208728	0.567978	0.954227	1.15864	0.985636	1.48244	Adora3	protein_coding
Adpgk	chr9:59291571-59316200	24.5241	33.9275	22.6919	31.2993	21.9847	0.643098	0.728967	0.474994	0.678956	0.764073	4.8984	5.08438	4.53431	4.97607	5.16042	0.879051	0.682984	0.927669	1.05412	Adpgk	protein_coding
Adprh	chr16:38445398-38452689	38.3974	63.6137	65.9746	51.0837	28.8765	0.964368	1.14768	1.15714	1.00716	0.975671	5.59423	5.99127	6.01174	5.68691	5.61871	0.759419	1.0143	0.809801	0.772415	Adprh	protein_coding
Adprhl2	chr4:126316350-126321703	17.1983	31.1695	38.1801	35.0356	13.8137	0.388821	0.672491	0.807548	0.754508	0.403481	4.34767	4.96206	5.25458	5.1397	4.37942	0.653203	1.22478	1.13103	0.667739	Adprhl2	protein_coding
Adprm	chr11:67037879-67052618	11.1092	13.0485	14.052	13.6629	9.71562	0.0756456	0.0924722	0.168685	0.123607	0.13039	3.66937	3.70581	3.87088	3.77325	3.78794	0.975055	1.12122	1.04785	1.05858	Adprm	protein_coding
Adrb2	chr18:62177815-62179959	23.9734	30.6483	40.9347	43.9737	9.08365	0.626824	0.661259	0.852074	0.906744	0.0781977	4.86315	4.93774	5.35102	5.46943	3.6749	0.949617	1.33171	1.44562	0.416723	Adrb2	protein_coding
Adrbk1	chr19:4286000-4305955	287.264	342.398	315.452	281.75	105.446	2.40644	2.26883	2.15724	2.15117	1.98071	8.71758	8.41953	8.17785	8.16471	7.79551	1.22948	0.845758	0.838089	0.648859	Adrbk1	protein_coding
Adrbk2	chr5:112910477-113015514	1	1	1	2.0849	12.4177	-1.64973	-1.61852	-1.52044	-1.13592	0.320809	-0.067595	-1.08631e-07	0.212436	1.04527	4.20036	0.954227	1.15864	2.06375	18.3838	Adrbk2	protein_coding
Adrm1	chr2:180171587-180176283	41.5107	65.7355	92.0974	65.6459	25.0197	1.02023	1.16954	1.37034	1.17519	0.864421	5.71523	6.0386	6.47352	6.05085	5.37776	0.799202	1.35184	1.00853	0.632509	Adrm1	protein_coding
Adsl	chr15:80948489-80970947	12.7798	21.6249	19.8491	18.0599	9.74779	0.176034	0.428968	0.389444	0.310536	0.132955	3.8868	4.43462	4.34902	4.17811	3.79349	0.684051	0.942389	0.837111	0.641211	Adsl	protein_coding
Adss	chr1:177763177-177796509	25.8327	29.3995	20.7137	26.9249	23.8304	0.68035	0.633549	0.416695	0.578095	0.826629	4.97909	4.87772	4.40804	4.75761	5.29591	1.07279	0.722125	0.920119	1.33625	Adss	protein_coding
Adssl1	chr12:112620046-112641355	26.9734	12.5892	5.54517	5.40974	3.20295	0.711314	0.0686032	-0.425622	-0.497112	-0.730697	5.04615	3.65412	2.58368	2.42884	1.92293	2.62448	0.476176	0.427717	0.301204	Adssl1	protein_coding
Aebp2	chr6:140622662-140677418	19.0181	23.4144	11.155	19.0513	21.1273	0.460895	0.481927	0.0211195	0.346341	0.733203	4.50377	4.54932	3.55127	4.25566	5.09356	0.968919	0.500675	0.815827	1.45825	Aebp2	protein_coding
Aen	chr7:78895926-78908833	15.1248	19.2269	13.8662	15.9838	7.71206	0.296757	0.350678	0.160177	0.22872	-0.0488247	4.14827	4.26505	3.85245	4.00091	3.39978	0.92224	0.751268	0.832692	0.548942	Aen	protein_coding
Aes	chr10:81559443-81566371	129.045	229.248	533.017	293.06	67.8472	1.83299	2.00161	2.4925	2.17754	1.63854	7.47557	7.84077	8.90399	8.22182	7.05442	0.776365	2.0896	1.30229	0.57981	Aes	protein_coding
AF067061	chr13:120263113-120264517	2.65343	7.79707	1	1.16466	10.2113	-0.95045	-0.25052	-1.52044	-1.52604	0.169003	1.44697	2.96293	0.212436	0.200314	3.87157	0.349663	0.1486	0.147356	1.87727	AF067061	protein_coding
Afap1	chr5:35893318-36003922	1.61531	1	1	1	1	-1.30611	-1.61852	-1.52044	-1.62816	-1.63401	0.67665	-1.08631e-07	0.212436	-0.0208728	-0.0335304	1.59842	1.15864	0.985636	0.977027	Afap1	protein_coding
Aff1	chr5:103754161-103855322	31.4735	18.0159	9.37369	14.7035	22.0019	0.82188	0.307344	-0.0900807	0.172784	0.764679	5.28562	4.1712	3.31043	3.87976	5.16173	2.16508	0.550657	0.817086	1.98692	Aff1	protein_coding
Aff3	chr1:38177326-38664955	36.8768	28.8674	20.1932	24.2894	10.8515	0.935413	0.621383	0.400429	0.50908	0.21619	5.53152	4.85137	4.37281	4.60814	3.97377	1.60231	0.717694	0.844849	0.544272	Aff3	protein_coding
Aff4	chr11:53350766-53421830	11.8549	9.63354	9.76493	13.2105	12.6553	0.122201	-0.109638	-0.0639454	0.101048	0.335516	3.7702	3.26807	3.36703	3.72439	4.23222	1.41631	1.071	1.37204	1.95091	Aff4	protein_coding
Afg3l1	chr8:123477861-123503916	9.84009	14.4861	14.8688	13.9408	7.88756	-0.0112827	0.162091	0.204797	0.137097	-0.0313638	3.48109	3.8566	3.94909	3.80247	3.4376	0.770835	1.06621	0.963173	0.747943	Afg3l1	protein_coding
Afg3l2	chr18:67404763-67449136	16.3222	22.5106	18.1749	19.8221	16.656	0.351354	0.455706	0.333124	0.372913	0.548676	4.26652	4.49253	4.22703	4.31321	4.6939	0.854994	0.831911	0.883119	1.14978	Afg3l2	protein_coding
Afmid	chr11:117815518-117839908	7.15933	11.1448	15.4339	13.2577	8.47156	-0.239192	-0.0125721	0.228638	0.103437	0.0240635	2.98747	3.4783	4.00073	3.72956	3.55765	0.711615	1.43638	1.19025	1.05654	Afmid	protein_coding
Afp	chr5:90490713-90508907	1	1.09315	2.32265	1.57049	2.19047	-1.64973	-1.5592	-0.981823	-1.32574	-1.02554	-0.067595	0.128491	1.37902	0.634127	1.28433	0.872915	2.37928	1.41975	2.22814	Afp	protein_coding
Aftph	chr11:20685084-20741548	34.127	28.039	21.1199	25.6596	21.4854	0.879882	0.601989	0.429108	0.545847	0.746246	5.41125	4.80936	4.43492	4.68777	5.12181	1.5177	0.771405	0.91917	1.24181	Aftph	protein_coding
Aga	chr8:53511701-53523422	6.68899	9.05653	8.52209	9.39205	7.85464	-0.287887	-0.15078	-0.150957	-0.127513	-0.0346093	2.882	3.17896	3.17857	3.22935	3.43057	0.813967	0.999734	1.03555	1.19054	Aga	protein_coding
Agap2	chr10:127078906-127093169	9.19061	13.4929	13.547	12.3916	8.95143	-0.0602131	0.11478	0.145292	0.0581739	0.0668195	3.37511	3.75413	3.82021	3.63153	3.65025	0.768963	1.04687	0.918529	0.930529	Agap2	protein_coding
Agap3	chr5:24452176-24502047	6.11277	10.487	17.2131	13.0495	5.6224	-0.352439	-0.0530955	0.298372	0.0928323	-0.294058	2.74219	3.39053	4.15177	3.70659	2.86863	0.638013	1.69494	1.24493	0.696456	Agap3	protein_coding
Agbl1	chr7:76229886-77124698	1.8768	1	1	1	1	-1.19859	-1.61852	-1.52044	-1.62816	-1.63401	0.909521	-1.08631e-07	0.212436	-0.0208728	-0.0335304	1.87842	1.15864	0.985636	0.977027	Agbl1	protein_coding
Agbl5	chr5:30888851-30907788	7.90125	8.88079	6.52256	6.40134	5.13239	-0.168533	-0.163832	-0.321862	-0.384351	-0.364819	3.14051	3.15069	2.80841	2.67307	2.71538	0.992967	0.788797	0.718162	0.739533	Agbl5	protein_coding
Ager	chr17:34597849-34600937	1.8697	3.94246	3.82843	4.32095	1.31959	-1.20131	-0.704764	-0.66241	-0.647672	-1.41881	0.903638	1.9791	2.07083	2.10275	0.432563	0.47452	1.06565	1.08949	0.342332	Ager	protein_coding
Agfg1	chr1:82839482-82896275	21.4082	18.8179	12.2015	17.975	15.7956	0.545727	0.336355	0.0784329	0.307379	0.507518	4.68751	4.23403	3.67541	4.17128	4.60475	1.36933	0.678947	0.957431	1.293	Agfg1	protein_coding
Agfg2	chr5:137650853-137684693	8.74042	9.63557	7.39023	6.45461	3.17482	-0.096203	-0.109498	-0.242038	-0.378799	-0.737543	3.29716	3.26837	2.9813	2.6851	1.9081	1.02016	0.819567	0.667447	0.389509	Agfg2	protein_coding
Aggf1	chr13:95350716-95375334	19.7209	22.9621	20.4003	20.3341	11.9701	0.486899	0.468934	0.406951	0.389999	0.292321	4.56009	4.52118	4.38694	4.35022	4.13866	1.02734	0.911145	0.888249	0.767095	Aggf1	protein_coding
Agk	chr6:40325477-40396762	5.76286	8.84681	7.82959	8.02888	5.90338	-0.394679	-0.166386	-0.205126	-0.232577	-0.256216	2.6507	3.14516	3.06125	3.0018	2.9506	0.709829	0.943499	0.905406	0.873838	Agk	protein_coding
Agl	chr3:116739998-116808166	2.44903	2.07238	1.5002	2.08158	2.93887	-1.00789	-1.13314	-1.2612	-1.13699	-0.797469	1.32256	1.05129	0.773916	1.04295	1.77831	1.20687	0.825092	0.99424	1.65522	Agl	protein_coding
Agpat1	chr17:34605860-34615971	32.9657	44.9377	51.1967	36.0747	26.1989	0.855073	0.916176	0.99505	0.774089	0.900159	5.35751	5.48986	5.66069	5.18211	5.45516	0.91235	1.12571	0.807905	0.97624	Agpat1	protein_coding
Agpat2	chr2:26593056-26604417	4.15876	8.17181	28.1017	18.6786	3.0575	-0.628442	-0.219252	0.611658	0.333104	-0.766761	2.1444	3.03066	4.83031	4.22699	1.84482	0.541016	3.48136	2.29157	0.439569	Agpat2	protein_coding
Agpat3	chr10:78271562-78351700	24.9548	40.6757	27.1226	31.1809	30.1489	0.655574	0.849801	0.588992	0.676417	1.00913	4.92542	5.3461	4.78122	4.97057	5.69119	0.747076	0.676011	0.770822	1.27023	Agpat3	protein_coding
Agpat4	chr17:12119283-12219640	3.36458	6.80503	10.4421	9.5249	4.51577	-0.780297	-0.341167	-0.0210914	-0.118102	-0.464142	1.8155	2.7666	3.45985	3.24973	2.50025	0.517238	1.61692	1.39777	0.831421	Agpat4	protein_coding
Agpat5	chr8:18846278-18884413	3.57222	5.14566	2.9822	3.31284	2.46525	-0.737384	-0.527348	-0.822066	-0.825664	-0.933835	1.90844	2.36336	1.72503	1.71724	1.48295	0.729554	0.642459	0.638999	0.543216	Agpat5	protein_coding
Agpat6	chr8:23172945-23208453	14.6244	20.4128	16.9747	18.0452	12.8593	0.272648	0.390545	0.289458	0.309991	0.347925	4.09605	4.3514	4.13246	4.17693	4.25909	0.837783	0.859195	0.886092	0.938019	Agpat6	protein_coding
Agpat9	chr5:100846228-100899102	21.1801	13.0628	5.3927	6.42123	3.08922	0.538051	0.0932018	-0.443442	-0.382273	-0.758752	4.67088	3.70739	2.54509	2.67757	1.86216	1.95002	0.446798	0.489771	0.278311	Agpat9	protein_coding
Agps	chr2:75832176-75931350	11.2941	8.81319	5.4641	8.06121	10.2284	0.0874742	-0.168922	-0.435035	-0.229885	0.170302	3.69499	3.13966	2.56329	3.00763	3.87438	1.4695	0.670649	0.912541	1.66407	Agps	protein_coding
Agrn	chr4:156165289-156197488	1.2187	1.23845	1	1	4.16907	-1.508	-1.47607	-1.52044	-1.62816	-0.52613	0.239375	0.308536	0.212436	-0.0208728	2.36599	0.953192	0.935559	0.795863	4.16252	Agrn	protein_coding
Agtpbp1	chr13:59449534-59557319	7.22598	6.77037	6.1413	8.09027	7.12154	-0.232552	-0.344569	-0.360359	-0.227474	-0.110641	3.00185	2.75923	2.72504	3.01285	3.26589	1.18314	0.976573	1.19219	1.42076	Agtpbp1	protein_coding
Agtrap	chr4:148077060-148088064	2.96879	3.1268	3.1297	3.32823	2.98912	-0.869976	-0.859162	-0.79121	-0.822559	-0.784313	1.62127	1.64469	1.79186	1.72397	1.8068	0.983896	1.1074	1.05649	1.11893	Agtrap	protein_coding
Agxt2l2/Phykpl	chr11:51584756-51606881	8.79926	11.6904	13.3606	8.99031	4.35272	-0.0913952	0.0192642	0.136437	-0.156802	-0.492679	3.30758	3.54725	3.80103	3.16592	2.43845	0.846936	1.19233	0.767726	0.463677	Phykpl	protein_coding
Ahctf1	chr1:179744903-179804015	12.9537	11.852	9.55266	11.8991	16.1223	0.185719	0.0284088	-0.0779926	0.0310024	0.523404	3.90777	3.56706	3.33661	3.57268	4.63916	1.26638	0.852368	1.0039	2.10249	Ahctf1	protein_coding
Ahcy	chr2:155059311-155074497	26.114	47.8943	42.0833	42.238	19.6862	0.688111	0.958619	0.869761	0.879763	0.678381	4.99589	5.58178	5.38933	5.41099	4.97482	0.666239	0.875114	0.888354	0.656577	Ahcy	protein_coding
Ahcyl1	chr3:107663119-107696548	23.1208	23.2425	19.0792	23.5167	21.1406	0.600875	0.477019	0.364159	0.487421	0.733692	4.80695	4.53869	4.29425	4.56122	5.09462	1.20435	0.844143	1.01574	1.47011	Ahcyl1	protein_coding
Ahcyl2	chr6:29768442-29912310	2.82014	4.62737	4.20994	6.14948	15.1381	-0.906786	-0.598065	-0.601695	-0.411244	0.474526	1.54154	2.21019	2.20233	2.61482	4.53329	0.629094	0.994565	1.32375	5.00407	Ahcyl2	protein_coding
Ahdc1	chr4:133011505-133078110	9.75676	11.2394	12.8211	8.72533	3.53571	-0.0173769	-0.00694196	0.110092	-0.176845	-0.653997	3.46789	3.49049	3.74398	3.1225	2.08905	0.984456	1.19208	0.774861	0.37855	Ahdc1	protein_coding
Ahi1	chr10:20952546-21080429	2.692	2.50907	2.52401	2.05664	1.896	-0.940109	-1.00577	-0.928684	-1.14506	-1.13757	1.46937	1.32715	1.49411	1.02546	1.04169	1.1036	1.12269	0.811302	0.820479	Ahi1	protein_coding
Ahnak	chr19:8989283-9076919	4.13696	2.6446	2.23932	4.71823	1	-0.632208	-0.970728	-1.00518	-0.588743	-1.63401	2.13624	1.40305	1.32844	2.23038	-0.0335304	1.66231	0.949599	1.7744	0.369442	Ahnak	protein_coding
Ahr	chr12:35497978-35534989	1.15584	1.84739	1	1	9.7428	-1.54595	-1.20969	-1.52044	-1.62816	0.132558	0.157183	0.885488	0.212436	-0.0208728	3.79263	0.603612	0.627178	0.533529	7.50132	Ahr	protein_coding
Ahsa1	chr12:87266727-87273952	56.7162	85.3251	85.9096	77.1904	32.1618	1.24389	1.34327	1.32589	1.28373	1.05928	6.19964	6.4149	6.37724	6.28593	5.79981	0.861391	0.974236	0.914482	0.65289	Ahsa1	protein_coding
Ahsa2	chr11:23306894-23497946	16.93	19.2251	20.6423	20.7759	14.5188	0.377553	0.350615	0.414488	0.404399	0.442112	4.32326	4.26492	4.40326	4.38141	4.46309	1.04127	1.10064	1.08409	1.14724	Ahsa2	protein_coding
AI314180	chr4:58800030-58912725	16.1866	13.9941	10.2002	14.428	20.5789	0.345376	0.139074	-0.0360721	0.160112	0.712795	4.25357	3.80675	3.4274	3.85231	5.04936	1.36304	0.768786	1.03209	2.36626	AI314180	protein_coding
AI316807/Smim19	chr8:22462613-22569616	8.72047	12.5319	20.8224	16.6893	11.4134	-0.0978405	0.0655645	0.42004	0.257658	0.255366	3.29362	3.64753	4.41529	4.06358	4.05862	0.782458	1.70261	1.33427	1.32969	Smim19	protein_coding
AI413582	chr17:27563768-27565727	34.6771	73.8917	96.0686	69.7712	19.5049	0.891341	1.24744	1.39732	1.21602	0.671201	5.43607	6.20734	6.53196	6.13929	4.95927	0.585899	1.25234	0.953925	0.421011	AI413582	protein_coding
AI450353	chr11:83291698-83298977	2.19894	1.23446	2.05695	1.98399	3.46569	-1.08508	-1.47822	-1.05947	-1.16916	-0.669519	1.15538	0.30388	1.21084	0.973278	2.05543	1.80437	1.8751	1.59041	3.36721	AI450353	lincRNA
AI462493	chr19:8880013-8880933	24.4019	47.1835	59.3994	50.3892	11.8472	0.639519	0.94866	1.09003	0.997985	0.284313	4.89065	5.56021	5.86641	5.66704	4.12132	0.628698	1.23645	1.07686	0.36885	AI462493	protein_coding
AI467606	chr7:127091435-127094049	61.5246	64.7072	95.9468	71.2824	17.0769	1.3022	1.15903	1.39651	1.23038	0.568042	6.32594	6.01586	6.53021	6.17038	4.73584	1.23978	1.42835	1.11306	0.411791	AI467606	protein_coding
AI480653/Xxylt1	chr16:30312423-31275697	8.24935	10.9274	7.82863	8.41887	10.6544	-0.137639	-0.0256941	-0.205204	-0.2008	0.201966	3.20742	3.44988	3.06108	3.07062	3.94296	0.845303	0.763766	0.768833	1.40745	Xxylt1	protein_coding
AI504432	chr3:107039503-107054322	5.15211	4.14639	7.01337	9.2346	17.996	-0.474956	-0.67117	-0.275491	-0.13884	0.608722	2.47683	2.05186	2.90885	3.20482	4.82395	1.34255	1.81126	2.2237	6.83097	AI504432	lincRNA
AI506816	chr5:23692260-23712667	1.20591	3.92179	1	2.21598	8.39538	-1.51556	-0.708265	-1.52044	-1.09507	0.0170539	0.223001	1.97151	0.212436	1.13375	3.54247	0.297609	0.295437	0.559509	2.97101	AI506816	lincRNA
AI597468	chr10:85102626-85117747	8.96296	5.80986	3.37077	4.1941	3.74703	-0.0781864	-0.446482	-0.743783	-0.667635	-0.608951	3.33619	2.5385	1.89459	2.05951	2.18661	1.73831	0.639973	0.717479	0.783557	AI597468	protein_coding
AI597479	chr1:43098709-43115946	6.76782	5.76722	3.86022	5.37502	6.32043	-0.279491	-0.451388	-0.657125	-0.501426	-0.203245	2.90019	2.52788	2.08228	2.4195	3.06532	1.29442	0.734279	0.927632	1.4514	AI597479	protein_coding
AI662270	chr11:83223575-83226584	49.2726	56.1688	44.5901	50.0179	47.1761	1.14307	1.06477	0.906743	0.993029	1.35657	5.98128	5.8117	5.46942	5.65631	6.4437	1.12473	0.788797	0.897891	1.54972	AI662270	lincRNA
AI837181	chr19:5425143-5427316	32.6111	54.1751	86.5129	50.6669	17.6859	0.847323	1.0407	1.33036	1.00167	0.595233	5.34073	5.75956	6.38693	5.67502	4.79473	0.748031	1.54475	0.943085	0.51234	AI837181	protein_coding
AI846148	chr19:7356463-7383557	5.86724	6.04217	6.9367	5.82092	4.1309	-0.381816	-0.420366	-0.282517	-0.448032	-0.533268	2.67856	2.59507	2.89363	2.53515	2.35054	1.05958	1.22992	0.959317	0.84409	AI846148	protein_coding
AI848285	chr15:82206951-82212815	5.09854	21.3202	15.9824	10.6104	1	-0.482446	0.419516	0.250959	-0.0457954	-1.63401	2.46061	4.41415	4.04907	3.40634	-0.0335304	0.258182	0.776429	0.497301	0.0458263	AI848285	protein_coding
AI987944	chr7:41372929-41393379	8.64089	6.59	7.80602	8.96177	8.70049	-0.10441	-0.362555	-0.207053	-0.158932	0.044755	3.27939	2.72028	3.05708	3.1613	3.60246	1.47336	1.26295	1.35757	1.84316	AI987944	protein_coding
Aicda	chr6:122553808-122564180	6.18393	1.89136	1	1	1	-0.344145	-1.19402	-1.52044	-1.62816	-1.63401	2.76015	0.919424	0.212436	-0.0208728	-0.0335304	3.58191	0.612598	0.521126	0.516573	Aicda	protein_coding
Aida	chr1:183297059-183324501	25.9397	28.7663	33.7728	31.5688	7.89803	0.683312	0.619046	0.729151	0.6847	-0.0303344	4.9855	4.84631	5.08478	4.98851	3.43983	1.10129	1.17974	1.10358	0.377231	Aida	protein_coding
Aif1	chr17:35170991-35176001	1	1	1.01832	1.69546	1	-1.64973	-1.61852	-1.50884	-1.27445	-1.63401	-0.067595	-1.08631e-07	0.237567	0.745232	-0.0335304	0.954227	1.179	1.67624	0.977027	Aif1	protein_coding
Aifm1	chrX:48474943-48513426	12.9824	17.0684	16.8616	14.5731	9.91527	0.187305	0.271357	0.285186	0.166816	0.146174	3.91121	4.09326	4.12321	3.86683	3.82212	0.881451	1.02098	0.854751	0.828669	Aifm1	protein_coding
Aig1	chr10:13652708-13868830	1.87268	4.17548	4.50773	4.3526	5.69737	-1.20017	-0.666513	-0.558012	-0.642783	-0.28378	0.90611	2.06194	2.29694	2.11334	2.8909	0.448807	1.17691	1.03627	1.7764	Aig1	protein_coding
Aim1	chr10:43950306-44004846	12.2218	11.1951	10.4116	10.969	6.10044	0.144042	-0.00957259	-0.022961	-0.0235265	-0.230736	3.81751	3.4848	3.4558	3.45457	3.00578	1.25938	0.980101	0.979269	0.717468	Aim1	protein_coding
Aim1l	chr4:134068451-134092504	1	1.26345	1	1.0352	1	-1.64973	-1.46276	-1.52044	-1.60498	-1.63401	-0.067595	0.337369	0.212436	0.0293268	-0.0335304	0.755255	0.917047	0.807737	0.7733	Aim1l	protein_coding
Aim2	chr1:173420603-173466036	15.5569	19.1878	22.5416	26.4763	21.9077	0.316942	0.349322	0.470746	0.566839	0.76135	4.19199	4.26212	4.52511	4.73323	5.15452	0.952552	1.19996	1.38618	1.85627	Aim2	protein_coding
Aimp1	chr3:132660497-132683879	31.5296	45.7768	45.2013	46.9134	21.5096	0.823156	0.928499	0.915444	0.950099	0.747119	5.28838	5.51655	5.48827	5.56333	5.1237	0.853723	0.980592	1.03296	0.761625	Aimp1	protein_coding
Aimp2	chr5:143871861-143909839	14.3258	29.3896	29.5446	28.0615	12.8378	0.257865	0.633325	0.643661	0.605797	0.346627	4.06403	4.87723	4.89962	4.81761	4.25628	0.569118	1.01564	0.959515	0.650241	Aimp2	protein_coding
Aip	chr19:4099997-4125858	28.2726	56.7941	76.7341	62.6348	19.0285	0.745024	1.07215	1.2537	1.14373	0.652013	5.11916	5.82767	6.22088	5.98272	4.91771	0.611952	1.31332	1.11346	0.5322	Aip	protein_coding
AK010878	chr12:102739829-102757810	7.07011	7.70734	8.91139	9.06142	5.53033	-0.248178	-0.25823	-0.122407	-0.151523	-0.306871	2.968	2.94623	3.24041	3.17735	2.84088	1.01521	1.22619	1.17374	0.92958	AK010878	protein_coding
Ak2	chr4:128993223-129011529	45.4033	65.1003	50.2589	54.4889	29.9737	1.08446	1.16307	0.983234	1.05039	1.00461	5.85435	6.02459	5.63509	5.78055	5.68139	0.888692	0.763395	0.844374	0.78829	Ak2	protein_coding
Ak3	chr19:29020831-29048729	22.5301	20.4846	10.587	13.6462	12.7127	0.582329	0.392884	-0.0122832	0.122788	0.339028	4.76678	4.35647	3.47893	3.77147	4.23982	1.32898	0.544293	0.666651	0.922329	Ak3	protein_coding
Ak8	chr2:28700160-28813165	1.25341	1	1	1	1	-1.48788	-1.61852	-1.52044	-1.62816	-1.63401	0.282961	-1.08631e-07	0.212436	-0.0208728	-0.0335304	1.21669	1.15864	0.985636	0.977027	Ak8	protein_coding
Akap10	chr11:61871306-61930226	10.6319	8.86508	7.63654	8.50625	11.8961	0.0441769	-0.165012	-0.221083	-0.193882	0.287509	3.60121	3.14813	3.02669	3.0856	4.12824	1.36896	0.919268	0.957583	1.97261	Akap10	protein_coding
Akap11	chr14:78492245-78536860	5.87869	4.21655	3.32541	4.71373	9.38863	-0.380419	-0.659993	-0.752442	-0.589382	0.103823	2.68159	2.07606	1.87583	2.229	3.7304	1.52153	0.87041	1.11183	3.14778	Akap11	protein_coding
Akap12	chr10:4266328-4359471	52.8409	16.3838	4.37608	4.31388	1	1.19317	0.24409	-0.576956	-0.648769	-1.63401	6.08979	4.0342	2.25591	2.10037	-0.0335304	4.15715	0.291529	0.261734	0.0596337	Akap12	protein_coding
Akap13	chr7:75455533-75754609	28.2897	28.0533	25.7936	25.8995	29.0801	0.745457	0.602328	0.556881	0.552082	0.981123	5.1201	4.8101	4.71167	4.70127	5.63052	1.23971	0.934046	0.927341	1.76592	Akap13	protein_coding
Akap17b	chrX:36608182-36645414	8.98677	2.86636	1	1	1.85721	-0.0762853	-0.917091	-1.52044	-1.62816	-1.15361	3.3403	1.51922	0.212436	-0.0208728	1.00695	3.53347	0.404221	0.343863	0.701118	Akap17b	protein_coding
Akap2	chr4:57845247-57896984	5.27781	3.31777	2.52421	4.06239	7.55226	-0.457683	-0.819674	-0.928634	-0.689012	-0.0650728	2.51424	1.73021	1.49422	2.01321	3.36459	1.72193	0.8491	1.21672	3.10453	Akap2	protein_coding
Akap5	chr12:76324890-76334151	1	1	1	1	1.63644	-1.64973	-1.61852	-1.52044	-1.62816	-1.25181	-0.067595	-1.08631e-07	0.212436	-0.0208728	0.794254	0.954227	1.15864	0.985636	1.73418	Akap5	protein_coding
Akap7	chr10:25169089-25299163	1.81351	2.20991	2.5167	2.39622	3.7709	-1.22318	-1.09034	-0.930538	-1.04268	-0.604024	0.856279	1.14399	1.4901	1.24722	2.19729	0.819202	1.27113	1.07417	2.07527	Akap7	protein_coding
Akap8	chr17:32303675-32321153	52.246	55.7727	47.9619	69.8605	57.383	1.18506	1.06006	0.953334	1.21688	1.50856	6.07222	5.80149	5.57034	6.14115	6.77288	1.20642	0.851954	1.26546	1.96074	Akap8	protein_coding
Akap8l	chr17:32321423-32350577	47.6045	69.1276	85.0897	91.6017	42.9323	1.11839	1.20305	1.31976	1.39841	1.28343	5.92783	6.11119	6.36397	6.53431	6.28527	0.880647	1.1915	1.34083	1.12825	Akap8l	protein_coding
Akap9	chr5:3928185-4080204	6.80003	4.19318	3.56256	4.65558	5.50423	-0.276089	-0.663695	-0.708413	-0.597698	-0.310542	2.90755	2.06804	1.97119	2.21099	2.83293	1.78944	0.93507	1.10415	1.69924	Akap9	protein_coding
Akip1	chr7:109703736-109723771	8.15764	11.7275	13.0738	11.8614	3.90647	-0.14565	0.0213747	0.122567	0.0288763	-0.576615	3.19007	3.55182	3.77099	3.56807	2.25665	0.778217	1.16406	1.01133	0.407487	Akip1	protein_coding
Akirin1	chr4:123735194-123750299	42.5547	38.3949	32.786	33.066	27.9594	1.03803	0.811363	0.710197	0.715744	0.950626	5.75379	5.26284	5.04373	5.05574	5.56447	1.40536	0.859094	0.866277	1.23253	Akirin1	protein_coding
Akirin2	chr4:34550614-34614942	23.5727	26.1393	26.9177	26.9775	15.7803	0.614745	0.555257	0.584146	0.579403	0.506766	4.83699	4.70815	4.77072	4.76045	4.60312	1.09342	1.04432	1.03691	0.929788	Akirin2	protein_coding
Akna	chr4:63367127-63403445	56.7068	78.4749	69.9042	75.3527	38.773	1.24377	1.28753	1.19411	1.26758	1.20435	6.19938	6.29416	6.09184	6.25096	6.11401	0.936416	0.869149	0.970501	0.882611	Akna	protein_coding
Akr1a1	chr4:116636509-116651674	110.776	153.695	144.887	127.667	71.5086	1.72361	1.73528	1.65995	1.62082	1.67933	7.23865	7.26393	7.10077	7.01604	7.14276	0.982634	0.893069	0.842128	0.919441	Akr1a1	protein_coding
Akr1b10	chr6:34384246-34396949	9.4392	9.57339	15.6066	15.2909	7.33587	-0.0410882	-0.11381	0.23575	0.199028	-0.0876315	3.41654	3.25903	4.01614	3.9366	3.31573	1.11536	1.6901	1.59944	1.04008	Akr1b10	protein_coding
Akr1b3	chr6:34303929-34317489	6.55314	27.2403	18.035	21.4307	6.61085	-0.30259	0.582739	0.328185	0.425189	-0.168384	2.85016	4.76767	4.21634	4.42644	3.14083	0.26471	0.682389	0.789366	0.323796	Akr1b3	protein_coding
Akr1e1	chr13:4592489-4609164	1.242	1	1.39126	1	3.03142	-1.49443	-1.61852	-1.30939	-1.62816	-0.773409	0.268768	-1.08631e-07	0.669553	-0.0208728	1.83042	1.20478	1.59058	0.985636	3.5564	Akr1e1	protein_coding
Akr7a5	chr4:139310743-139318786	11.1864	24.4222	29.2084	24.0362	25.7462	0.080608	0.509997	0.636346	0.50206	0.886633	3.68012	4.61012	4.88378	4.59293	5.42587	0.524856	1.20887	0.988154	1.76021	Akr7a5	protein_coding
Akt1	chr12:112653820-112674276	74.6076	71.4062	68.6819	58.9691	29.9034	1.44036	1.22465	1.18284	1.10333	1.00279	6.62518	6.15798	6.06742	5.89521	5.67744	1.38243	0.939157	0.833485	0.716712	Akt1	protein_coding
Akt1s1	chr7:44849223-44855421	15.6442	24.3576	32.854	24.0447	9.97846	0.320952	0.508233	0.711522	0.502296	0.151104	4.20067	4.6063	5.0466	4.59344	3.8328	0.754908	1.35688	0.991127	0.584997	Akt1s1	protein_coding
Akt2	chr7:27591559-27639453	39.4659	47.5983	51.8008	43.8487	18.5884	0.984037	0.95449	1.00255	0.904837	0.633854	5.63683	5.57284	5.67693	5.4653	4.87838	1.04536	1.07481	0.928168	0.617942	Akt2	protein_coding
Akt3	chr1:177022114-177248767	13.891	9.92569	11.1178	13.8454	8.06378	0.23578	-0.0897378	0.0189845	0.132497	-0.0142178	4.0162	3.31117	3.54665	3.7925	3.47473	1.63018	1.1773	1.39603	1.12005	Akt3	protein_coding
Aktip	chr8:91070093-91135496	11.5496	9.50574	8.99129	9.55225	5.87267	0.103504	-0.118534	-0.116702	-0.116181	-0.260263	3.72971	3.2488	3.25277	3.25389	2.94183	1.39562	1.00275	1.00354	0.808338	Aktip	protein_coding
Alad	chr4:62505983-62520063	4.77861	7.07813	7.00045	6.73699	2.47414	-0.528884	-0.314958	-0.27667	-0.350112	-0.931042	2.36003	2.82337	2.9063	2.74723	1.489	0.725306	1.05916	0.948593	0.396567	Alad	protein_coding
Alas1	chr9:106233454-106247954	7.42533	9.23674	11.8096	8.55824	5.67877	-0.213051	-0.137655	0.057567	-0.1898	-0.286317	3.04409	3.20738	3.63021	3.09445	2.8854	0.892982	1.34055	0.924703	0.799969	Alas1	protein_coding
Alas2	chrX:150547416-150570622	13.7211	7.54039	1	8.53671	1	0.226961	-0.272817	-1.52044	-0.191487	-1.63401	3.9971	2.91464	0.212436	3.09079	-0.0335304	2.11764	0.153658	1.12987	0.129572	Alas2	protein_coding
Alcam	chr16:52248995-52452997	1.57091	2.42224	5.55669	3.39339	1	-1.32608	-1.02923	-0.424296	-0.809569	-1.63401	0.633392	1.27634	2.58656	1.7521	-0.0335304	0.640402	2.47978	1.39065	0.403357	Alcam	protein_coding
Aldh16a1	chr7:45141839-45160064	20.6216	32.5247	31.0435	27.3109	11.3283	0.518902	0.70084	0.675292	0.587632	0.249558	4.62941	5.02346	4.96813	4.77827	4.04604	0.760986	0.962371	0.843701	0.507886	Aldh16a1	protein_coding
Aldh18a1	chr19:40550256-40588463	8.85797	12.4968	10.1537	10.6867	8.38214	-0.0866299	0.0636962	-0.0389925	-0.0409948	0.0158291	3.3179	3.64349	3.42108	3.41674	3.53981	0.797973	0.857132	0.854559	0.93066	Aldh18a1	protein_coding
Aldh1b1	chr4:45799021-45804608	4.10986	5.17611	5.14462	3.70189	2.43482	-0.636918	-0.523418	-0.473543	-0.751272	-0.943474	2.12604	2.37187	2.47989	1.87837	1.46208	0.843333	1.07775	0.710298	0.532263	Aldh1b1	protein_coding
Aldh2	chr5:121567686-121593824	133.994	199.12	185.261	165.739	97.7896	1.85996	1.90775	1.81706	1.79568	1.92222	7.53398	7.6375	7.44105	7.39475	7.66882	0.930764	0.872701	0.845138	1.02195	Aldh2	protein_coding
Aldh3a2	chr11:61244754-61267127	18.8741	20.7928	20.3971	20.3324	15.1757	0.455449	0.402831	0.40685	0.389943	0.476451	4.49198	4.37801	4.38672	4.3501	4.53746	1.0822	1.00605	0.980837	1.11686	Aldh3a2	protein_coding
Aldh3b1	chr19:3913490-3929716	14.0414	24.0808	17.8714	15.6433	12.8887	0.243496	0.50062	0.32236	0.214294	0.349697	4.03291	4.58981	4.20372	3.96966	4.26293	0.679762	0.765201	0.650604	0.797258	Aldh3b1	protein_coding
Aldh4a1	chr4:139622893-139649691	4.72464	6.69079	10.732	10.3556	8.86805	-0.537024	-0.352444	-0.00358876	-0.0620806	0.0595575	2.3424	2.74218	3.49776	3.37107	3.63452	0.757976	1.68831	1.54638	1.85619	Aldh4a1	protein_coding
Aldh6a1	chr12:84409067-84450950	2.03177	2.0594	3.45825	3.94425	4.06624	-1.14174	-1.13732	-0.727407	-0.708785	-0.54551	1.03266	1.04222	1.93005	1.97039	2.32402	0.993391	1.85039	1.90285	2.43141	Aldh6a1	protein_coding
Aldh7a1	chr18:56525735-56587712	1.34006	2.10363	3.21868	2.49739	1.70305	-1.43998	-1.12317	-0.773292	-1.01497	-1.22085	0.38671	1.07288	1.83067	1.30722	0.86131	0.621501	1.6909	1.17637	0.863596	Aldh7a1	protein_coding
Aldh9a1	chr1:167349990-167368530	17.2143	20.6668	17.5767	19.0909	10.3909	0.389487	0.398783	0.311733	0.347732	0.182533	4.34911	4.36924	4.1807	4.25867	3.90087	0.986142	0.877494	0.926222	0.722781	Aldh9a1	protein_coding
Aldoa	chr7:126795233-126800447	160.649	318.481	448.961	331.415	115.815	1.98997	2.22059	2.38281	2.25994	2.05349	7.81557	8.31506	8.66642	8.40029	7.95315	0.707352	1.27576	1.06085	0.778131	Aldoa	protein_coding
Aldoc	chr11:78324197-78326760	1	2.82957	7.91692	6.45397	1.62462	-1.64973	-0.925696	-0.198036	-0.378865	-1.25744	-0.067595	1.50058	3.07661	2.68495	0.78207	0.337234	2.98147	2.27264	0.607723	Aldoc	protein_coding
Alg1	chr16:5233620-5255956	9.79388	15.5446	22.1415	19.4851	9.68425	-0.0146558	0.209067	0.4593	0.361425	0.12788	3.47379	3.95834	4.50032	4.28833	3.7825	0.714717	1.45596	1.257	0.885252	Alg1	protein_coding
Alg10b	chr15:90224310-90230554	8.13496	3.67612	1	4.89569	11.997	-0.147645	-0.751355	-1.52044	-0.564006	0.294063	3.18575	1.87818	0.212436	2.28396	4.14243	2.47523	0.315181	1.3248	4.80405	Alg10b	protein_coding
Alg11	chr8:22060720-22071627	2.74031	2.56444	2.59349	3.67265	3.99616	-0.927363	-0.99123	-0.911328	-0.756584	-0.559001	1.49697	1.35864	1.5317	1.86686	2.2948	1.10063	1.12745	1.42229	1.91343	Alg11	protein_coding
Alg12	chr15:88805242-88819318	9.21961	14.6457	14.4485	15.0557	8.27606	-0.0579555	0.169389	0.18647	0.188643	0.00594595	3.38	3.87241	3.9094	3.91411	3.51841	0.710841	1.02597	1.02933	0.782413	Alg12	protein_coding
Alg13	chrX:144317965-144374448	2.99328	2.29352	2.07812	2.26569	2.56575	-0.864089	-1.0656	-1.05293	-1.0802	-0.902829	1.63402	1.19756	1.22502	1.16594	1.55011	1.35327	1.01921	0.978316	1.27681	Alg13	protein_coding
Alg14	chr3:121291816-121362011	2.7612	2.43127	8.08583	4.20108	3.56471	-0.921921	-1.02675	-0.184543	-0.666521	-0.647658	1.50876	1.28171	3.10583	2.06192	2.10278	1.17044	3.54091	1.71739	1.76671	Alg14	protein_coding
Alg2	chr4:47469832-47474367	7.118	6.71917	6.75227	7.90068	8.83678	-0.243341	-0.349625	-0.29974	-0.243361	0.0568164	2.97848	2.74828	2.85633	2.97844	3.62859	1.173	1.07777	1.17296	1.84076	Alg2	protein_coding
Alg3	chr16:20605457-20610749	9.03882	15.188	17.3602	13.7622	8.59851	-0.0721469	0.193608	0.303811	0.128459	0.0356058	3.34927	3.92486	4.16355	3.78376	3.58265	0.67101	1.17992	0.906824	0.78883	Alg3	protein_coding
Alg5	chr3:54735538-54749795	12.9427	19.3968	19.1901	19.859	9.24607	0.18511	0.356538	0.367863	0.374159	0.0919502	3.90646	4.27775	4.30228	4.31591	3.70468	0.77309	1.01715	1.02681	0.672187	Alg5	protein_coding
Alg6	chr4:99715629-99763460	2.16952	2.17623	1.96411	2.12109	3.64777	-1.09473	-1.10057	-1.08899	-1.12439	-0.629785	1.13447	1.12183	1.14691	1.07024	2.14149	1.0088	1.01753	0.964871	2.02744	Alg6	protein_coding
Alg8	chr7:97371616-97392158	5.56044	7.92707	4.79118	6.2393	7.38176	-0.420302	-0.239506	-0.519034	-0.401529	-0.0827923	2.59521	2.98679	2.38136	2.63587	3.32621	0.762293	0.657278	0.784083	1.26525	Alg8	protein_coding
Alg9	chr9:50775224-50843639	5.31852	7.67266	8.24167	8.2412	4.90742	-0.452177	-0.261234	-0.172342	-0.21509	-0.399601	2.52617	2.93973	3.13226	3.03967	2.64004	0.750769	1.14277	1.07173	0.812429	Alg9	protein_coding
Alkbh1	chr12:87428077-87472299	15.8848	23.6932	16.4229	19.8297	13.0853	0.331889	0.489812	0.268336	0.37317	0.361444	4.22436	4.5664	4.08671	4.31377	4.28837	0.788925	0.717132	0.839364	0.824718	Alkbh1	protein_coding
Alkbh2	chr5:114123933-114128176	3.57018	6.35218	11.5881	11.1661	4.84941	-0.737794	-0.387038	0.0454653	-0.0115948	-0.408829	1.90756	2.66725	3.604	3.48042	2.62006	0.590621	1.91421	1.75706	0.967815	Alkbh2	protein_coding
Alkbh3	chr2:93980033-94010730	14.8353	19.8922	26.2723	20.5741	8.29487	0.282908	0.373337	0.568634	0.39786	0.00770764	4.11827	4.31413	4.73712	4.36725	3.52222	0.873054	1.3407	1.0375	0.577579	Alkbh3	protein_coding
Alkbh4	chr5:136138780-136141614	9.3209	11.0262	15.8244	13.4846	4.9889	-0.0501258	-0.0196986	0.244608	0.114806	-0.386823	3.39696	3.46286	4.03532	3.75419	2.66772	0.955348	1.48705	1.22376	0.576285	Alkbh4	protein_coding
Alkbh5	chr11:60537682-60558512	16.7757	15.6478	14.4523	16.5595	15.844	0.370993	0.213474	0.186638	0.252427	0.509892	4.30905	3.96789	3.90976	4.05225	4.60989	1.26678	0.960512	1.06022	1.5605	Alkbh5	protein_coding
Alkbh6	chr7:30308752-30314303	17.2563	32.8089	52.1266	36.9534	13.7138	0.391233	0.706635	1.00656	0.790213	0.397849	4.35289	5.03602	5.68561	5.21703	4.36722	0.622815	1.56872	1.13368	0.629032	Alkbh6	protein_coding
Alkbh7	chr17:56997338-56999336	13.8317	22.0292	26.1258	17.6719	4.18304	0.232714	0.441307	0.56506	0.295986	-0.523534	4.00956	4.46135	4.72938	4.1466	2.37162	0.731137	1.20417	0.803992	0.234925	Alkbh7	protein_coding
Alkbh8	chr9:3335230-3385846	6.12487	3.92499	1.40043	3.55999	5.28257	-0.351022	-0.707722	-1.30519	-0.777458	-0.342438	2.74526	1.97269	0.678648	1.82165	2.76385	1.70831	0.407807	0.900601	1.73047	Alkbh8	protein_coding
Alox5ap	chr5:149265057-149288047	2.32757	2.16368	4.34908	4.96141	5.88248	-1.04434	-1.10442	-0.580912	-0.555072	-0.258968	1.24361	1.11349	2.24734	2.30331	2.94464	1.09439	2.19445	2.28125	3.5582	Alox5ap	protein_coding
Alpk1	chr3:127670309-127780527	1.17809	1	1	1	1	-1.53229	-1.61852	-1.52044	-1.62816	-1.63401	0.186776	-1.08631e-07	0.212436	-0.0208728	-0.0335304	1.13822	1.15864	0.985636	0.977027	Alpk1	protein_coding
Alpk2	chr18:65265530-65393888	1	1	1	1	2.30501	-1.64973	-1.61852	-1.52044	-1.62816	-0.985988	-0.067595	-1.08631e-07	0.212436	-0.0208728	1.37	0.954227	1.15864	0.985636	2.5847	Alpk2	protein_coding
Alpl	chr4:137741731-137796377	2.36626	5.62929	1.10189	2.99499	12.1517	-1.03253	-0.467513	-1.45843	-0.893241	0.304005	1.26919	2.49295	0.346752	1.57088	4.16397	0.428166	0.225907	0.527749	3.18438	Alpl	protein_coding
Als2	chr1:59120934-59237231	4.60892	4.22674	4.45747	4.14768	4.02716	-0.554793	-0.658386	-0.565178	-0.675092	-0.553004	2.30391	2.07955	2.28142	2.04336	2.30779	1.16827	1.15019	0.975231	1.17141	Als2	protein_coding
Alyref	chr11:120594515-120598365	36.4851	56.5644	36.5977	45.1959	13.4788	0.927761	1.06945	0.780494	0.925111	0.384436	5.51495	5.82182	5.19598	5.50921	4.33817	0.80839	0.648043	0.805181	0.357582	Alyref	protein_coding
Alyref2	chr1:171503477-171504750	10.4926	12.8098	13.5495	11.8063	4.17267	0.034726	0.0801741	0.14541	0.0257568	-0.525461	3.58074	3.67918	3.82047	3.56132	2.36744	0.934046	1.10289	0.921553	0.402837	Alyref2	protein_coding
Amacr	chr15:10981755-10996624	1.39449	1.83738	2.35318	2.42121	1.68393	-1.41145	-1.21331	-0.973477	-1.03573	-1.22961	0.448503	0.87765	1.3971	1.26227	0.842334	0.742701	1.4334	1.30552	0.975818	Amacr	protein_coding
Ambra1	chr2:91730137-91918849	13.967	17.2237	16.5157	17.7849	11.5592	0.239689	0.277391	0.271938	0.300256	0.265216	4.02467	4.10632	4.09451	4.15585	4.07995	0.944972	0.991847	1.03492	0.981888	Ambra1	protein_coding
Amd1,Amd2	chr10:40287457-40302188	7.37289	9.39375	5.3405	21.0128	1	-0.218129	-0.126428	-0.449659	0.411996	-1.63401	3.03309	3.2317	2.53162	4.39786	-0.0335304	0.871387	0.615538	2.24414	0.104008	Amd1	protein_coding
Amd2	chr10:40287457-40302188	11.7482	10.9919	10.4656	1	17.1895	0.115722	-0.0217739	-0.0196546	-1.62816	0.573142	3.75617	3.45837	3.46296	-0.0208728	4.74688	1.22927	1.00319	0.0896693	2.44277	Amd2	protein_coding
Amdhd2	chr17:24155832-24163733	10.6276	19.9134	31.3896	20.7343	5.75142	0.043887	0.374046	0.682378	0.403056	-0.276453	3.60058	4.31567	4.98348	4.3785	2.90677	0.609169	1.58866	1.04451	0.376598	Amdhd2	protein_coding
Amer1	chrX:95420313-95444840	1.66681	1	1	1.27869	2.8354	-1.28362	-1.61852	-1.52044	-1.46346	-0.825282	0.725361	-1.08631e-07	0.212436	0.335855	1.71807	1.65331	1.15864	1.26213	3.28995	Amer1	protein_coding
Amfr	chr8:93971587-94012640	35.7929	44.4269	38.0134	40.7804	31.6882	0.914035	0.908561	0.804752	0.856235	1.04777	5.48522	5.47336	5.24852	5.36003	5.77488	1.00825	0.855691	0.92445	1.23244	Amfr	protein_coding
Amh	chr10:80805247-80807648	1	1.14436	1	1	1	-1.64973	-1.5287	-1.52044	-1.62816	-1.63401	-0.067595	0.194541	0.212436	-0.0208728	-0.0335304	0.833852	1.01248	0.861299	0.853775	Amh	protein_coding
Amica1	chr9:45079182-45135606	5.51018	6.30966	1.64492	2.991	8.652	-0.426808	-0.391511	-1.20234	-0.894134	0.0404181	2.58111	2.65756	0.901403	1.56894	3.59307	0.948389	0.296035	0.470211	1.91256	Amica1	protein_coding
Amigo1	chr3:108186334-108191777	2.28338	1.36753	1.06485	1	1	-1.05808	-1.41003	-1.48028	-1.62816	-1.63401	1.21386	0.451572	0.299418	-0.0208728	-0.0335304	1.69618	0.899906	0.720742	0.714446	Amigo1	protein_coding
Amigo2	chr15:97244073-97385691	1.77991	3.40757	3.12958	3.43246	6.71271	-1.23658	-0.801885	-0.791235	-0.801899	-0.156519	0.827254	1.76874	1.79181	1.76871	3.16653	0.520695	1.01612	0.999979	2.63497	Amigo2	protein_coding
Amigo3	chr9:108049289-108079375	3.99497	5.3895	2.79951	4.52843	5.23507	-0.657235	-0.496508	-0.862471	-0.616251	-0.349447	2.08204	2.43015	1.63752	2.1708	2.74867	0.78561	0.57729	0.835466	1.24705	Amigo3	protein_coding
Ammecr1	chrX:142853473-142966728	4.21796	2.12339	1	1.60538	2.57001	-0.618313	-1.11694	-1.52044	-1.31102	-0.901541	2.16634	1.08637	0.212436	0.666012	1.5529	2.11399	0.545657	0.747239	1.38178	Ammecr1	protein_coding
Ammecr1l	chr18:31759823-31784083	13.5865	12.1613	7.95175	10.3866	12.6128	0.219897	0.045569	-0.195231	-0.060078	0.332906	3.9818	3.60423	3.08268	3.37541	4.22656	1.29915	0.696626	0.853333	1.53937	Ammecr1l	protein_coding
Amn	chr12:111271110-111276426	1	1	2.37888	1.03587	1	-1.64973	-1.61852	-0.966534	-1.60455	-1.63401	-0.067595	-1.08631e-07	1.41213	0.0302657	-0.0335304	0.954227	2.6613	1.0212	0.977027	Amn	protein_coding
Amn1	chr6:149157576-149188712	4.52423	3.04843	4.18858	4.78802	2.20471	-0.568083	-0.87607	-0.604946	-0.578905	-1.02051	2.27513	1.60807	2.19529	2.25169	1.29522	1.58784	1.50235	1.56225	0.805054	Amn1	protein_coding
Ampd2	chr3:108074061-108086627	8.04182	12.9462	10.2288	11.5875	10.3052	-0.155897	0.0872294	-0.0342825	0.0132241	0.176106	3.16788	3.69446	3.43128	3.53417	3.88695	0.694198	0.833249	0.894847	1.14274	Ampd2	protein_coding
Ampd3	chr7:110768205-110812408	9.63254	7.93182	5.98726	7.42378	4.21372	-0.0265588	-0.239107	-0.376595	-0.285074	-0.517864	3.44801	2.98765	2.68987	2.88809	2.3839	1.37588	0.813502	0.933318	0.65804	Ampd3	protein_coding
Amt	chr9:108296921-108301597	1	1.15877	2.67287	2.66438	2.38232	-1.64973	-1.52037	-0.892058	-0.971607	-0.960389	-0.067595	0.212594	1.57344	1.40115	1.42544	0.823483	2.56835	2.27924	2.31795	Amt	protein_coding
Amy2a5	chr3:113345048-113356658	1	1.56195	2.19235	1	1.85026	-1.64973	-1.32149	-1.01872	-1.62816	-1.15652	-0.067595	0.643348	1.29909	-0.0208728	1.00065	0.610921	1.57543	0.631029	1.28103	Amy2a5	protein_coding
Amz1	chr5:140724126-140753312	1	1.04587	1.49418	2.97669	3.70176	-1.64973	-1.58865	-1.26377	-0.897347	-0.618384	-0.067595	0.0647034	0.768349	1.56198	2.16618	0.912377	1.62862	2.8231	4.2915	Amz1	protein_coding
Amz2	chr11:109425945-109438148	8.44452	9.37031	9.63427	7.6527	2.36607	-0.120883	-0.128092	-0.0725554	-0.264727	-0.9657	3.24371	3.2281	3.34838	2.93216	1.41394	1.01088	1.08695	0.814545	0.28437	Amz2	protein_coding
Anapc1	chr2:128610082-128687395	14.9931	15.3033	11.8694	13.2266	16.0627	0.29049	0.198646	0.0607953	0.101864	0.52053	4.1347	3.93577	3.6372	3.72615	4.63294	1.14784	0.81306	0.864766	1.62131	Anapc1	protein_coding
Anapc10	chr8:79711819-79777321	2.55655	2.75236	3.03248	2.20237	1.66872	-0.977103	-0.944125	-0.81138	-1.0992	-1.23665	1.38924	1.46067	1.74818	1.12481	0.827084	0.951696	1.22053	0.79231	0.644573	Anapc10	protein_coding
Anapc11	chr11:120598420-120608198	6.82432	11.8534	13.3115	10.2219	3.70518	-0.273534	0.0284875	0.134083	-0.0707869	-0.617667	2.91309	3.56723	3.79594	3.35221	2.16774	0.635454	1.17179	0.861536	0.379062	Anapc11	protein_coding
Anapc13	chr9:102626295-102634244	52.3152	84.354	90.3449	101.841	29.0364	1.18601	1.33565	1.35806	1.4694	0.979956	6.07428	6.39839	6.44693	6.68808	5.62799	0.798791	1.03422	1.22238	0.586259	Anapc13	protein_coding
Anapc15	chr7:101896414-101899543	17.0352	33.5704	35.4146	30.3803	9.07078	0.381992	0.721919	0.75949	0.65899	0.0770975	4.33288	5.06912	5.15049	4.93282	3.67251	0.600302	1.05803	0.909851	0.379822	Anapc15	protein_coding
Anapc16	chr10:59987908-60099990	25.7107	43.6128	33.7347	33.823	23.3876	0.676958	0.896242	0.728429	0.730909	0.812075	4.97174	5.44668	5.08322	5.08859	5.26438	0.719495	0.777297	0.780196	0.881299	Anapc16	protein_coding
Anapc2	chr2:25272465-25285916	34.6359	47.5308	56.0284	49.043	17.1487	0.890489	0.953545	1.05269	0.979842	0.571298	5.43422	5.57079	5.78553	5.62775	4.74289	0.909679	1.16049	1.04027	0.563348	Anapc2	protein_coding
Anapc4	chr5:52834134-52866734	17.2606	17.3802	15.9345	20.8606	12.7178	0.391412	0.283416	0.24904	0.407125	0.339339	4.35328	4.11937	4.04492	4.38731	4.2405	1.17601	0.949702	1.20409	1.08758	Anapc4	protein_coding
Anapc5	chr5:122787460-122821339	68.5102	94.0791	93.5357	95.7309	44.5243	1.37927	1.40833	1.38025	1.42795	1.31168	6.49286	6.5558	6.49498	6.5983	6.34647	0.957306	0.958714	1.02989	0.864936	Anapc5	protein_coding
Anapc7	chr5:122422443-122444911	18.4708	23.5665	20.4928	20.9306	7.70358	0.439971	0.48624	0.409842	0.40937	-0.0496785	4.45845	4.55867	4.3932	4.39217	3.39793	0.932895	0.891639	0.891006	0.447285	Anapc7	protein_coding
Angel1	chr12:86700501-86726460	1.51514	2.88694	7.1594	4.99401	2.89187	-1.35199	-0.912326	-0.26232	-0.550684	-0.80998	0.57729	1.52954	2.93738	2.31281	1.75121	0.516825	2.65339	1.72103	1.16608	Angel1	protein_coding
Angel2	chr1:190925107-190946491	26.8202	27.4561	19.7019	31.5377	26.7479	0.707232	0.587995	0.384686	0.68404	0.916251	5.03731	4.77906	4.33871	4.98708	5.49002	1.19603	0.73696	1.1551	1.6369	Angel2	protein_coding
Angptl4	chr17:33774899-33781575	1.89425	1	1	1	1	-1.19196	-1.61852	-1.52044	-1.62816	-1.63401	0.923884	-1.08631e-07	0.212436	-0.0208728	-0.0335304	1.89722	1.15864	0.985636	0.977027	Angptl4	protein_coding
Angptl6	chr9:20868641-20879710	3.8082	6.84513	7.21553	7.38157	4.12947	-0.691545	-0.337254	-0.257328	-0.288894	-0.533536	2.00773	2.77508	2.94819	2.87982	2.34995	0.587495	1.12749	1.0753	0.744775	Angptl6	protein_coding
Ank	chr15:27466676-27594907	1.31756	3.81428	6.6812	4.02723	1	-1.45211	-0.72678	-0.306503	-0.694836	-1.63401	0.360429	1.93141	2.84168	2.0006	-0.0335304	0.336579	1.8794	1.04913	0.25615	Ank	protein_coding
Ankdd1b	chr13:96416133-96471160	1	1	1.1707	1	1	-1.64973	-1.61852	-1.41971	-1.62816	-1.63401	-0.067595	-1.08631e-07	0.430608	-0.0208728	-0.0335304	0.954227	1.3478	0.985636	0.977027	Ankdd1b	protein_coding
Ankfy1	chr11:72690001-72772146	25.3988	21.3516	17.4667	20.84	15.3661	0.668212	0.420496	0.30772	0.406463	0.486126	4.95279	4.41627	4.17201	4.38588	4.55842	1.45047	0.844249	0.979153	1.10355	Ankfy1	protein_coding
Ankhd1	chr18:36560602-36658908	15.5429	13.3014	10.114	14.4917	21.2843	0.316297	0.105259	-0.0414964	0.163063	0.738948	4.19059	3.73351	3.41565	3.8587	5.106	1.37276	0.802262	1.09066	2.58918	Ankhd1	protein_coding
Ankib1	chr5:3689999-3803109	9.36045	8.26642	5.50859	7.28685	10.565	-0.0470916	-0.211584	-0.429852	-0.297547	0.195427	3.40353	3.04726	2.57452	2.86108	3.9288	1.28011	0.720594	0.878927	1.84234	Ankib1	protein_coding
Ankle1	chr8:71406011-71409904	3.1756	1.64039	1	1	1	-0.82172	-1.28885	-1.52044	-1.62816	-1.63401	1.72578	0.714039	0.212436	-0.0208728	-0.0335304	2.01635	0.706322	0.600855	0.595606	Ankle1	protein_coding
Ankle2	chr5:110231003-110256651	21.9062	18.9767	13.9525	17.5608	23.3276	0.562205	0.341953	0.164143	0.29176	0.810081	4.7232	4.24616	3.86104	4.13745	5.26007	1.39189	0.765718	0.927416	2.01938	Ankle2	protein_coding
Ankmy2	chr12:36157123-36197291	4.03931	6.18465	9.48985	10.0957	10.8362	-0.649325	-0.404841	-0.0822089	-0.0791099	0.215095	2.09917	2.62869	3.32747	3.33419	3.9714	0.692784	1.62313	1.6307	2.53627	Ankmy2	protein_coding
Ankra2	chr13:98263075-98274754	9.19791	12.0182	12.5351	11.7243	9.53581	-0.0596441	0.0376846	0.0956732	0.0210874	0.115894	3.37635	3.58715	3.71275	3.5512	3.75654	0.864057	1.09096	0.975391	1.12458	Ankra2	protein_coding
Ankrd10	chr8:11611582-11635754	49.2893	56.6744	55.0553	56.1117	40.7057	1.14331	1.07074	1.04149	1.07005	1.2421	5.98181	5.82463	5.76128	5.82313	6.19577	1.11511	0.95704	0.998965	1.29337	Ankrd10	protein_coding
Ankrd11	chr8:122883821-123042284	24.6126	26.3428	21.9772	25.3887	15.0464	0.64568	0.560423	0.454539	0.538736	0.469811	4.90399	4.71934	4.49001	4.67237	4.52308	1.13655	0.85303	0.967966	0.872813	Ankrd11	protein_coding
Ankrd12	chr17:65967500-66077046	5.79419	4.19202	2.68473	4.28212	7.90263	-0.390794	-0.66388	-0.889229	-0.65372	-0.0298826	2.65912	2.06765	1.57957	2.08965	3.44081	1.50678	0.712974	1.01537	2.59038	Ankrd12	protein_coding
Ankrd13a	chr5:114775139-114805820	67.7649	72.5326	65.493	66.0827	42.5839	1.37143	1.23508	1.15245	1.17963	1.2771	6.47588	6.18056	6.0016	6.06047	6.27158	1.22716	0.883342	0.920134	1.06512	Ankrd13a	protein_coding
Ankrd13c	chr3:157947465-158006837	14.645	11.8914	9.30358	11.2219	14.283	0.273657	0.0306195	-0.0948792	-0.00825506	0.429406	4.09824	3.57185	3.30003	3.48765	4.43557	1.44032	0.828277	0.943309	1.81973	Ankrd13c	protein_coding
Ankrd13d	chr19:4270179-4283137	13.0053	12.091	7.90722	9.99748	2.52866	0.188568	0.0417074	-0.19882	-0.0856599	-0.914128	3.91394	3.59586	3.07491	3.32	1.52564	1.24667	0.696911	0.825957	0.238123	Ankrd13d	protein_coding
Ankrd16	chr2:11777752-11790323	14.3307	16.7067	16.7754	19.2886	12.0221	0.25811	0.25709	0.28191	0.354634	0.295685	4.06457	4.06236	4.11611	4.27362	4.14595	1.00153	1.03796	1.15771	1.05965	Ankrd16	protein_coding
Ankrd17	chr5:90227165-90366185	11.0118	9.89795	7.15171	9.3807	15.6946	0.0693352	-0.091602	-0.263007	-0.128323	0.502541	3.6557	3.30713	2.93589	3.2276	4.59397	1.2733	0.773117	0.946364	2.43993	Ankrd17	protein_coding
Ankrd23	chr1:36530533-36535729	8.02206	10.0875	9.90462	10.6917	5.91034	-0.15766	-0.0789665	-0.054867	-0.0406814	-0.255302	3.16406	3.3345	3.38669	3.41742	2.95258	0.888572	1.03684	1.05916	0.767415	Ankrd23	protein_coding
Ankrd26	chr6:118502563-118562256	1.70756	1.16326	1	1.28175	2.19182	-1.26631	-1.51779	-1.52044	-1.46186	-1.02506	0.762848	0.218174	0.212436	0.339324	1.28537	1.45869	0.996031	1.0876	2.09536	Ankrd26	protein_coding
Ankrd27	chr7:35586246-35639237	9.21541	9.74383	7.41462	8.885	8.19741	-0.0582821	-0.102055	-0.239932	-0.164696	-0.00146379	3.3793	3.28449	2.98587	3.14882	3.50236	1.06792	0.813028	0.910246	1.16301	Ankrd27	protein_coding
Ankrd28	chr14:31700014-31830415	6.13463	5.63204	2.78083	5.22506	5.43053	-0.349881	-0.467187	-0.86675	-0.520383	-0.321002	2.74773	2.49366	1.62825	2.37844	2.81028	1.19257	0.548892	0.923244	1.24541	Ankrd28	protein_coding
Ankrd32	chr13:77043087-77135468	5.0042	4.64401	4.20552	5.10605	7.24687	-0.49583	-0.595674	-0.602366	-0.53582	-0.0971035	2.43162	2.21537	2.20088	2.34501	3.29521	1.16171	0.990003	1.09402	2.11381	Ankrd32	protein_coding
Ankrd33b	chr15:31291478-31367759	1	1	1	1	1.64284	-1.64973	-1.61852	-1.52044	-1.62816	-1.24878	-0.067595	-1.08631e-07	0.212436	-0.0208728	0.800814	0.954227	1.15864	0.985636	1.74208	Ankrd33b	protein_coding
Ankrd37	chr8:45996907-45999850	9.11908	15.4703	21.6274	20.7544	4.34275	-0.0658121	0.205875	0.444284	0.403706	-0.494458	3.36299	3.95143	4.4678	4.37991	2.43459	0.665061	1.43035	1.34581	0.349451	Ankrd37	protein_coding
Ankrd39	chr1:36538172-36547201	5.05917	5.35212	4.87828	5.04777	6.40208	-0.488001	-0.501144	-0.507519	-0.543511	-0.193285	2.44858	2.42011	2.4063	2.32835	3.0869	1.01993	0.990475	0.938377	1.58753	Ankrd39	protein_coding
Ankrd40	chr11:94328000-94341847	22.9348	21.2026	20.707	19.8902	13.7886	0.595087	0.415832	0.416488	0.375211	0.40207	4.79441	4.40617	4.40759	4.31819	4.37636	1.3088	1.00099	0.94084	0.979552	Ankrd40	protein_coding
Ankrd44	chr1:54645339-54926387	30.839	26.4083	21.9401	31.3757	24.2684	0.807286	0.562077	0.453459	0.680589	0.840762	5.25401	4.72292	4.48767	4.9796	5.32652	1.44502	0.849536	1.19473	1.5195	Ankrd44	protein_coding
Ankrd46	chr15:36477667-36496791	9.76716	11.8565	13.0285	14.142	10.6196	-0.0166135	0.0286617	0.120349	0.146698	0.199427	3.46955	3.56761	3.76619	3.82326	3.93746	0.934288	1.14757	1.19387	1.29222	Ankrd46	protein_coding
Ankrd49	chr9:14780197-14782964	5.28754	7.69488	6.31308	7.1049	11.8543	-0.456363	-0.259308	-0.342726	-0.314488	0.284778	2.5171	2.9439	2.76322	2.82439	4.12232	0.743911	0.882291	0.920498	2.26329	Ankrd49	protein_coding
Ankrd50	chr3:38449260-38484816	2.90952	2.38868	1.67756	2.35025	2.12387	-0.884427	-1.03852	-1.18978	-1.05566	-1.0495	1.58997	1.25621	0.928603	1.21911	1.23244	1.26029	0.796855	0.974608	0.983657	Ankrd50	protein_coding
Ankrd52	chr10:128377123-128394006	15.4845	14.1136	5.39007	13.6951	16.2535	0.3136	0.144738	-0.443754	0.125184	0.529694	4.18475	3.81901	2.54441	3.77666	4.65278	1.28854	0.413339	0.971071	1.78233	Ankrd52	protein_coding
Ankrd54	chr15:79053093-79062859	17.8615	24.8078	27.8294	25.1707	8.46156	0.415934	0.520432	0.605435	0.532958	0.023147	4.40639	4.63272	4.81683	4.65985	3.55566	0.854806	1.13611	1.01898	0.473994	Ankrd54	protein_coding
Ankrd61	chr5:143871861-143909839	1	1	1	1	1.40265	-1.64973	-1.61852	-1.52044	-1.62816	-1.37144	-0.067595	-1.08631e-07	0.212436	-0.0208728	0.535157	0.954227	1.15864	0.985636	1.4491	Ankrd61	protein_coding
Ankrd9	chr12:110975352-110979021	4.35922	2.5988	1.79164	1.33323	1	-0.594708	-0.982365	-1.14773	-1.43547	-1.63401	2.21746	1.37785	1.01968	0.396465	-0.0335304	1.78958	0.780155	0.506495	0.375953	Ankrd9	protein_coding
Anks1	chr17:27909339-28062636	7.78369	7.38268	6.12269	5.82538	3.88964	-0.179275	-0.286897	-0.362299	-0.447518	-0.579966	3.11724	2.88414	2.72083	2.53626	2.24939	1.17535	0.892973	0.785734	0.644052	Anks1	protein_coding
Anks3	chr16:4941414-4964237	26.6521	31.7149	27.8359	28.0724	17.3091	0.702727	0.684046	0.605584	0.606057	0.578522	5.02755	4.98709	4.81715	4.81817	4.75854	1.02844	0.888881	0.889511	0.853491	Anks3	protein_coding
Ankzf1	chr1:75192159-75210778	11.9154	13.3923	15.2725	17.9022	23.311	0.125848	0.109795	0.221919	0.30466	0.809529	3.7781	3.74333	3.98618	4.16539	5.25887	1.02439	1.18333	1.33983	2.85906	Ankzf1	protein_coding
Anln	chr9:22055459-22389206	1.91375	1	1	1	1	-1.18462	-1.61852	-1.52044	-1.62816	-1.63401	0.93978	-1.08631e-07	0.212436	-0.0208728	-0.0335304	1.91824	1.15864	0.985636	0.977027	Anln	protein_coding
Ano10	chr9:122175873-122294423	6.98758	10.5591	15.5097	10.0226	6.67217	-0.256592	-0.0485316	0.23177	-0.0839786	-0.161219	2.94978	3.40042	4.00751	3.32364	3.15635	0.731721	1.52319	0.948176	0.844361	Ano10	protein_coding
Ano6	chr15:95790842-95975472	20.8846	18.3623	12.7405	17.339	12.386	0.527983	0.32003	0.106061	0.283244	0.318825	4.64908	4.19868	3.73525	4.119	4.19607	1.36642	0.72526	0.946272	0.998193	Ano6	protein_coding
Ano8	chr8:71469193-71486067	4.80849	5.66114	9.09126	9.15786	3.79704	-0.524418	-0.463754	-0.109634	-0.14443	-0.598663	2.3697	2.50109	3.26807	3.19271	2.2089	0.912952	1.70171	1.61509	0.816658	Ano8	protein_coding
Anp32a	chr9:62341342-62378805	76.067	97.1525	71.3941	75.9121	41.5708	1.45425	1.42974	1.20759	1.27254	1.25842	6.65525	6.60218	6.12103	6.26169	6.23111	1.03747	0.716407	0.789776	0.773209	Anp32a	protein_coding
Anp32b	chr4:46451116-46472523	101.758	156.504	145.649	126.673	62.9665	1.66276	1.74734	1.6633	1.61559	1.58061	7.10687	7.29006	7.10803	7.0047	6.92895	0.880753	0.881465	0.820537	0.778565	Anp32b	protein_coding
Anp32e	chr3:95929256-95947387	45.4208	40.7704	25.2019	31.222	22.6671	1.08474	0.85135	0.542048	0.677299	0.787793	5.85495	5.34945	4.67954	4.97248	5.21179	1.41961	0.628545	0.770051	0.908994	Anp32e	protein_coding
Antxr2	chr5:97884687-98030962	5.33629	4.08862	5.87029	4.64011	2.73711	-0.449787	-0.680516	-0.389205	-0.599928	-0.85266	2.53135	2.03161	2.66256	2.20616	1.65877	1.41395	1.54858	1.12861	0.772259	Antxr2	protein_coding
Anxa1	chr19:20373433-20390671	3.81491	6.86073	10.8548	8.34882	4.8671	-0.690283	-0.335737	0.00368315	-0.206398	-0.406003	2.01046	2.77836	3.51351	3.0585	2.62618	0.58727	1.66456	1.21431	0.899885	Anxa1	protein_coding
Anxa11	chr14:25842154-25886804	37.3936	43.2811	49.5256	42.2968	29.8176	0.945386	0.891156	0.97384	0.880695	1.00056	5.55312	5.43567	5.61475	5.41301	5.67261	1.08482	1.13216	0.984418	1.1785	Anxa11	protein_coding
Anxa2	chr9:69453682-69491785	4.75471	4.99841	6.13074	5.01669	1	-0.532477	-0.546688	-0.361459	-0.547649	-1.63401	2.35225	2.32147	2.72265	2.31939	-0.0335304	1.02156	1.32059	0.998559	0.195467	Anxa2	protein_coding
Anxa4	chr6:86736839-86793584	2.48869	4.80368	7.86076	7.50925	8.74822	-0.996381	-0.573157	-0.202586	-0.277405	0.0490004	1.34749	2.26414	3.06675	2.9047	3.61166	0.529737	1.74426	1.55894	2.54474	Anxa4	protein_coding
Anxa5	chr3:36448923-36475887	7.01147	10.889	25.9309	21.1802	6.28568	-0.254147	-0.028039	0.560274	0.417312	-0.207523	2.95508	3.4448	4.71901	4.40938	3.05606	0.712162	2.41867	1.95149	0.763795	Anxa5	protein_coding
Anxa6	chr11:54978961-55033471	92.5232	140.209	146.697	145.374	49.1778	1.59459	1.6741	1.66788	1.70784	1.38882	6.95921	7.13144	7.11796	7.20451	6.51354	0.887471	0.990701	1.05196	0.651622	Anxa6	protein_coding
Anxa7	chr14:20455260-20480133	27.4605	30.5076	31.7765	29.0329	18.0088	0.724139	0.658194	0.690208	0.628597	0.609273	5.07393	4.9311	5.00044	4.86699	4.82514	1.10407	1.04924	0.956539	0.929189	Anxa7	protein_coding
Anxa9	chr3:95282934-95307176	1	1	1	1.21779	3.04291	-1.64973	-1.61852	-1.52044	-1.49615	-0.770473	-0.067595	-1.08631e-07	0.212436	0.265045	1.83678	0.954227	1.15864	1.20167	3.57211	Anxa9	protein_coding
Aoc2	chr11:101325062-101329694	2.60143	3.59819	4.1948	5.38571	4.81335	-0.964633	-0.765628	-0.603998	-0.500095	-0.41462	1.41625	1.84727	2.19734	2.42238	2.60751	0.741737	1.27462	1.48979	1.69377	Aoc2	protein_coding
Ap1ar	chr3:127807264-127837492	24.5874	21.8638	11.0908	14.8878	10.5705	0.644946	0.436287	0.0174304	0.18113	0.195831	4.9024	4.45047	3.54328	3.89783	3.92967	1.36787	0.533222	0.681772	0.696986	Ap1ar	protein_coding
Ap1b1	chr11:4938755-5042794	35.6998	52.96	44.0418	45.2967	25.5817	0.912169	1.02559	0.898835	0.926604	0.881659	5.48118	5.72683	5.4523	5.51244	5.4151	0.843432	0.826717	0.86191	0.805671	Ap1b1	protein_coding
Ap1g1	chr8:109778639-109864208	15.9831	13.7696	10.0698	13.8025	15.5679	0.33631	0.128302	-0.0442957	0.130418	0.496251	4.23394	3.78342	3.40959	3.788	4.58035	1.36653	0.771733	1.00318	1.7374	Ap1g1	protein_coding
Ap1g2	chr14:55094783-55106593	28.2216	42.3569	49.287	48.3931	25.9388	0.74373	0.876779	0.970753	0.970904	0.892416	5.11636	5.40453	5.60806	5.60839	5.43839	0.818941	1.15152	1.15178	1.02375	Ap1g2	protein_coding
Ap1m1	chr8:72240131-72257379	89.8692	129.087	133.54	113.942	28.7702	1.57373	1.61905	1.60782	1.54462	0.972809	6.91404	7.0122	6.98788	6.851	5.61252	0.934221	0.98328	0.894279	0.379012	Ap1m1	protein_coding
Ap1m2	chr9:21295456-21312333	1.20512	2.1137	5.38445	4.43348	1.86018	-1.51603	-1.11999	-0.444421	-0.630448	-1.15237	0.221983	1.07977	2.54297	2.14006	1.00964	0.551798	2.75719	2.08534	0.952549	Ap1m2	protein_coding
Ap1s1	chr5:137034993-137046060	11.2528	15.5043	16.6287	16.1624	10.577	0.084849	0.207338	0.276296	0.236165	0.196308	3.6893	3.9546	4.10395	4.01703	3.93071	0.832028	1.10907	1.04423	0.983578	Ap1s1	protein_coding
Ap1s2	chrX:163909159-163929546	9.11182	4.16651	2.37243	2.73732	3.95865	-0.0663828	-0.667946	-0.96827	-0.953513	-0.566319	3.36175	2.05884	1.40837	1.44034	2.27895	2.46726	0.637075	0.651346	1.16482	Ap1s2	protein_coding
Ap1s3	chr1:79606875-79671972	29.2397	25.2841	18.9029	27.5242	27.6816	0.769125	0.5331	0.358226	0.592844	0.942877	5.17136	4.66016	4.2814	4.78956	5.54769	1.42524	0.7691	1.09384	1.85	Ap1s3	protein_coding
Ap2a1	chr7:44896078-44929490	26.156	33.8367	33.2751	30.7187	14.5431	0.689263	0.727182	0.719662	0.666411	0.44341	4.99839	5.08052	5.06423	4.94889	4.4659	0.944663	0.988773	0.912804	0.653104	Ap2a1	protein_coding
Ap2a2	chr7:141562179-141633011	10.3877	14.1132	13.1464	15.3836	9.15249	0.0275259	0.144719	0.126107	0.203078	0.0840563	3.56515	3.81897	3.77866	3.94537	3.68758	0.838669	0.972444	1.09156	0.912952	Ap2a2	protein_coding
Ap2b1	chr11:83302696-83405033	37.6592	46.8793	45.1476	45.306	31.3322	0.950458	0.944351	0.914685	0.926741	1.03901	5.56411	5.55088	5.48663	5.51274	5.75589	1.00921	0.956439	0.973909	1.15269	Ap2b1	protein_coding
Ap2m1	chr16:20535503-20544053	98.5736	136.051	142.411	120.755	42.2011	1.63998	1.65405	1.64893	1.58353	1.2701	7.05752	7.088	7.07691	6.93527	6.2564	0.979091	0.992339	0.899543	0.561905	Ap2m1	protein_coding
Ap2s1	chr7:16738443-16749290	84.3377	134.551	181.567	122.662	24.0874	1.52821	1.64667	1.80418	1.59403	0.834953	6.81544	7.07201	7.41317	6.95801	5.31394	0.837076	1.26678	0.92402	0.295643	Ap2s1	protein_coding
Ap3b1	chr13:94358959-94566316	19.1877	20.1811	17.491	16.6662	14.2849	0.467257	0.382941	0.308609	0.25673	0.429509	4.51755	4.33493	4.17394	4.06157	4.43579	1.13494	0.894408	0.827391	1.07241	Ap3b1	protein_coding
Ap3d1	chr10:80706977-80742211	40.4609	48.0096	33.3534	38.9814	18.9221	1.00188	0.960221	0.721164	0.826008	0.647662	5.67548	5.58525	5.06748	5.29456	4.90829	1.06454	0.698451	0.817511	0.625479	Ap3d1	protein_coding
Ap3m1	chr14:21033741-21052442	10.2018	8.73725	8.46812	10.0062	11.0175	0.0145856	-0.174686	-0.155017	-0.0850758	0.227971	3.53712	3.12718	3.16978	3.32127	3.99929	1.32863	1.02997	1.144	1.83033	Ap3m1	protein_coding
Ap3m2	chr8:22787353-22805654	8.286	9.66796	8.49919	9.87168	10.9658	-0.134462	-0.107262	-0.152677	-0.0941438	0.224321	3.2143	3.27321	3.17485	3.30162	3.99138	0.959988	0.934093	1.01989	1.64509	Ap3m2	protein_coding
Ap3s1	chr18:46741916-46790826	11.7318	8.85843	6.21774	6.60801	4.31997	0.114721	-0.165511	-0.352453	-0.363063	-0.49854	3.754	3.14705	2.74216	2.71918	2.42575	1.52303	0.755293	0.743357	0.606551	Ap3s1	protein_coding
Ap3s2	chr7:79875324-79920640	6.5077	8.54356	7.48208	8.04016	4.89642	-0.307576	-0.189619	-0.234143	-0.231636	-0.401342	2.83936	3.09484	2.9984	3.00383	2.63627	0.837707	0.935342	0.938868	0.727708	Ap3s2	protein_coding
Ap4b1	chr3:103809516-103822025	15.2204	19.4942	19.8712	22.5325	14.7713	0.301272	0.359874	0.390155	0.458778	0.455492	4.15805	4.28497	4.35056	4.49919	4.49207	0.915781	1.04651	1.16007	1.15436	Ap4b1	protein_coding
Ap4e1	chr2:127008710-127069814	6.62765	5.19888	3.97749	7.18508	6.4295	-0.294488	-0.520494	-0.637997	-0.30697	-0.189968	2.8677	2.3782	2.1237	2.84067	3.09408	1.40396	0.83828	1.3779	1.64248	Ap4e1	protein_coding
Ap4m1	chr5:138172020-138187186	7.27125	9.28185	6.08949	7.865	8.03547	-0.228077	-0.13441	-0.365774	-0.246394	-0.0169469	3.01154	3.21441	2.71331	2.97187	3.46882	0.86882	0.706565	0.845254	1.19285	Ap4m1	protein_coding
Ap4s1	chr12:51608540-51738939	15.7045	19.2318	24.898	23.0822	9.07473	0.323709	0.350848	0.534294	0.474926	0.0774353	4.20664	4.26542	4.66274	4.53416	3.67324	0.960077	1.31706	1.20475	0.663341	Ap4s1	protein_coding
Ap5b1	chr19:5568073-5571261	4.38222	5.19175	7.63724	6.36369	4.79828	-0.590937	-0.521409	-0.221024	-0.388303	-0.417054	2.22563	2.37622	3.02682	2.66451	2.60224	0.900882	1.56982	1.22119	1.1696	Ap5b1	protein_coding
Ap5m1	chr14:49012143-49087723	8.54864	6.47062	5.06176	7.91509	10.5715	-0.112101	-0.374732	-0.483921	-0.24214	0.195904	3.26273	2.6939	2.45741	2.98108	3.92983	1.48332	0.848808	1.22025	2.35533	Ap5m1	protein_coding
Ap5s1	chr2:131127411-131604824	5.94668	9.8128	16.2403	11.2193	5.95466	-0.372179	-0.0973571	0.26119	-0.00841031	-0.249505	2.69943	3.29467	4.07123	3.48731	2.96513	0.661939	1.71305	1.14286	0.795794	Ap5s1	protein_coding
Ap5z1	chr5:142463930-142478715	10.3259	16.394	15.4332	15.4482	12.0441	0.0232499	0.244505	0.228609	0.205885	0.297104	3.55589	4.0351	4.00067	3.95145	4.14902	0.71737	0.976419	0.943671	1.08217	Ap5z1	protein_coding
Apaf1	chr10:90989310-91082743	9.1698	5.15864	3.15699	5.0145	5.06558	-0.0618375	-0.52567	-0.785661	-0.547941	-0.374986	3.3716	2.36699	1.80388	2.31875	2.69335	2.00639	0.676842	0.967118	1.25385	Apaf1	protein_coding
Apba3	chr10:81268171-81291267	11.3636	18.4706	23.8758	17.5754	7.13192	0.0918703	0.323947	0.507499	0.292317	-0.109511	3.70451	4.20716	4.60471	4.13865	3.26834	0.705809	1.31727	0.953624	0.52166	Apba3	protein_coding
Apbb1	chr7:105558464-105581653	1.92336	1.0024	2.13649	1.0003	1	-1.18103	-1.61693	-1.03522	-1.62796	-1.63401	0.947554	0.00345821	1.26337	-0.0204376	-0.0335304	1.92398	2.3948	0.983573	0.974687	Apbb1	protein_coding
Apbb1ip	chr2:22774326-22875653	34.6446	39.6029	49.6747	48.2423	31.0778	0.890669	0.831997	0.975761	0.968813	1.03268	5.43461	5.30753	5.61891	5.60386	5.74219	1.09208	1.24089	1.22801	1.35159	Apbb1ip	protein_coding
Apbb3	chr18:36671158-36683862	12.5776	18.4155	21.2535	20.673	14.3605	0.164605	0.321957	0.433138	0.401073	0.433605	3.86204	4.20285	4.44365	4.3742	4.44467	0.789601	1.18165	1.12612	1.18248	Apbb3	protein_coding
Apc	chr18:34207774-34322190	8.0527	4.97919	3.08954	5.54625	7.37464	-0.154928	-0.549254	-0.799465	-0.480416	-0.0835412	3.16997	2.31591	1.77398	2.46501	3.32459	1.80758	0.686853	1.10887	2.01207	Apc	protein_coding
Apeh	chr9:108085413-108094480	34.6411	54.963	61.7954	52.8097	30.3619	0.890597	1.05032	1.11531	1.02942	1.01459	5.43445	5.78039	5.92115	5.73512	5.70302	0.786797	1.10249	0.969112	0.947783	Apeh	protein_coding
Apex1	chr14:50924948-50930849	7.26142	15.0076	11.2726	11.2272	5.16465	-0.229046	0.185649	0.0278224	-0.00793872	-0.359956	3.00944	3.90762	3.56579	3.48833	2.72591	0.536564	0.789038	0.747794	0.440827	Apex1	protein_coding
Apex2	chrX:150571506-150588149	4.56732	5.02925	4.92513	4.43623	2.53507	-0.561291	-0.542591	-0.501411	-0.630032	-0.912164	2.28984	2.33034	2.41953	2.14096	1.52989	0.972316	1.06377	0.876978	0.57417	Apex2	protein_coding
Aph1a	chr3:95893920-95904639	25.8505	33.1685	25.1615	26.6102	18.0683	0.680844	0.713897	0.541023	0.570218	0.611833	4.98015	5.05174	4.67732	4.74055	4.83068	0.95159	0.771413	0.805977	0.857936	Aph1a	protein_coding
Aph1b	chr9:66775486-66795423	1	1	1	1	1.39188	-1.64973	-1.61852	-1.52044	-1.62816	-1.37742	-0.067595	-1.08631e-07	0.212436	-0.0208728	0.522202	0.954227	1.15864	0.985636	1.43615	Aph1b	protein_coding
Api5	chr2:94411726-94438147	33.7696	29.7231	21.038	30.5174	28.5596	0.872338	0.640841	0.426624	0.662006	0.967108	5.39491	4.89351	4.42955	4.93935	5.60017	1.41558	0.72499	1.03229	1.63201	Api5	protein_coding
Apip	chr2:103073674-103092649	10.3489	11.6404	13.3711	11.3023	7.2615	0.0248443	0.0164091	0.136939	-0.00347211	-0.0955385	3.55934	3.54107	3.80212	3.49801	3.2986	1.01274	1.19835	0.970594	0.8453	Apip	protein_coding
Apitd1	chr4:149128348-149137600	9.41952	9.55201	8.28189	7.85547	1	-0.0425838	-0.115299	-0.16923	-0.247206	-1.63401	3.4133	3.2558	3.139	2.97011	-0.0335304	1.11535	0.922226	0.820347	0.102285	Apitd1	protein_coding
Aplf	chr6:87628428-87672168	3.51776	3.07479	3.78678	3.19999	2.85699	-0.748393	-0.870335	-0.669402	-0.848884	-0.819396	1.8846	1.62049	2.05569	1.66695	1.73082	1.2009	1.3521	1.03273	1.07947	Aplf	protein_coding
Aplp2	chr9:31149556-31211815	11.9187	12.3377	7.46748	10.3841	10.3509	0.126047	0.0551614	-0.235391	-0.0602393	0.17954	3.77853	3.625	2.9957	3.37506	3.89439	1.11229	0.646489	0.840929	1.2053	Aplp2	protein_coding
Apmap	chr2:150583080-150608523	10.2862	12.52	9.99895	12.0935	8.43172	0.0204896	0.0649317	-0.0488086	0.0418595	0.0204056	3.54991	3.64616	3.39982	3.59619	3.54973	0.935457	0.843028	0.965955	0.935339	Apmap	protein_coding
Apoa1bp	chr3:88056522-88058495	25.5894	47.42	57.9926	49.6958	18.6432	0.673569	0.95199	1.07471	0.988701	0.636139	4.9644	5.56742	5.83323	5.64694	4.88333	0.658371	1.20231	1.05666	0.622396	Apoa1bp	protein_coding
Apobec1	chr6:122577791-122602444	49.6277	31.5674	24.8077	26.5371	16.3332	1.14822	0.680941	0.531972	0.568375	0.53349	5.99243	4.98036	4.65772	4.73656	4.661	2.01679	0.7996	0.844516	0.801425	Apobec1	protein_coding
Apobec2	chr17:48419230-48432728	1	1	1.12086	1	1	-1.64973	-1.61852	-1.44752	-1.62816	-1.63401	-0.067595	-1.08631e-07	0.370382	-0.0208728	-0.0335304	0.954227	1.2927	0.985636	0.977027	Apobec2	protein_coding
Apobec3	chr15:79889531-79908429	157.301	178.817	139.304	160.904	149.809	1.97488	1.83612	1.63483	1.77584	2.25321	7.78288	7.48234	7.04637	7.35179	8.38571	1.2316	0.739198	0.913485	1.87042	Apobec3	protein_coding
Apoe	chr7:19696243-19699166	31.8629	75.7668	389.596	193.037	62.15	0.830691	1.26414	2.29217	1.89783	1.57048	5.30471	6.24349	8.47008	7.616	6.90701	0.52167	4.68026	2.58919	1.58394	Apoe	protein_coding
Apof	chr10:128267996-128270151	1	1	2.30846	1.05072	1.5055	-1.64973	-1.61852	-0.98574	-1.59501	-1.31653	-0.067595	-1.08631e-07	1.37053	0.0509203	0.654086	0.954227	2.58566	1.03593	1.57362	Apof	protein_coding
Apoo	chrX:94367109-94417092	5.06362	4.08771	4.64159	5.41058	2.41006	-0.487371	-0.680664	-0.539308	-0.497008	-0.951405	2.44994	2.03129	2.33745	2.42907	1.4449	1.33668	1.23641	1.31748	0.666006	Apoo	protein_coding
Apoo-ps	chrX:94367109-94417092	1	1.85031	1	1	1.30857	-1.64973	-1.20864	-1.52044	-1.62816	-1.42532	-0.067595	0.887767	0.212436	-0.0208728	0.418469	0.515712	0.626188	0.532687	0.722316	Apoo-ps	protein_coding
Apool	chrX:112311407-112372430	9.71326	14.6534	13.0542	11.6899	7.61901	-0.0205789	0.169739	0.121608	0.0191187	-0.0582444	3.46096	3.87316	3.76892	3.54694	3.37938	0.751473	0.930291	0.79762	0.710159	Apool	protein_coding
Apopt1	chr12:111713268-111755055	14.5745	22.8216	20.718	27.1541	11.5101	0.270199	0.464846	0.416828	0.583774	0.261912	4.09075	4.51233	4.40833	4.76991	4.0728	0.746606	0.930449	1.19548	0.737375	Apopt1	protein_coding
Appbp2	chr11:85191309-85235120	10.4807	9.70314	5.12465	10.7702	10.5857	0.0339129	-0.104843	-0.476029	-0.0357804	0.196946	3.57898	3.27845	2.47451	3.42803	3.93209	1.2316	0.572781	1.10925	1.57313	Appbp2	protein_coding
Appl1	chr14:26918987-26970551	8.60133	7.3507	5.23515	7.24892	11.2802	-0.107698	-0.289789	-0.462394	-0.301043	0.246256	3.27227	2.87788	2.50404	2.85351	4.03889	1.31438	0.771725	0.983245	2.23614	Appl1	protein_coding
Appl2	chr10:83600033-83648664	4.71718	5.27256	7.1031	7.33745	6.79087	-0.538156	-0.51112	-0.267366	-0.292911	-0.147536	2.33995	2.3985	2.92645	2.87112	3.18598	0.960225	1.44187	1.38762	1.72606	Appl2	protein_coding
Aprt	chr8:122574636-122576907	24.6341	60.4836	95.9781	65.7199	24.195	0.646305	1.11407	1.39672	1.17595	0.838412	4.90535	5.91847	6.53066	6.05249	5.32143	0.495472	1.52857	1.09734	0.661107	Aprt	protein_coding
Aptx	chr4:40682077-40703187	3.06633	3.5143	4.13703	3.94882	2.71077	-0.846811	-0.781342	-0.612861	-0.708009	-0.860163	1.67144	1.81324	2.17815	1.97207	1.64252	0.906388	1.2878	1.11638	0.8884	Aptx	protein_coding
Aqp1	chr6:55336298-55348555	2.76097	1	1	1	1	-0.921981	-1.61852	-1.52044	-1.62816	-1.63401	1.50863	-1.08631e-07	0.212436	-0.0208728	-0.0335304	2.8454	1.15864	0.985636	0.977027	Aqp1	protein_coding
Aqr	chr2:114101171-114175339	16.0426	17.813	15.5733	16.1061	15.1228	0.338973	0.2998	0.234385	0.233827	0.473741	4.2397	4.15486	4.01318	4.01197	4.5316	1.06057	0.906463	0.905704	1.2984	Aqr	protein_coding
Araf	chrX:20848542-20920918	41.2983	58.8096	65.6618	65.0444	58.9659	1.01656	1.09538	1.1541	1.16902	1.52967	5.70727	5.87798	6.00517	6.03749	6.81862	0.888406	1.09216	1.11691	1.91938	Araf	protein_coding
Arap1	chr7:101348068-101412586	50.6684	66.2415	90.2957	79.1201	30.7897	1.16309	1.17464	1.35771	1.30027	1.02545	6.02464	6.04966	6.44617	6.32176	5.72653	0.982801	1.31632	1.20756	0.799334	Arap1	protein_coding
Arap2	chr5:62602445-62766177	8.11406	6.05556	4.85603	8.68468	11.2325	-0.149488	-0.418892	-0.510441	-0.179974	0.242968	3.18176	2.59826	2.39997	3.11573	4.03177	1.49847	0.871586	1.43144	2.70103	Arap2	protein_coding
Arc	chr15:74669080-74672570	1.90966	1.40923	1	1	1	-1.18616	-1.39002	-1.52044	-1.62816	-1.63401	0.936459	0.494907	0.212436	-0.0208728	-0.0335304	1.35806	0.822181	0.699415	0.693305	Arc	protein_coding
Arcn1	chr9:44742143-44767808	43.2324	40.9375	30.1093	37.9866	33.525	1.04936	0.854075	0.655762	0.808688	1.0915	5.77831	5.35535	4.92583	5.25705	5.86958	1.34067	0.742508	0.934131	1.42823	Arcn1	protein_coding
Arf1	chr11:59211411-59228267	150.292	194.273	195.971	165.19	75.8509	1.94222	1.89134	1.85298	1.79346	1.72508	7.71213	7.60194	7.51885	7.38994	7.24184	1.07937	0.944035	0.863338	0.779107	Arf1	protein_coding
Arf2	chr11:103966870-103985336	8.37306	8.52702	7.66905	7.03391	3.23701	-0.126972	-0.19091	-0.218367	-0.321216	-0.722489	3.23052	3.09204	3.03257	2.80981	1.9407	1.10074	0.959616	0.82232	0.450208	Arf2	protein_coding
Arf3	chr15:98737625-98763118	46.7282	62.5855	38.4184	49.7503	31.7508	1.10508	1.13683	0.811525	0.989435	1.0493	5.89899	5.96776	5.26319	5.64853	5.7782	0.953452	0.613628	0.801497	0.876872	Arf3	protein_coding
Arf4	chr14:26638196-26657258	47.141	53.3485	48.5534	47.9121	37.2597	1.11138	1.03046	0.961168	0.964212	1.17346	5.91264	5.73738	5.5873	5.5939	6.0471	1.12917	0.901205	0.905332	1.23947	Arf4	protein_coding
Arf5	chr6:28423639-28426499	63.5029	106.263	145.194	95.4693	34.8745	1.32488	1.48945	1.6613	1.42612	1.12212	6.37506	6.7315	7.1037	6.59432	5.93591	0.781091	1.29433	0.9093	0.576108	Arf5	protein_coding
Arf6	chr12:69372149-69375980	123.887	121.036	104.791	118.611	49.78	1.80376	1.57616	1.45287	1.57153	1.39826	7.41226	6.91929	6.65227	6.90927	6.534	1.40734	0.831032	0.993079	0.765622	Arf6	protein_coding
Arfgap1	chr2:180967224-180982524	18.4442	22.8916	25.1939	25.8978	14.0383	0.438938	0.466886	0.541845	0.552038	0.415996	4.45622	4.51675	4.6791	4.70118	4.40653	0.958911	1.11911	1.13637	0.926447	Arfgap1	protein_coding
Arfgap2	chr2:91265114-91277371	32.2952	42.4755	39.6313	40.1519	22.1015	0.840348	0.878641	0.831392	0.845829	0.768184	5.32562	5.40856	5.30622	5.33749	5.16932	0.944132	0.931523	0.951933	0.847194	Arfgap2	protein_coding
Arfgap3	chr15:83299739-83350247	3.13422	3.55758	3.77587	3.70511	2.0129	-0.831119	-0.773188	-0.671246	-0.750689	-1.09114	1.70543	1.8309	2.05169	1.87963	1.14225	0.916705	1.16538	1.03435	0.620435	Arfgap3	protein_coding
Arfgef1	chr1:10137506-10232670	19.9556	16.9296	14.55	19.126	29.0426	0.495377	0.265919	0.190944	0.348962	0.980121	4.57845	4.08148	3.91909	4.26134	5.62835	1.41125	0.893546	1.13278	2.92184	Arfgef1	protein_coding
Arfgef2	chr2:166805580-166898051	18.0165	14.1228	8.33151	12.8249	18.9008	0.422126	0.145172	-0.165412	0.0812007	0.646788	4.4198	3.81995	3.14727	3.6814	4.90639	1.51556	0.627336	0.908429	2.12349	Arfgef2	protein_coding
Arfip1	chr3:84496063-84582625	12.4036	9.7088	6.61686	8.95412	9.18561	0.154623	-0.104454	-0.312688	-0.159504	0.0868593	3.84042	3.27929	2.82828	3.16006	3.69366	1.47542	0.731531	0.920679	1.33271	Arfip1	protein_coding
Arfip2	chr7:105634200-105640416	11.9275	17.7232	13.2831	15.4693	10.0888	0.126576	0.296433	0.132718	0.2068	0.159638	3.77968	4.14757	3.79298	3.95343	3.85128	0.774914	0.782094	0.874097	0.814348	Arfip2	protein_coding
Arfrp1	chr2:181357689-181380793	21.9822	30.584	27.0826	31.1286	18.2365	0.564687	0.65986	0.588049	0.675292	0.619023	4.72857	4.93471	4.77917	4.96813	4.84626	0.866858	0.8978	1.02344	0.940534	Arfrp1	protein_coding
Arglu1	chr8:8666575-8690537	59.7451	61.8588	52.4949	79.2892	64.6016	1.28117	1.12905	1.01106	1.3017	1.60051	6.28039	5.95091	5.69535	6.32485	6.97203	1.25656	0.837664	1.29589	2.0295	Arglu1	protein_coding
Arhgap1	chr2:91650117-91672320	20.5794	29.496	32.6712	30.7057	14.4658	0.517434	0.635732	0.707955	0.666128	0.439275	4.62623	4.88245	5.03887	4.94828	4.45694	0.837279	1.11452	1.04669	0.744579	Arhgap1	protein_coding
Arhgap11a	chr2:113831491-113848661	13.8681	7.40871	2.21541	4.48418	5.77851	0.234597	-0.284553	-1.01204	-0.622829	-0.272806	4.01364	2.88922	1.31358	2.15656	2.91466	2.18013	0.335493	0.60179	1.01779	Arhgap11a	protein_coding
Arhgap12	chr18:6024449-6136098	11.3096	7.69861	5.403	7.97943	5.17399	0.0884569	-0.258985	-0.442223	-0.236716	-0.358554	3.69712	2.9446	2.54773	2.99283	2.72894	1.68473	0.759504	1.034	0.861155	Arhgap12	protein_coding
Arhgap15	chr2:43748823-44387623	30.8577	34.2374	29.426	34.829	21.0277	0.80772	0.735024	0.64109	0.750546	0.729536	5.25495	5.0975	4.89405	5.13112	5.08562	1.11531	0.868472	1.02358	0.991795	Arhgap15	protein_coding
Arhgap17	chr7:123279148-123369915	107.335	100.249	90.1768	74.0406	44.3572	1.70099	1.45064	1.35687	1.25581	1.30876	7.18968	6.64744	6.44435	6.22547	6.34015	1.45622	0.868685	0.746403	0.808155	Arhgap17	protein_coding
Arhgap18	chr10:26772511-26918648	3.55012	2.05201	2.92365	2.73275	3.3083	-0.741831	-1.13972	-0.834739	-0.954632	-0.705585	1.89881	1.03704	1.69758	1.43791	1.97732	1.81727	1.58068	1.32031	1.9189	Arhgap18	protein_coding
Arhgap19	chr19:41766587-41802084	3.28786	2.52085	1.0289	1.50533	1.30358	-0.796826	-1.00265	-1.50223	-1.35413	-1.42828	1.7797	1.33391	0.251876	0.572637	0.412047	1.36206	0.472362	0.589975	0.527827	Arhgap19	protein_coding
Arhgap21	chr2:20847918-20967721	2.27511	1.61714	1.54477	1.72248	2.22287	-1.06068	-1.29836	-1.24249	-1.26385	-1.01415	1.20823	0.693445	0.814444	0.768175	1.30901	1.42878	1.08749	1.05316	1.53216	Arhgap21	protein_coding
Arhgap24	chr5:102481390-102897937	6.85794	10.9625	4.1572	5.63533	6.75691	-0.270012	-0.0235579	-0.609752	-0.469741	-0.151426	2.92072	3.45451	2.18488	2.48813	3.17756	0.690738	0.414767	0.51179	0.825336	Arhgap24	protein_coding
Arhgap25	chr6:87459384-87533235	63.2172	81.4063	93.0148	76.8385	25.5184	1.32165	1.31196	1.37668	1.28067	0.879736	6.36806	6.34707	6.48724	6.2793	5.41093	1.01466	1.10204	0.954109	0.52263	Arhgap25	protein_coding
Arhgap26	chr18:38993144-39376285	5.06223	9.03428	8.38358	11.3707	7.57643	-0.487568	-0.152418	-0.16143	0.000570258	-0.0625933	2.44952	3.17541	3.15589	3.50676	3.36996	0.604622	0.986561	1.25819	1.14437	Arhgap26	protein_coding
Arhgap27	chr11:103331483-103363692	58.7342	53.9102	42.5113	46.1763	36.7926	1.26894	1.03743	0.876229	0.939489	1.16367	6.2539	5.75249	5.40333	5.54035	6.02589	1.4156	0.785045	0.863257	1.20866	Arhgap27	protein_coding
Arhgap30	chr1:171388959-171410239	127.639	110.155	68.0832	92.045	94.8377	1.82514	1.51341	1.17724	1.40164	1.89843	7.45857	6.78339	6.0553	6.54132	7.6173	1.59679	0.6037	0.84553	1.78251	Arhgap30	protein_coding
Arhgap31	chr16:38598342-38713035	1	1	1.25316	1	1	-1.64973	-1.61852	-1.37621	-1.62816	-1.63401	-0.067595	-1.08631e-07	0.524834	-0.0208728	-0.0335304	0.954227	1.43877	0.985636	0.977027	Arhgap31	protein_coding
Arhgap33	chr7:30522225-30535009	11.9222	6.46759	2.3733	2.54847	1.14013	0.126257	-0.375044	-0.968035	-1.00141	-1.53224	3.77899	2.69323	1.40888	1.3366	0.186881	2.12249	0.410557	0.390495	0.176001	Arhgap33	protein_coding
Arhgap39	chr15:76723984-76818170	1.98473	1.83572	1.68952	1.63991	1.19902	-1.15853	-1.21391	-1.18524	-1.29677	-1.49316	0.996302	0.876346	0.938437	0.696892	0.271524	1.0867	1.04398	0.883037	0.657553	Arhgap39	protein_coding
Arhgap4	chrX:73892101-73911298	136.304	158.543	159.417	175.386	89.4816	1.87221	1.75596	1.72103	1.83358	1.85332	7.56051	7.30873	7.23307	7.47685	7.51959	1.19068	0.948907	1.12359	1.15738	Arhgap4	protein_coding
Arhgap5	chr12:52516076-52567851	1	1	1	1	1.39216	-1.64973	-1.61852	-1.52044	-1.62816	-1.37726	-0.067595	-1.08631e-07	0.212436	-0.0208728	0.52254	0.954227	1.15864	0.985636	1.43648	Arhgap5	protein_coding
Arhgap6	chrX:168795098-169304435	1	1	1	1.17071	1.50476	-1.64973	-1.61852	-1.52044	-1.52257	-1.31691	-0.067595	-1.08631e-07	0.212436	0.207833	0.65326	0.954227	1.15864	1.15495	1.57272	Arhgap6	protein_coding
Arhgap9	chr10:127323726-127341579	27.66	50.6937	111.33	89.7094	55.4388	0.729326	0.996457	1.49156	1.38442	1.48181	5.08516	5.66374	6.73606	6.50402	6.71495	0.669625	2.10282	1.79041	2.07228	Arhgap9	protein_coding
Arhgdia	chr11:120577234-120581620	165.392	263.943	360.132	248.045	98.5733	2.01082	2.09548	2.2419	2.06581	1.92841	7.86072	8.04408	8.36122	7.97982	7.68223	0.88065	1.24586	0.956436	0.778165	Arhgdia	protein_coding
Arhgdib	chr6:136923708-136941717	516.597	938.501	1232.05	1005.45	321.303	2.82697	2.94046	3.02804	3.00349	2.84531	9.62841	9.87422	10.0639	10.0107	9.66812	0.843346	1.14051	1.09925	0.866881	Arhgdib	protein_coding
Arhgef1	chr7:24902985-24926591	253.054	384.517	528.887	387.198	205.292	2.31557	2.3461	2.48753	2.36417	2.4977	8.52078	8.5869	8.89322	8.62603	8.91525	0.955202	1.23655	1.02749	1.25557	Arhgef1	protein_coding
Arhgef10	chr8:14911716-15001085	1	1.10214	1.6454	1.35155	1.23675	-1.64973	-1.55374	-1.20216	-1.42633	-1.46912	-0.067595	0.140307	0.901807	0.416268	0.323597	0.865795	1.69525	1.2108	1.13547	Arhgef10	protein_coding
Arhgef11	chr3:87618750-87748623	5.81815	4.98109	5.12458	5.27525	4.34173	-0.387837	-0.549	-0.476038	-0.513979	-0.494641	2.66552	2.31646	2.47449	2.39231	2.4342	1.27373	1.11576	1.05398	1.08503	Arhgef11	protein_coding
Arhgef12	chr9:42963841-43105718	1	1	1	1.03264	5.36695	-1.64973	-1.61852	-1.52044	-1.60664	-0.330141	-0.067595	-1.08631e-07	0.212436	0.0257339	2.79048	0.954227	1.15864	1.018	6.91862	Arhgef12	protein_coding
Arhgef18	chr8:3393007-3456600	66.042	81.8785	71.0921	83.2018	13.6577	1.35297	1.31581	1.20488	1.33397	0.394668	6.43591	6.35541	6.11516	6.39475	4.36033	1.05738	0.846598	1.02764	0.250854	Arhgef18	protein_coding
Arhgef2	chr3:88616206-88648052	32.665	30.7966	26.65	31.0694	24.4621	0.848507	0.664474	0.577757	0.674017	0.846931	5.34329	4.9447	4.75688	4.96537	5.33988	1.31822	0.877932	1.01443	1.31511	Arhgef2	protein_coding
Arhgef3	chr14:27238038-27403904	33.8231	41.0816	77.4102	66.4983	13.6614	0.873472	0.856415	1.2593	1.18383	0.394878	5.39736	5.36042	6.23303	6.06957	4.36079	1.02594	1.83097	1.63484	0.500127	Arhgef3	protein_coding
Arhgef39	chr4:43496143-43499660	2.78423	1	1	1	1	-0.915969	-1.61852	-1.52044	-1.62816	-1.63401	1.52165	-1.08631e-07	0.212436	-0.0208728	-0.0335304	2.87119	1.15864	0.985636	0.977027	Arhgef39	protein_coding
Arhgef4	chr1:34801721-34812754	1.0101	2.6378	2.32973	2.31268	2.10729	-1.64253	-0.972443	-0.979878	-1.06645	-1.05558	-0.051998	1.39934	1.38323	1.19572	1.21927	0.365683	0.9889	0.868374	0.882662	Arhgef4	protein_coding
Arhgef6	chrX:57231484-57338729	22.902	23.9384	21.5463	28.8662	32.8923	0.594061	0.49667	0.441883	0.624739	1.07671	4.79219	4.58126	4.46259	4.85864	5.83756	1.15744	0.921042	1.21199	2.38883	Arhgef6	protein_coding
Arhgef7	chr8:11728104-11835217	14.1699	16.1672	15.7674	14.3704	8.82792	0.250024	0.235225	0.242302	0.157432	0.056038	4.04705	4.015	4.03033	3.84651	3.6269	1.02247	1.01068	0.889772	0.764136	Arhgef7	protein_coding
Arid1a	chr4:133679007-133753611	47.9803	41.4183	31.576	38.1152	34.8759	1.12402	0.861852	0.686163	0.810952	1.12215	5.94003	5.3722	4.99167	5.26195	5.93598	1.4823	0.768159	0.926432	1.47814	Arid1a	protein_coding
Arid1b	chr17:4995073-5347656	14.0603	11.1408	8.74688	9.15232	8.32371	0.24446	-0.0128113	-0.134316	-0.144836	0.010401	4.035	3.47778	3.21462	3.19183	3.52806	1.47143	0.833258	0.820202	1.03546	Arid1b	protein_coding
Arid2	chr15:96287521-96405463	14.1053	7.65599	5.34695	7.53389	8.5537	0.24675	-0.262683	-0.448888	-0.27521	0.0315512	4.03996	2.93659	2.53329	2.90946	3.57387	2.14856	0.756128	0.98137	1.55539	Arid2	protein_coding
Arid3a	chr10:79697304-80369637	27.5041	16.2324	4.71033	6.10005	7.37614	0.725276	0.237906	-0.529912	-0.416651	-0.0833834	5.07639	4.0208	2.3578	2.60311	3.32493	2.07856	0.315782	0.374311	0.617335	Arid3a	protein_coding
Arid3b	chr9:57790504-57834234	18.2145	23.8307	26.9537	28.9208	17.3447	0.429958	0.493666	0.585	0.626005	0.580117	4.43677	4.57475	4.77257	4.86138	4.76199	0.908788	1.14696	1.21979	1.13858	Arid3b	protein_coding
Arid4a	chr12:71015966-71099351	10.6094	8.79797	5.48482	10.0709	9.42796	0.0426588	-0.170073	-0.432616	-0.0807577	0.107067	3.59792	3.13717	2.56853	3.33062	3.73742	1.37626	0.674254	1.14349	1.51598	Arid4a	protein_coding
Arid4b	chr13:14063791-14199603	12.9154	10.4278	8.01338	13.5827	16.5438	0.183597	-0.0568664	-0.190296	0.119663	0.543431	3.90318	3.38236	3.09337	3.7647	4.68254	1.43477	0.818474	1.30345	2.46258	Arid4b	protein_coding
Arid5a	chr1:36307732-36324029	18.5683	18.573	16.2525	14.2887	6.17981	0.443744	0.32763	0.26167	0.153612	-0.220705	4.46662	4.21514	4.07227	3.83823	3.02751	1.19043	0.905721	0.770089	0.439025	Arid5a	protein_coding
Arid5b	chr10:68095592-68278726	3.51422	2.38902	1.39155	2.92694	3.73782	-0.749115	-1.03843	-1.30925	-0.908639	-0.610861	1.88304	1.25642	0.669842	1.53753	2.18248	1.54394	0.665921	1.21513	1.90008	Arid5b	protein_coding
Arih1	chr9:59388553-59486374	20.9561	19.1241	15.6515	21.7923	18.0752	0.530432	0.347107	0.237587	0.436399	0.612129	4.65438	4.25732	4.02011	4.45072	4.83133	1.31682	0.848386	1.14345	1.48865	Arih1	protein_coding
Arih2	chr9:108602942-108649380	23.3179	22.8592	18.5886	20.9672	14.5563	0.606957	0.465942	0.347509	0.41054	0.444114	4.82013	4.5147	4.25819	4.39471	4.46743	1.23578	0.837109	0.920191	0.967761	Arih2	protein_coding
Arl1	chr10:88731413-88743202	27.7696	38.1521	21.7454	30.6169	20.8369	0.73216	0.807138	0.447762	0.664187	0.722463	5.0913	5.25369	4.47533	4.94408	5.0703	0.893542	0.583028	0.806858	0.880628	Arl1	protein_coding
Arl10	chr13:54575012-54581128	5.2581	5.20136	2.75819	5.87004	5.54812	-0.460364	-0.520177	-0.871975	-0.442402	-0.304379	2.50844	2.37889	1.61694	2.54734	2.84628	1.09395	0.589698	1.12385	1.38261	Arl10	protein_coding
Arl13b	chr16:62793688-62847040	3.05817	2.74675	2.90587	3.60485	3.6363	-0.848721	-0.945484	-0.838638	-0.769068	-0.632229	1.6673	1.45773	1.68914	1.83982	2.1362	1.15635	1.17399	1.30323	1.60044	Arl13b	protein_coding
Arl14ep	chr2:106962528-106974397	8.48674	6.92543	3.95963	5.92039	10.0849	-0.117309	-0.329485	-0.640873	-0.43668	0.159338	3.25145	2.7919	2.11747	2.55973	3.85064	1.37511	0.62658	0.851353	2.0831	Arl14ep	protein_coding
Arl15	chr13:113794507-114157461	1.50986	1.03969	1.41963	1.36958	1.68159	-1.35449	-1.5926	-1.29649	-1.41745	-1.23069	0.571872	0.0561533	0.697498	0.435498	0.839997	1.42971	1.55978	1.30075	1.72171	Arl15	protein_coding
Arl16	chr11:120458128-120467600	4.90922	5.48565	7.20274	5.87132	3.34712	-0.509561	-0.48473	-0.258462	-0.442256	-0.696532	2.40188	2.45566	2.94573	2.54766	1.99692	0.963407	1.40451	1.06584	0.727622	Arl16	protein_coding
Arl2	chr19:6134388-6141137	10.4283	19.8259	38.3841	26.0428	9.12275	0.0303212	0.371113	0.810954	0.555778	0.0815307	3.5712	4.30932	5.26196	4.70928	3.68211	0.599523	1.93541	1.31947	0.647432	Arl2	protein_coding
Arl2bp	chr8:94666754-94674423	37.6577	47.0874	57.5014	50.7714	29.4183	0.950429	0.947302	1.06928	1.00305	0.990095	5.56404	5.55727	5.82145	5.67801	5.64996	1.00471	1.20096	1.08729	1.06635	Arl2bp	protein_coding
Arl3	chr19:46531108-46573085	11.2463	14.9133	16.6067	14.4526	4.59726	0.0844349	0.18145	0.27545	0.161253	-0.450264	3.6884	3.89853	4.10212	3.85478	2.53031	0.864463	1.15156	0.970134	0.38737	Arl3	protein_coding
Arl4a	chr12:40033290-40037987	3.48755	3.4946	3.05075	4.57385	3.15937	-0.754574	-0.785086	-0.80754	-0.609564	-0.741328	1.87121	1.80513	1.75649	2.18529	1.8999	1.04687	0.966852	1.30149	1.0679	Arl4a	protein_coding
Arl4c	chr1:88698225-88702191	3.04519	2.38103	1.36533	1.62264	1	-0.851769	-1.04066	-1.32141	-1.30386	-1.63401	1.6607	1.25159	0.643509	0.68153	-0.0335304	1.32787	0.656071	0.673591	0.410338	Arl4c	protein_coding
Arl4d	chr11:101665540-101667832	1	1	1.2971	1.46335	1	-1.64973	-1.61852	-1.35418	-1.37308	-1.63401	-0.067595	-1.08631e-07	0.572542	0.531595	-0.0335304	0.954227	1.48714	1.44553	0.977027	Arl4d	protein_coding
Arl5a	chr2:52397950-52424874	25.7847	16.8401	9.42708	12.5862	24.0812	0.679017	0.262388	-0.0864506	0.0686135	0.834753	4.9762	4.07383	3.31829	3.65414	5.3135	1.86913	0.592324	0.747584	2.36145	Arl5a	protein_coding
Arl5b	chr2:15055361-15079191	2.95413	1.35756	1	1.29883	3.18034	-0.873524	-1.41491	-1.52044	-1.45299	-0.736195	1.61358	0.441016	0.212436	0.358533	1.91102	2.25412	0.853474	0.944431	2.77023	Arl5b	protein_coding
Arl5c	chr11:97989579-97996173	131.522	73.9966	39.3934	50.1504	39.492	1.84662	1.24839	0.827543	0.994802	1.21861	7.50508	6.20939	5.29789	5.66015	6.14489	2.45495	0.531632	0.683381	0.956278	Arl5c	protein_coding
Arl6	chr16:59613320-60605531	1	1	1.24111	1	1	-1.64973	-1.61852	-1.38238	-1.62816	-1.63401	-0.067595	-1.08631e-07	0.511458	-0.0208728	-0.0335304	0.954227	1.42549	0.985636	0.977027	Arl6	protein_coding
Arl6ip1	chr7:118118889-118129625	106.777	132.393	102.545	117.244	78.5955	1.69726	1.6359	1.43902	1.56376	1.75266	7.18159	7.04868	6.62228	6.89245	7.30158	1.0965	0.744112	0.897366	1.19159	Arl6ip1	protein_coding
Arl6ip4	chr5:124116107-124118195	36.0565	50.1791	55.2567	48.9258	17.1196	0.919293	0.989661	1.04383	0.978239	0.56998	5.49661	5.64902	5.76633	5.62428	4.74004	0.899747	1.08471	0.982998	0.532562	Arl6ip4	protein_coding
Arl6ip5	chr6:97210791-97233315	55.6663	68.3621	66.3913	73.2396	58.3187	1.2305	1.19563	1.16116	1.24853	1.52111	6.17064	6.09513	6.02046	6.20969	6.80007	1.05374	0.949563	1.08265	1.63008	Arl6ip5	protein_coding
Arl6ip6	chr2:53192083-53219221	10.1829	7.79325	5.84105	9.51374	8.60398	0.0132568	-0.250847	-0.392397	-0.118888	0.0360993	3.53424	2.96223	2.65564	3.24803	3.58372	1.4866	0.808556	1.21909	1.53846	Arl6ip6	protein_coding
Arl8a	chr1:135146833-135156268	35.2087	40.8564	44.1357	37.8407	19.002	0.902243	0.852754	0.900196	0.80611	0.650931	5.45968	5.35249	5.45525	5.25147	4.91537	1.07713	1.07382	0.93237	0.738606	Arl8a	protein_coding
Arl8b	chr6:108783058-108823723	21.691	24.1233	18.4468	22.5049	23.3833	0.555131	0.501795	0.342615	0.457957	0.811932	4.70788	4.59236	4.24759	4.49741	5.26408	1.08337	0.787436	0.936306	1.59297	Arl8b	protein_coding
Armc1	chr3:19132143-19163065	11.2728	11.897	10.7394	12.395	11.6408	0.0861215	0.0309331	-0.0031482	0.0583577	0.270674	3.69206	3.57253	3.49871	3.63192	4.09178	1.08638	0.950122	1.04203	1.43321	Armc1	protein_coding
Armc10	chr5:21645983-21662592	25.5494	35.4607	36.2435	37.0505	19.1805	0.672448	0.758408	0.774278	0.791971	0.658187	4.96197	5.14815	5.18252	5.22084	4.93108	0.87893	1.02411	1.05168	0.860312	Armc10	protein_coding
Armc3	chr2:19199117-19310243	1	1	1.49511	1.69122	1.20918	-1.64973	-1.61852	-1.26338	-1.27612	-1.48661	-0.067595	-1.08631e-07	0.769211	0.741598	0.285706	0.954227	1.70434	1.67203	1.21901	Armc3	protein_coding
Armc5	chr7:128234450-128245100	12.396	18.3804	15.3856	13.2748	8.78869	0.154184	0.320686	0.226635	0.104301	0.0525819	3.83947	4.2001	3.99639	3.73143	3.61942	0.778827	0.868318	0.722633	0.668648	Armc5	protein_coding
Armc6	chr8:70220192-70263105	2.72111	5.85794	6.61796	5.63259	2.74158	-0.932402	-0.440992	-0.312582	-0.470066	-0.851393	1.48606	2.55039	2.82851	2.48742	1.66151	0.478193	1.21261	0.95729	0.540033	Armc6	protein_coding
Armc7	chr11:115475676-115491814	4.02615	6.1427	8.28831	9.18216	2.97717	-0.651664	-0.409375	-0.168735	-0.142655	-0.787422	2.0941	2.61887	3.14007	3.19656	1.80007	0.69507	1.43514	1.49245	0.566912	Armc7	protein_coding
Armc8	chr9:99456242-99568899	9.30541	8.56483	8.5299	9.86712	8.12262	-0.0513176	-0.187962	-0.150371	-0.0944533	-0.00857612	3.39438	3.09842	3.17984	3.30095	3.48695	1.2277	1.05806	1.15071	1.30906	Armc8	protein_coding
Armc9	chr1:86154779-86278284	1.1937	1.65707	2.96576	1.75657	1.91582	-1.52286	-1.28211	-0.825599	-1.25072	-1.1295	0.207206	0.728635	1.71738	0.796613	1.05917	0.696682	1.98446	1.04825	1.25748	Armc9	protein_coding
Armcx2	chrX:134804141-134809221	5.3887	6.678	5.66053	5.28887	4.97564	-0.442783	-0.353719	-0.412462	-0.512251	-0.388888	2.54651	2.73942	2.61219	2.39606	2.66324	0.874844	0.915588	0.788203	0.948571	Armcx2	protein_coding
Armcx3	chrX:134756567-134761456	5.19779	3.98778	2.71962	3.15531	2.89046	-0.468631	-0.69715	-0.880976	-0.858304	-0.810358	2.49053	1.99559	1.59744	1.64655	1.75039	1.40927	0.758834	0.785106	0.843702	Armcx3	protein_coding
Armcx5	chrX:135742691-135803468	3.765	2.95828	2.77583	3.28177	3.01125	-0.69972	-0.896066	-0.8679	-0.831977	-0.778589	1.99002	1.56476	1.62576	1.70357	1.8192	1.34282	1.04319	1.101	1.19287	Armcx5	protein_coding
Armcx6	chrX:134748454-134751419	1	1.31185	1	1	1	-1.64973	-1.43772	-1.52044	-1.62816	-1.63401	-0.067595	0.391603	0.212436	-0.0208728	-0.0335304	0.727391	0.883213	0.751333	0.74477	Armcx6	protein_coding
Arnt	chr3:95434389-95497239	14.1556	11.7252	8.82047	12.5948	12.0229	0.249301	0.0212441	-0.128961	0.0690711	0.295736	4.04548	3.55154	3.22621	3.65513	4.14606	1.40829	0.798118	1.07444	1.50997	Arnt	protein_coding
Arntl	chr7:113207464-113314126	12.2017	8.38231	7.31114	9.35712	8.28325	0.142863	-0.202311	-0.248915	-0.130009	0.00661982	3.81495	3.06735	2.96641	3.22394	3.51987	1.679	0.932426	1.11465	1.36843	Arntl	protein_coding
Arpc1a	chr5:145083868-145108756	36.7627	46.7855	46.8751	43.0885	22.167	0.933193	0.943017	0.938684	0.89312	0.770481	5.52671	5.54799	5.53861	5.43992	5.1743	0.985359	0.993516	0.927827	0.771804	Arpc1a	protein_coding
Arpc1b	chr5:145114255-145128186	238.495	421.916	587.194	449.908	126.363	2.27311	2.40793	2.55438	2.46473	2.12113	8.42882	8.72081	9.038	8.84385	8.09965	0.816771	1.2459	1.08902	0.650145	Arpc1b	protein_coding
Arpc2	chr1:74236549-74268213	202.632	265.162	330.775	285.025	141.838	2.15634	2.09855	2.18756	2.15891	2.21078	8.1759	8.05073	8.24351	8.18148	8.29381	1.09064	1.14296	1.09486	1.18352	Arpc2	protein_coding
Arpc3	chr5:122391927-122406178	213.196	321.428	319.805	283.578	95.1234	2.19276	2.22673	2.166	2.1555	1.90076	8.25478	8.32835	8.19682	8.17409	7.62236	0.95028	0.912861	0.898592	0.613019	Arpc3	protein_coding
Arpc4	chr6:113378112-113414571	83.1912	118.836	143.267	114.763	51.1083	1.5184	1.56394	1.65276	1.54943	1.4187	6.7942	6.89283	7.08521	6.86142	6.57826	0.933918	1.14264	0.978462	0.80409	Arpc4	protein_coding
Arpc5	chr1:152766541-152775580	208.709	228.312	224.877	217.372	88.9837	2.17752	1.99888	1.94092	1.97737	1.84899	8.22176	7.83486	7.70932	7.78828	7.51022	1.30758	0.916658	0.968228	0.798493	Arpc5	protein_coding
Arpc5l	chr2:39008138-39015872	208.193	241.848	216.092	199.556	67.7162	2.17574	2.03725	1.91545	1.92008	1.63705	8.21792	7.91796	7.65415	7.66419	7.05117	1.23111	0.83289	0.838705	0.548367	Arpc5l	protein_coding
Arpp19	chr9:75037613-75060313	13.6201	14.3235	10.7547	14.3179	8.07239	0.221667	0.154572	-0.00223828	0.154979	-0.0133897	3.98563	3.84031	3.50068	3.8412	3.47653	1.10598	0.790243	1.00061	0.777124	Arpp19	protein_coding
Arrb1	chr7:99535485-99606771	3.5577	5.51763	8.44708	10.9003	6.69401	-0.740303	-0.480858	-0.156607	-0.0277358	-0.158683	1.90212	2.46405	3.16634	3.44546	3.16184	0.677397	1.62708	1.97439	1.62202	Arrb1	protein_coding
Arrb2	chr11:70432579-70440828	14.8146	31.1299	48.0986	41.3205	19.933	0.281908	0.671644	0.955153	0.86505	0.688049	4.11611	4.96023	5.57427	5.37912	4.99576	0.557049	1.53054	1.3369	1.02493	Arrb2	protein_coding
Arrdc1	chr2:24925351-24935281	60.7601	87.2298	99.7794	82.1597	41.4284	1.29324	1.35798	1.42155	1.32553	1.25576	6.30653	6.44675	6.58443	6.37646	6.22534	0.907383	1.10013	0.952446	0.857729	Arrdc1	protein_coding
Arrdc2	chr8:70835137-70839720	6.6016	7.83155	11.8301	10.287	6.16619	-0.29731	-0.247581	0.0586756	-0.0665336	-0.222417	2.86159	2.9693	3.63261	3.36143	3.0238	0.928061	1.58372	1.31233	1.0385	Arrdc2	protein_coding
Arrdc3	chr13:80883421-80896043	5.89539	4.65216	8.34143	8.97315	7.61183	-0.378386	-0.594506	-0.164652	-0.158082	-0.058976	2.68599	2.2179	3.14891	3.16314	3.37779	1.38328	1.90661	1.92551	2.23441	Arrdc3	protein_coding
Arsa	chr15:89472475-89477424	5.27496	7.46815	11.0305	9.99139	6.39197	-0.45807	-0.27923	0.0139459	-0.0860681	-0.194511	2.5134	2.90075	3.53573	3.31912	3.08424	0.764534	1.55292	1.33641	1.13563	Arsa	protein_coding
Arsb	chr13:93771678-93943016	1.76271	2.91586	2.75675	3.50137	8.5539	-1.24353	-0.905687	-0.872309	-0.788582	0.0315694	0.812183	1.54392	1.61621	1.79756	3.5739	0.602178	1.05139	1.19221	4.084	Arsb	protein_coding
Arsg	chr11:109440077-109573329	1	1.08665	2.29088	1.71558	1	-1.64973	-1.56317	-0.990626	-1.26654	-1.63401	-0.067595	0.119887	1.35995	0.76235	-0.0335304	0.878137	2.36209	1.56099	0.899118	Arsg	protein_coding
Arsk	chr13:76060421-76098660	4.26035	4.25241	3.20464	4.38026	5.02598	-0.611147	-0.654352	-0.776086	-0.638539	-0.381076	2.18186	2.08828	1.82462	2.12253	2.68016	1.06701	0.832971	1.02402	1.50721	Arsk	protein_coding
Art4	chr6:136848450-136857600	1	1	1.06283	1	1	-1.64973	-1.61852	-1.4815	-1.62816	-1.63401	-0.067595	-1.08631e-07	0.29679	-0.0208728	-0.0335304	0.954227	1.22841	0.985636	0.977027	Art4	protein_coding
Arv1	chr8:124722138-124734123	4.35161	6.58757	6.52622	7.12883	4.317	-0.59596	-0.362801	-0.321504	-0.312235	-0.499073	2.21475	2.71975	2.80919	2.82926	2.4246	0.704663	1.06396	1.07887	0.814988	Arv1	protein_coding
Arvcf	chr16:18348181-18479073	6.72401	3.05197	1.67014	1.44284	1	-0.284145	-0.875297	-1.19262	-1.38254	-1.63401	2.89011	1.60974	0.922466	0.511113	-0.0335304	2.429	0.621026	0.46696	0.32013	Arvcf	protein_coding
As3mt	chr19:46707442-46741095	10.4021	12.2701	9.36104	11.0114	13.7833	0.0285186	0.0515017	-0.0909438	-0.0209418	0.401771	3.5673	3.61708	3.30856	3.46017	4.37572	0.966084	0.80747	0.896948	1.6919	As3mt	protein_coding
Asah1	chr8:41340642-41374697	19.4237	20.8298	11.7421	17.0685	16.5766	0.476017	0.404015	0.0539034	0.27271	0.544968	4.53653	4.38058	3.62228	4.09619	4.68586	1.11415	0.591192	0.821088	1.23566	Asah1	protein_coding
Asah2	chr19:31984650-32103140	1	1	1	1	2.98517	-1.64973	-1.61852	-1.52044	-1.62816	-0.785339	-0.067595	-1.08631e-07	0.212436	-0.0208728	1.80458	0.954227	1.15864	0.985636	3.49327	Asah2	protein_coding
Asap1	chr15:64086839-64382919	9.85185	11.3686	9.73964	11.2389	7.57204	-0.0104268	0.000671381	-0.0656029	-0.00724089	-0.0630431	3.48295	3.50698	3.36344	3.48985	3.36899	0.983477	0.905294	0.988192	0.90878	Asap1	protein_coding
Asap2	chr12:21111755-21286237	1	1	1	1.0567	4.50788	-1.64973	-1.61852	-1.52044	-1.59121	-0.465499	-0.067595	-1.08631e-07	0.212436	0.0591555	2.49731	0.954227	1.15864	1.04186	5.64633	Asap2	protein_coding
Asb1	chr1:91540564-91559590	5.74477	4.70247	3.49352	4.93426	4.18064	-0.396932	-0.587341	-0.720921	-0.558748	-0.52398	2.64582	2.23342	1.9441	2.29535	2.37065	1.3309	0.818289	1.04386	1.09979	Asb1	protein_coding
Asb13	chr13:3634031-3651779	16.5492	17.1023	14.486	17.9795	15.118	0.361252	0.272679	0.188126	0.307547	0.473495	4.28796	4.09612	3.91299	4.17164	4.53106	1.14222	0.880789	1.05374	1.35186	Asb13	protein_coding
Asb2	chr12:103321141-103356001	1.38418	1	1	2.8191	29.8359	-1.41677	-1.61852	-1.52044	-0.93379	1.00103	0.436986	-1.08631e-07	0.212436	1.48305	5.67365	1.35377	1.15864	2.7954	51.0432	Asb2	protein_coding
Asb3	chr11:30954397-31102704	5.01957	5.72483	5.33785	5.85799	4.00541	-0.493632	-0.456302	-0.449977	-0.443778	-0.557206	2.43638	2.51723	2.53093	2.54436	2.29869	0.945499	1.00954	1.01898	0.859431	Asb3	protein_coding
Asb6	chr2:30823097-30828300	17.6282	24.7967	28.0812	23.5665	10.6212	0.406513	0.520134	0.611192	0.488838	0.199544	4.38599	4.63208	4.8293	4.56429	3.93772	0.843178	1.14649	0.954102	0.617983	Asb6	protein_coding
Asb7	chr7:66644566-66689561	4.15281	3.24055	2.00683	3.41419	3.04716	-0.629468	-0.835361	-1.07524	-0.805475	-0.76939	2.14218	1.69624	1.1767	1.76097	1.83912	1.3622	0.697593	1.04589	1.10411	Asb7	protein_coding
Asb8	chr15:98134639-98165578	10.4536	12.7048	15.7203	14.7751	7.81794	0.0320576	0.0746917	0.24039	0.176039	-0.0382435	3.57496	3.6673	4.02618	3.88681	3.4227	0.938	1.28243	1.16433	0.844047	Asb8	protein_coding
Ascc1	chr10:59987908-60099990	10.771	19.2509	19.583	15.1722	8.36106	0.0534914	0.351509	0.380817	0.193807	0.0138752	3.62138	4.26685	4.33033	3.92529	3.53558	0.639285	1.04498	0.789186	0.602372	Ascc1	protein_coding
Ascc2	chr11:4637792-4683386	7.57229	9.93273	8.58203	10.4814	9.01457	-0.199007	-0.0892655	-0.146477	-0.0539908	0.0722738	3.0745	3.31219	3.18828	3.38859	3.66207	0.848105	0.917695	1.05438	1.27445	Ascc2	protein_coding
Ascc3	chr10:50592668-50851202	4.86262	4.36738	3.49291	4.90556	5.67836	-0.516396	-0.636583	-0.721033	-0.562657	-0.286373	2.38708	2.12677	1.94386	2.28688	2.88528	1.19774	0.880925	1.11738	1.69174	Ascc3	protein_coding
Asf1a	chr10:53537323-53630439	13.5135	11.5819	10.8532	9.64816	6.61551	0.216036	0.0130531	0.00358893	-0.109488	-0.167837	3.97344	3.5338	3.5133	3.26839	3.14201	1.35626	0.985892	0.831963	0.762185	Asf1a	protein_coding
Asf1b	chr8:83955693-83970195	12.4206	9.54951	4.33733	4.86425	3.28345	0.155604	-0.115474	-0.582641	-0.568323	-0.711435	3.84255	3.25543	2.2436	2.27461	1.96465	1.50225	0.495917	0.506693	0.40873	Asf1b	protein_coding
Ash1l	chr3:88965811-89079375	13.3362	9.87859	5.51129	10.7565	18.9439	0.206572	-0.0929061	-0.429539	-0.0366331	0.648555	3.95294	3.30431	2.5752	3.42619	4.91022	1.56768	0.603277	1.08815	3.04389	Ash1l	protein_coding
Ash2l	chr8:25816869-25847670	13.2566	16.3603	15.2872	15.9371	12.1956	0.202282	0.243134	0.222534	0.22676	0.306804	3.94365	4.03213	3.98751	3.99666	4.17003	0.940513	0.969547	0.975718	1.1003	Ash2l	protein_coding
Asic1	chr15:99670717-99701128	1	1	1.26812	1	1	-1.64973	-1.61852	-1.36862	-1.62816	-1.63401	-0.067595	-1.08631e-07	0.541262	-0.0208728	-0.0335304	0.954227	1.45525	0.985636	0.977027	Asic1	protein_coding
Asl	chr5:130011502-130024331	7.8875	10.5483	12.1328	10.4037	4.8919	-0.169781	-0.0492133	0.074824	-0.0589759	-0.402059	3.1378	3.39894	3.66759	3.37779	2.63472	0.834431	1.20468	0.985451	0.588771	Asl	protein_coding
Asna1	chr8:85017930-85025278	35.656	62.8135	77.5889	54.4019	14.8404	0.911289	1.13925	1.26078	1.04932	0.459113	5.47927	5.973	6.23622	5.77823	4.49991	0.710185	1.20015	0.873709	0.36021	Asna1	protein_coding
Asnsd1	chr1:53344643-53352699	44.5422	56.4958	51.7878	54.6253	37.0236	1.07074	1.06864	1.00239	1.05207	1.16853	5.82463	5.82007	5.67658	5.78417	6.03641	1.00316	0.905324	0.975424	1.16178	Asnsd1	protein_coding
Aspm	chr1:139454772-139494088	1.61596	1	1	1	1	-1.30582	-1.61852	-1.52044	-1.62816	-1.63401	0.677275	-1.08631e-07	0.212436	-0.0208728	-0.0335304	1.59912	1.15864	0.985636	0.977027	Aspm	protein_coding
Aspscr1	chr11:120672972-120709446	31.579	46.3798	65.3611	44.4989	17.869	0.824278	0.937216	1.15116	0.914699	0.603226	5.29081	5.53543	5.99881	5.48666	4.81204	0.844043	1.37877	0.96676	0.605676	Aspscr1	protein_coding
Asrgl1	chr19:9111718-9135566	10.7218	10.2911	7.60422	9.21834	5.10968	0.0502106	-0.0656562	-0.223793	-0.14002	-0.36826	3.61428	3.36333	3.02082	3.20226	2.70792	1.18999	0.78867	0.894365	0.634898	Asrgl1	protein_coding
Ass1	chr2:31470269-31520670	1	3.88291	1.9872	5.37571	1.93577	-1.64973	-0.714902	-1.08152	-0.50134	-1.12146	-0.067595	1.95714	1.16309	2.41969	1.07658	0.245751	0.576723	1.37797	0.543158	Ass1	protein_coding
Aste1	chr9:105395391-105405756	4.51291	6.11452	5.94567	7.26674	4.1337	-0.569879	-0.412437	-0.38105	-0.299398	-0.532742	2.27124	2.61224	2.68022	2.85707	2.35167	0.789495	1.04825	1.18495	0.834761	Aste1	protein_coding
Asun	chr6:146549631-146577835	14.5035	13.2851	10.8963	11.9941	10.8485	0.266699	0.104442	0.00612209	0.0363301	0.215975	4.08317	3.73174	3.51879	3.58422	3.97331	1.27582	0.862772	0.9028	1.18228	Asun	protein_coding
Asxl1	chr2:153346138-153404007	10.967	12.9546	10.3297	12.8834	12.2873	0.0664139	0.0876614	-0.0280086	0.0842498	0.312617	3.64937	3.69539	3.44487	3.688	4.18262	0.968605	0.840589	0.994891	1.40175	Asxl1	protein_coding
Asxl2	chr12:3426856-3506849	7.29113	4.48934	2.77458	5.12086	9.95413	-0.22612	-0.618236	-0.868188	-0.533879	0.14921	3.01578	2.1665	1.62514	2.34921	3.8287	1.8016	0.68712	1.13501	3.16498	Asxl2	protein_coding
Atad1	chr19:32672562-32712298	31.924	22.0172	16.1549	20.9989	23.1669	0.832064	0.440944	0.25782	0.411552	0.804717	5.30768	4.46056	4.06394	4.3969	5.24845	1.7989	0.759634	0.956835	1.72655	Atad1	protein_coding
Atad2	chr15:58094046-58135082	10.28	6.59469	4.71378	6.61849	9.95084	0.0200575	-0.362081	-0.529444	-0.362001	0.148953	3.54897	2.72131	2.35882	2.72148	3.82814	1.77481	0.777822	1.00012	2.15373	Atad2	protein_coding
Atad2b	chr12:4917352-5047410	12.0992	6.12224	3.49733	6.09932	8.37903	0.136818	-0.411597	-0.720225	-0.416731	0.0155412	3.80186	2.61406	1.94561	2.60294	3.53919	2.27805	0.629182	0.992322	1.89885	Atad2b	protein_coding
Atad3a	chr4:155740639-155761098	15.7714	34.8999	26.9106	30.9676	14.9986	0.326755	0.74779	0.583977	0.671818	0.467342	4.21324	5.12515	4.77035	4.96061	4.51773	0.531481	0.781978	0.892209	0.656371	Atad3a	protein_coding
Atad5	chr11:80089399-80135791	2.00415	1.34019	1	1	1.56014	-1.15155	-1.42348	-1.52044	-1.62816	-1.28886	1.01141	0.422438	0.212436	-0.0208728	0.714004	1.50418	0.864536	0.735445	1.22397	Atad5	protein_coding
Atat1	chr17:35897597-35910068	6.66929	7.48267	6.18694	5.74051	4.10388	-0.29	-0.277936	-0.355627	-0.457351	-0.53836	2.87742	2.90355	2.73529	2.51496	2.33951	0.982051	0.88991	0.763875	0.676402	Atat1	protein_coding
Ate1	chr7:130391493-130520369	8.49165	8.03158	6.674	8.53927	8.3364	-0.116894	-0.230782	-0.307192	-0.191286	0.0115831	3.25235	3.00568	2.84019	3.09123	3.53062	1.18646	0.891621	1.06109	1.43887	Ate1	protein_coding
Atf1	chr15:100227858-100261248	26.9254	27.4319	18.7304	25.4245	16.2876	0.710038	0.587408	0.352366	0.53968	0.53132	5.04338	4.77778	4.26871	4.67441	4.6563	1.20214	0.702674	0.930854	0.919245	Atf1	protein_coding
Atf2	chr2:73816521-73892628	13.9256	12.7843	9.36993	12.4424	10.7796	0.237562	0.0788468	-0.0903371	0.0609149	0.211031	4.02006	3.6763	3.30987	3.63746	3.9626	1.26906	0.775699	0.973438	1.2195	Atf2	protein_coding
Atf4	chr15:80255183-80257541	124.412	148.639	131.823	139.698	55.3936	1.80679	1.713	1.59955	1.68116	1.48118	7.41883	7.21567	6.96996	7.14672	6.71358	1.15122	0.843401	0.953331	0.706084	Atf4	protein_coding
Atf5	chr7:44812255-44849079	3.62449	3.5569	3.5537	2.60392	1.32666	-0.726975	-0.773316	-0.710005	-0.986985	-1.41466	1.93099	1.83062	1.96774	1.36784	0.441544	1.07205	1.09971	0.725586	0.381809	Atf5	protein_coding
Atf6	chr1:170704456-170867771	13.3781	7.43036	5.79487	8.69614	10.3933	0.20882	-0.282609	-0.39747	-0.17909	0.182712	3.95781	2.89343	2.64466	3.11764	3.90126	2.09126	0.84161	1.16814	2.01088	Atf6	protein_coding
Atf6b	chr17:34647145-34655074	36.696	48.1524	47.9494	39.2479	29.3109	0.931891	0.962199	0.953167	0.830572	0.987257	5.52389	5.58954	5.56997	5.30445	5.64381	0.955519	0.986532	0.820691	1.03834	Atf6b	protein_coding
Atf7	chr15:102536643-102625421	3.73416	2.44858	1	3.139	5.83965	-0.705614	-1.02203	-1.52044	-0.861776	-0.264639	1.97725	1.29195	0.212436	1.63903	2.93235	1.60805	0.47319	1.27198	3.11754	Atf7	protein_coding
Atf7ip	chr6:136518850-136607379	19.5367	13.9051	13.6031	17.8685	20.1013	0.480174	0.134825	0.147933	0.303398	0.694573	4.54553	3.79754	3.82593	4.16265	5.00989	1.67945	1.01987	1.28798	2.31714	Atf7ip	protein_coding
Atg10	chr13:90935348-91223987	2.63459	2.99111	2.93574	3.45638	2.93511	-0.955556	-0.888714	-0.832102	-0.797246	-0.798463	1.43591	1.58068	1.7033	1.77879	1.77616	0.904523	1.08871	1.14719	1.1451	Atg10	protein_coding
Atg12	chr18:46732416-46741579	16.5986	16.41	16.5683	16.3706	11.6071	0.363387	0.245154	0.27397	0.24474	0.268425	4.29258	4.0365	4.09891	4.03561	4.0869	1.19423	1.04421	0.999378	1.03555	Atg12	protein_coding
Atg13	chr2:91674611-91710592	15.2512	16.0081	16.663	16.2102	9.05957	0.302721	0.228638	0.277613	0.238143	0.0761379	4.16119	4.00073	4.1068	4.02132	3.67043	1.11764	1.0763	1.01437	0.795373	Atg13	protein_coding
Atg14	chr14:47540892-47568434	2.24227	2.8483	2.99529	3.94887	3.94357	-1.0711	-0.921302	-0.819267	-0.708001	-0.569281	1.18566	1.5101	1.7311	1.97209	2.27254	0.798608	1.16554	1.37743	1.69635	Atg14	protein_coding
Atg16l1	chr1:87756010-87792428	12.9499	18.8673	18.4119	19.9237	10.4997	0.185509	0.338102	0.341404	0.376338	0.190616	3.90732	4.23782	4.24497	4.32063	3.91838	0.795262	1.00497	1.05908	0.801383	Atg16l1	protein_coding
Atg16l2	chr7:101289615-101302088	36.7703	46.2805	51.3482	51.0226	25.1496	0.933341	0.935788	0.996939	1.00635	0.86844	5.52703	5.53233	5.66478	5.68517	5.38646	0.996332	1.09615	1.11175	0.903835	Atg16l2	protein_coding
Atg2a	chr19:6241667-6262304	15.4481	18.125	18.1161	16.9819	10.5223	0.311913	0.311366	0.331052	0.269302	0.192284	4.1811	4.17991	4.22255	4.0888	3.92199	1.00082	1.03	0.938804	0.836295	Atg2a	protein_coding
Atg2b	chr12:105613539-105685241	6.0048	5.38837	4.12419	5.93562	6.53436	-0.365209	-0.496648	-0.614848	-0.434958	-0.177415	2.71453	2.42985	2.17384	2.56346	3.12127	1.21814	0.837403	1.09704	1.61487	Atg2b	protein_coding
Atg3	chr16:45158828-45188538	19.0641	22.3726	24.7068	22.8846	10.1872	0.462627	0.45161	0.529367	0.469166	0.16717	4.50752	4.48366	4.65207	4.52169	3.8676	1.01668	1.12382	1.02671	0.652449	Atg3	protein_coding
Atg4a	chr3:103575281-103646068	7.8496	7.90702	7.99004	8.35686	5.70383	-0.173233	-0.241193	-0.19216	-0.205753	-0.2829	3.13033	2.98313	3.08933	3.05989	2.8928	1.10741	1.07639	1.05465	0.939306	Atg4a	protein_coding
Atg4b	chr1:93755032-93789529	11.7359	15.1944	18.8147	17.5033	9.79304	0.114971	0.193889	0.355236	0.289563	0.136549	3.75454	3.92547	4.27493	4.13269	3.80128	0.888272	1.27408	1.15446	0.917518	Atg4b	protein_coding
Atg4c	chr4:99193933-99259787	1.67442	1.70322	2.0799	2.22088	3.5876	-1.28036	-1.26381	-1.05238	-1.09359	-0.642691	0.732431	0.768265	1.2262	1.13695	2.11354	0.975468	1.37358	1.29118	2.54078	Atg4c	protein_coding
Atg4d	chr9:21265298-21287969	15.8237	17.1611	18.8819	15.3678	6.07307	0.329128	0.274965	0.357515	0.202389	-0.234225	4.21838	4.10107	4.27986	3.94388	2.99823	1.08471	1.13194	0.89677	0.465597	Atg4d	protein_coding
Atg5	chr10:44268357-44364291	13.6152	14.4794	14.3681	12.9697	9.76717	0.221409	0.161783	0.182903	0.0887227	0.134496	3.98507	3.85593	3.90168	3.69769	3.79683	1.09364	1.03222	0.896118	0.959864	Atg5	protein_coding
Atg7	chr6:114643096-114860614	6.85279	8.2307	10.373	7.43435	3.54296	-0.27055	-0.214469	-0.025335	-0.284121	-0.652408	2.91955	3.04102	3.45066	2.89016	2.09249	0.919253	1.32836	0.900715	0.518163	Atg7	protein_coding
Atg9a	chr1:75180865-75191923	8.89235	10.16	7.566	9.5086	7.56614	-0.083854	-0.0741962	-0.227014	-0.11925	-0.0636479	3.32391	3.34483	3.01384	3.24725	3.36768	0.985606	0.794994	0.934599	1.01596	Atg9a	protein_coding
Athl1	chr7:140941580-140947658	13.0713	13.387	11.7332	10.6684	4.30077	0.192195	0.109532	0.0534187	-0.0421431	-0.501996	3.9218	3.74276	3.62123	3.41425	2.41827	1.13213	0.91921	0.796359	0.399289	Athl1	protein_coding
Atic	chr1:71557155-71579403	24.5546	41.9225	26.8104	36.1769	28.0249	0.643989	0.869912	0.581593	0.775985	0.952442	4.90033	5.38965	4.76519	5.18622	5.5684	0.71236	0.64866	0.86848	1.1319	Atic	protein_coding
Atl2	chr17:79848391-79896123	16.8577	11.072	7.14917	10.9349	11.5414	0.374487	-0.0169375	-0.263234	-0.0256125	0.26402	4.31662	3.46884	2.9354	3.45006	4.07736	1.79973	0.690902	0.987061	1.52469	Atl2	protein_coding
Atl3	chr19:7494039-7538609	9.74072	7.14257	5.16185	9.39379	15.5109	-0.0185559	-0.308921	-0.471406	-0.127389	0.493404	3.46534	2.83644	2.48452	3.22962	4.57418	1.54638	0.783539	1.31328	3.33512	Atl3	protein_coding
Atm	chr9:53437121-53536671	6.83955	5.88998	3.82212	6.53185	13.9137	-0.271936	-0.437359	-0.663464	-0.370829	0.409078	2.91655	2.55826	2.06855	2.70236	4.39154	1.2819	0.712164	1.10504	3.56346	Atm	protein_coding
Atmin	chr8:116943392-116960445	7.57892	8.11419	6.7815	7.50218	6.64119	-0.198379	-0.223965	-0.296979	-0.278036	-0.164831	3.07586	3.02045	2.86231	2.90334	3.14853	1.03916	0.89618	0.922033	1.09284	Atmin	protein_coding
Atn1	chr6:124742543-124756487	6.95416	7.50819	12.1969	8.23493	3.24088	-0.260028	-0.275668	0.0781919	-0.2156	-0.721562	2.94234	2.90847	3.67488	3.03857	1.94271	1.02376	1.70104	1.09437	0.512011	Atn1	protein_coding
Atox1	chr11:55446642-55461138	79.8825	119.371	111.973	90.8204	26.4425	1.48932	1.56693	1.49524	1.39267	0.90734	6.73121	6.89931	6.74404	6.52189	5.47072	0.890013	0.897962	0.769811	0.371494	Atox1	protein_coding
Atp10d	chr5:72203328-72298771	7.86874	8.72361	10.5538	11.7617	9.73444	-0.171488	-0.175727	-0.0142907	0.0232211	0.131892	3.13411	3.12493	3.47458	3.55582	3.79119	1.00638	1.27425	1.34807	1.58696	Atp10d	processed_transcript
Atp11b	chr3:35754137-35856276	19.2316	13.9804	9.35695	14.8117	22.4325	0.468895	0.138422	-0.0912232	0.177696	0.77972	4.5211	3.80533	3.30795	3.8904	5.19431	1.64235	0.70839	1.06073	2.61892	Atp11b	protein_coding
Atp11c	chrX:60223289-60403981	10.187	6.06896	5.05781	7.84051	9.6	0.0135453	-0.417419	-0.48442	-0.248483	0.1211	3.53487	2.60145	2.45633	2.96734	3.76782	1.90979	0.904307	1.28868	2.24446	Atp11c	protein_coding
Atp13a1	chr8:69791162-69807748	34.1421	50.1256	46.4796	46.1482	31.5584	0.880199	0.988951	0.933269	0.939081	1.04459	5.41193	5.64748	5.52688	5.53947	5.76798	0.849366	0.919805	0.927866	1.08711	Atp13a1	protein_coding
Atp13a2	chr4:140986872-141007701	90.8511	88.9781	68.0206	69.0022	37.8533	1.58152	1.3712	1.17666	1.2086	1.18572	6.9309	6.47538	6.05402	6.12321	6.07366	1.37128	0.746722	0.783404	0.756957	Atp13a2	protein_coding
Atp13a3	chr16:30312423-31275697	13.6678	6.84715	4.60699	8.06985	18.4583	0.224172	-0.337057	-0.54409	-0.229167	0.628404	3.99106	2.7755	2.32709	3.00918	4.86658	2.3223	0.732851	1.17583	4.26065	Atp13a3	protein_coding
Atp1a1	chr3:101576218-101604707	35.3581	58.5067	50.1933	54.3738	31.1796	0.905277	1.09194	0.982399	1.04897	1.03522	5.46625	5.87053	5.63329	5.77748	5.74768	0.755613	0.848364	0.937537	0.918374	Atp1a1	protein_coding
Atp1b1	chr1:164307674-164458355	113.749	27.9126	6.37332	10.2073	1	1.74259	0.598979	-0.336657	-0.0717445	-1.63401	7.27976	4.80285	2.77637	3.35014	-0.0335304	5.56705	0.245454	0.365336	0.035003	Atp1b1	protein_coding
Atp1b3	chr9:96332674-96364299	51.4179	55.8326	49.1185	50.9028	24.0425	1.17361	1.06077	0.968564	1.00478	0.833505	6.04743	5.80304	5.60332	5.68176	5.3108	1.18459	0.870723	0.919373	0.710923	Atp1b3	protein_coding
Atp2a1	chr7:126428766-126463073	1	1.31739	1	1	1	-1.64973	-1.43491	-1.52044	-1.62816	-1.63401	-0.067595	0.397682	0.212436	-0.0208728	-0.0335304	0.724332	0.879499	0.748173	0.741638	Atp2a1	protein_coding
Atp2a2	chr5:122453512-122502225	27.4832	27.288	18.4343	24.9044	28.3835	0.724731	0.583904	0.342181	0.525833	0.962308	5.07521	4.7702	4.24665	4.64442	5.58977	1.23543	0.695661	0.916511	1.76489	Atp2a2	protein_coding
Atp2a3	chr11:72961168-72993043	335.328	263.329	186.406	228.095	168.515	2.5173	2.09393	1.82099	2.00963	2.34451	8.95769	8.04072	7.44958	7.85815	8.58346	1.88814	0.663818	0.881132	1.45674	Atp2a3	protein_coding
Atp2b1	chr10:98915151-99026143	9.36733	6.97184	7.55458	11.0092	9.61606	-0.0465651	-0.325036	-0.227979	-0.0210756	0.122397	3.40467	2.80154	3.01175	3.45988	3.77063	1.51901	1.15686	1.57827	1.9576	Atp2b1	protein_coding
Atp2c1	chr9:105411361-105521257	19.6677	16.8734	10.6594	16.3688	23.8147	0.484963	0.263704	-0.00792719	0.244667	0.826118	4.5559	4.07668	3.48836	4.03545	5.2948	1.39399	0.665117	0.971825	2.32644	Atp2c1	protein_coding
Atp5a1	chr18:77773767-77782868	235.524	346.13	253.827	250.581	115.872	2.26413	2.27605	2.01832	2.07263	2.05388	8.40936	8.43517	7.87696	7.99459	7.95398	0.982269	0.679144	0.736835	0.716384	Atp5a1	protein_coding
Atp5b	chr10:128083306-128090388	266.889	435.881	381.362	348.978	164.249	2.35372	2.42962	2.27851	2.29454	2.32462	8.6034	8.76779	8.44051	8.47522	8.54037	0.892304	0.797039	0.816447	0.854159	Atp5b	protein_coding
Atp5c1	chr2:10056030-10080510	121.75	170.665	159.271	153.003	73.6187	1.7913	1.80504	1.72044	1.74211	1.7019	7.38526	7.41502	7.2318	7.27873	7.19163	0.979579	0.880733	0.909854	0.856549	Atp5c1	protein_coding
Atp5d	chr10:79697304-80369637	123.532	260.082	436.065	295.028	59.378	1.80171	2.08566	2.36419	2.18202	1.53508	7.40781	8.02282	8.62607	8.23153	6.83032	0.652924	1.51913	1.15565	0.437544	Atp5d	protein_coding
Atp5e	chr2:174461074-174464101	186.698	407.15	509.909	522.608	146.573	2.09765	2.3842	2.46418	2.56509	2.23626	8.04879	8.66942	8.84264	9.0612	8.349	0.650388	1.12757	1.31201	0.80084	Atp5e	protein_coding
Atp5f1	chr3:105942862-105969760	84.0137	111.119	102.106	107.744	61.624	1.52545	1.51921	1.43628	1.50715	1.56389	6.80947	6.79596	6.61634	6.76984	6.89272	1.0094	0.882932	0.982054	1.06937	Atp5f1	protein_coding
Atp5g1	chr11:96072792-96075694	52.895	121.626	139.264	101.218	30.4058	1.1939	1.5794	1.63465	1.46529	1.01572	6.09138	6.92631	7.04598	6.67917	5.70545	0.560612	1.08648	0.842567	0.429026	Atp5g1	protein_coding
Atp5g2	chr15:102662867-102671047	180.685	401.403	458.861	406.561	157.645	2.07419	2.37473	2.39676	2.39686	2.29277	7.99798	8.64891	8.69661	8.69684	8.4714	0.636871	1.03362	1.03378	0.884226	Atp5g2	protein_coding
Atp5g3	chr2:73908449-73911294	179.798	290.185	283.244	274.177	96.152	2.07067	2.15862	2.0884	2.13292	1.90911	7.99034	8.18083	8.02876	8.12517	7.64043	0.87631	0.899958	0.962154	0.687581	Atp5g3	protein_coding
Atp5h	chr11:115415696-115419919	139.137	228.168	236.053	230.344	75.9155	1.88695	1.99846	1.97192	2.01621	1.72574	7.59244	7.83395	7.77646	7.87239	7.24327	0.845857	0.960934	1.027	0.664027	Atp5h	protein_coding
Atp5j	chr16:84827870-84863778	79.5836	104.014	134.903	109.716	47.4194	1.48663	1.4752	1.61431	1.5193	1.36056	6.72539	6.70063	7.00193	6.79616	6.45235	1.01731	1.23225	1.06845	0.841895	Atp5j	protein_coding
Atp5j2	chr5:145183705-145191592	155.324	257.625	287.29	284.466	52.7997	1.96582	2.07934	2.09747	2.1576	1.44396	7.76325	8.00913	8.04839	8.17863	6.63298	0.8433	1.02759	1.12467	0.385245	Atp5j2	protein_coding
Atp5k	chr5:108433252-108434378	135.649	229.019	158.221	298.451	78.0149	1.86876	2.00094	1.71622	2.18975	1.74691	7.55304	7.83932	7.22265	8.24827	7.28911	0.820009	0.65217	1.32771	0.682921	Atp5k	protein_coding
Atp5l	chr9:44913247-44920742	109.623	207.687	231.697	247.344	72.7455	1.71611	1.93581	1.96001	2.06391	1.69264	7.22241	7.69827	7.75068	7.97572	7.17158	0.719041	1.037	1.21205	0.694146	Atp5l	protein_coding
Atp5o	chr16:91925222-91931630	82.4786	163.351	194.57	178.104	46.9448	1.51223	1.77586	1.84839	1.84389	1.35276	6.78085	7.35183	7.50892	7.49916	6.43544	0.673156	1.11504	1.10752	0.529832	Atp5o	protein_coding
Atp5s	chr12:69724961-69744658	2.5318	3.69326	3.33668	4.9939	3.9325	-0.984074	-0.748257	-0.75028	-0.550699	-0.571462	1.37414	1.8849	1.88051	2.31278	2.26781	0.701857	0.996968	1.34526	1.30398	Atp5s	protein_coding
Atp5sl	chr7:25619492-25625550	43.497	65.2907	76.5045	74.0084	21.6319	1.05373	1.16501	1.25178	1.25552	0.751519	5.78778	6.02881	6.21674	6.22484	5.13323	0.846142	1.13913	1.14555	0.537532	Atp5sl	protein_coding
Atp6ap1	chrX:74297096-74304721	100.169	109.212	86.7382	98.6619	59.2411	1.65148	1.50768	1.33202	1.44815	1.53329	7.08244	6.77099	6.39053	6.64206	6.82644	1.24095	0.768193	0.914508	1.03919	Atp6ap1	protein_coding
Atp6ap2	chrX:12587758-12617051	28.3277	26.5619	18.1602	21.874	18.313	0.746419	0.56594	0.332606	0.438906	0.622272	5.12218	4.73129	4.22591	4.45615	4.85329	1.31121	0.704478	0.82637	1.08825	Atp6ap2	protein_coding
Atp6v0a1	chr11:101009451-101063717	18.8765	26.9861	33.2989	28.0931	6.99575	0.45554	0.576494	0.720119	0.606551	-0.12447	4.49217	4.75415	5.06522	4.81924	3.23594	0.833947	1.24063	1.04616	0.34912	Atp6v0a1	protein_coding
Atp6v0a2	chr5:124712207-124722146	16.7762	17.4509	9.96266	15.6194	26.5776	0.371014	0.28612	-0.0511326	0.213269	0.911295	4.3091	4.12523	3.39478	3.96744	5.47928	1.13593	0.602717	0.8964	2.55629	Atp6v0a2	protein_coding
Atp6v0b	chr4:117884329-117887329	128.279	139.002	150.75	153.32	63.0793	1.82873	1.66835	1.6853	1.7435	1.582	7.46633	7.11896	7.15569	7.28173	6.93195	1.27224	1.02578	1.11944	0.878425	Atp6v0b	protein_coding
Atp6v0c	chr17:24163864-24169429	15.9667	33.4061	51.8192	54.1534	46.639	0.335574	0.718651	1.00277	1.04625	1.34769	4.23234	5.06204	5.67742	5.77158	6.42446	0.562647	1.53196	1.63529	2.57115	Atp6v0c	protein_coding
Atp6v0c-ps2	chr17:24163864-24169429	114.379	155.726	170.775	100.307	16.673	1.74654	1.74402	1.76502	1.45923	0.549468	7.28833	7.28287	7.32834	6.66605	4.69561	1.00379	1.03202	0.652109	0.166402	Atp6v0c-ps2	pseudogene
Atp6v0d1	chr8:105524469-105566040	59.2648	81.6814	85.5042	68.635	28.6617	1.27539	1.3142	1.32286	1.20502	0.969877	6.26786	6.35194	6.37069	6.11546	5.60616	0.943388	1.01309	0.848818	0.596349	Atp6v0d1	protein_coding
Atp6v0e	chr17:26676395-26699646	113.107	161.349	179.671	141.389	61.5629	1.73853	1.76765	1.79747	1.68922	1.56312	7.27097	7.33404	7.39864	7.16418	6.89106	0.957226	1.04579	0.888927	0.735611	Atp6v0e	protein_coding
Atp6v1a	chr16:44085403-44139019	16.3975	15.191	7.60836	11.9915	12.1779	0.354653	0.19374	-0.223446	0.0361848	0.305677	4.27366	3.92515	3.02157	3.5839	4.16759	1.27325	0.534561	0.78936	1.18299	Atp6v1a	protein_coding
Atp6v1b2	chr8:69037707-69113717	38.9808	51.3206	33.4501	37.0663	24.9715	0.975174	1.00464	0.723014	0.792257	0.862925	5.61764	5.68147	5.07149	5.22146	5.37452	0.956722	0.655208	0.726983	0.80835	Atp6v1b2	protein_coding
Atp6v1c1	chr15:38661903-38692444	21.0071	24.4411	21.0088	20.7558	14.4436	0.532174	0.510513	0.425737	0.403751	0.438083	4.65815	4.61124	4.42762	4.38	4.45436	1.03305	0.880494	0.851906	0.896966	Atp6v1c1	protein_coding
Atp6v1d	chr12:78842981-78861638	31.6491	37.9629	34.1378	33.4103	15.6841	0.825866	0.803826	0.736021	0.722684	0.502021	5.29426	5.24652	5.09966	5.07078	4.59285	1.03364	0.903216	0.885311	0.63566	Atp6v1d	protein_coding
Atp6v1e1	chr6:120795243-120822685	39.2081	54.9018	57.2321	47.763	15.837	0.979341	1.04958	1.06628	0.962124	0.50955	5.62666	5.77878	5.81496	5.58937	4.60915	0.899927	1.02539	0.876965	0.444535	Atp6v1e1	protein_coding
Atp6v1f	chr6:29467782-29470509	111.189	202.204	248.919	182.158	57.0931	1.72627	1.91799	2.00584	1.85897	1.50463	7.24443	7.65967	7.84993	7.53182	6.76437	0.749895	1.14097	0.915198	0.537637	Atp6v1f	protein_coding
Atp6v1g1	chr4:63544764-63550701	60.4383	65.5675	70.6005	67.0966	24.2968	1.28944	1.16783	1.20045	1.18984	0.84167	6.29829	6.03491	6.10556	6.08257	5.32848	1.20029	1.05019	1.03359	0.612837	Atp6v1g1	protein_coding
Atp6v1g2	chr17:35236595-35238768	1.27673	2.39239	1.12415	1.2901	5.68541	-1.47467	-1.03749	-1.44564	-1.45751	-0.28541	0.311572	1.25845	0.374439	0.348746	2.88736	0.518753	0.541858	0.532293	3.0928	Atp6v1g2	protein_coding
Atp6v1h	chr1:5083172-5162549	24.4309	23.4117	23.5579	23.5035	15.6561	0.64037	0.48185	0.498932	0.487044	0.500635	4.89249	4.54916	4.58616	4.56041	4.58984	1.26869	1.02598	1.00783	1.0286	Atp6v1h	protein_coding
Atp7a	chrX:106027275-106128160	1.95983	1	1	1.32085	4.06989	-1.16757	-1.61852	-1.52044	-1.44172	-0.544814	0.976708	-1.08631e-07	0.212436	0.382928	2.32553	1.96797	1.15864	1.30399	5.01249	Atp7a	protein_coding
Atp8a1	chr5:67618140-67847431	18.7106	11.6333	7.85094	13.0905	17.7682	0.449214	0.0160027	-0.203385	0.0949339	0.598836	4.47847	3.54019	3.06502	3.71114	4.80254	1.91625	0.719383	1.1258	2.39886	Atp8a1	protein_coding
Atp8b2	chr3:89939480-89963332	14.9347	12.8985	8.03052	13.2372	12.0641	0.287694	0.0847706	-0.18893	0.1024	0.298391	4.12864	3.68913	3.09633	3.72732	4.15181	1.35614	0.663053	1.02682	1.3781	Atp8b2	protein_coding
Atp9b	chr18:80734140-80934058	13.3033	20.0542	18.0795	20.8631	14.4968	0.204802	0.37874	0.32976	0.407205	0.440936	3.94911	4.32583	4.21975	4.38749	4.46054	0.770183	0.929106	1.04366	1.09787	Atp9b	protein_coding
Atpaf1	chr4:115784813-115812314	6.05239	5.76273	5.05405	6.93855	6.72534	-0.359552	-0.451907	-0.484895	-0.330361	-0.15506	2.72678	2.52675	2.4553	2.79001	3.16969	1.14872	0.951682	1.20018	1.5615	Atpaf1	protein_coding
Atpaf2	chr11:60400623-60417099	13.3804	17.5913	18.421	16.5325	6.99265	0.208943	0.291458	0.34172	0.251333	-0.124814	3.95807	4.13679	4.24565	4.04989	3.2352	0.883489	1.07838	0.941541	0.535295	Atpaf2	protein_coding
Atpbd4/Dph6	chr2:114516417-114654928	5.99436	6.64248	5.90352	7.30708	7.67904	-0.366456	-0.357271	-0.385597	-0.295689	-0.0521544	2.71183	2.73172	2.67037	2.8651	3.39257	0.986306	0.958366	1.09686	1.58101	Dph6	protein_coding
Atpif1	chr4:132530554-132533659	33.7386	42.4658	74.3893	58.861	16.8406	0.87168	0.878489	1.23386	1.1021	0.557229	5.39348	5.40823	6.17792	5.89254	4.71242	0.98983	1.70491	1.39892	0.617363	Atpif1	protein_coding
Atr	chr9:95855417-95951644	6.06284	5.69168	4.95054	6.41175	10.083	-0.358316	-0.460171	-0.498121	-0.383263	0.159191	2.72946	2.50885	2.42666	2.67543	3.85032	1.16522	0.944618	1.12239	2.53408	Atr	protein_coding
Atraid	chr5:31036035-31054623	27.8559	40.3532	69.6126	57.9644	24.008	0.734383	0.844499	1.19144	1.09182	0.832391	5.09611	5.33461	6.08605	5.87027	5.30839	0.847628	1.68347	1.4496	0.981987	Atraid	protein_coding
Atrip	chr9:109059746-109074124	9.44197	12.0877	12.6663	11.6698	6.24573	-0.0408779	0.0415255	0.102328	0.0179657	-0.212471	3.41699	3.59547	3.72716	3.54444	3.04534	0.883636	1.09558	0.965249	0.68296	Atrip	protein_coding
Atrn	chr2:130906495-131030326	3.33678	2.91455	2.01524	3.23182	3.93094	-0.786242	-0.905986	-1.07256	-0.842253	-0.57177	1.80262	1.54327	1.18248	1.68131	2.26714	1.19694	0.778739	1.10041	1.65161	Atrn	protein_coding
Atrnl1	chr19:57611033-58133340	1.36227	1.03684	1	1	2.20928	-1.4282	-1.59443	-1.52044	-1.62816	-1.0189	0.412222	0.0521932	0.212436	-0.0208728	1.29871	1.28345	1.11748	0.950616	2.37267	Atrnl1	protein_coding
Atrx	chrX:105797614-105929372	18.4589	9.84598	5.84289	10.611	28.6472	0.439509	-0.0951086	-0.392196	-0.0457575	0.969484	4.45745	3.29954	2.65608	3.40642	5.60531	2.23135	0.640178	1.0769	4.94434	Atrx	protein_coding
Atxn1	chr13:45549755-45964991	1	1	1	1	8.52679	-1.64973	-1.61852	-1.52044	-1.62816	0.0291061	-0.067595	-1.08631e-07	0.212436	-0.0208728	3.56857	0.954227	1.15864	0.985636	11.8644	Atxn1	protein_coding
Atxn10	chr15:85336380-85463836	20.16	29.1793	23.8912	23.246	12.2459	0.502679	0.628542	0.507911	0.479664	0.309998	4.59427	4.86687	4.6056	4.54442	4.17695	0.827825	0.834353	0.79971	0.619885	Atxn10	protein_coding
Atxn1l	chr8:109726450-109737739	5.85764	5.02434	2.70066	5.0956	9.03858	-0.382989	-0.543241	-0.885447	-0.537192	0.0743379	2.67602	2.32893	1.58776	2.34204	3.66654	1.27199	0.598251	1.00912	2.52731	Atxn1l	protein_coding
Atxn2	chr5:121711608-121814950	6.82903	6.94638	6.46609	6.09321	4.94669	-0.273039	-0.327473	-0.32742	-0.417403	-0.393416	2.91416	2.79626	2.79638	2.60149	2.65344	1.08515	1.00008	0.873708	0.905744	Atxn2	protein_coding
Atxn2l	chr7:126491707-126503302	65.5657	79.6547	71.7089	73.8163	68.6032	1.34779	1.29747	1.21041	1.25378	1.64714	6.42467	6.31569	6.12712	6.22107	7.07304	1.07847	0.877477	0.93652	1.69039	Atxn2l	protein_coding
Atxn3	chr12:101918900-101958243	10.5926	6.90894	4.68688	7.15198	8.66619	0.0415232	-0.331073	-0.533102	-0.310063	0.0416898	3.59546	2.78846	2.35089	2.83397	3.59582	1.74957	0.738377	1.03204	1.75001	Atxn3	protein_coding
Atxn7	chr14:14012490-14107301	11.8089	7.05745	4.4255	7.61746	10.9999	0.119415	-0.316907	-0.569779	-0.267819	0.22673	3.76417	2.81915	2.27146	2.92547	3.9966	1.92521	0.684114	1.07648	2.26177	Atxn7	protein_coding
Atxn7l1	chr12:33302514-33368277	1.3706	1.51971	1.39266	1.54809	2.30294	-1.42383	-1.33975	-1.30875	-1.33537	-0.986685	0.421684	0.603796	0.670946	0.613282	1.36849	0.881412	1.04764	1.0066	1.69901	Atxn7l1	protein_coding
Atxn7l2	chr3:108202254-108210934	5.82686	7.00121	8.01624	5.85318	3.12719	-0.386765	-0.322236	-0.190068	-0.444329	-0.749273	2.66784	2.8076	3.09387	2.54317	1.8827	0.907669	1.21948	0.832523	0.526714	Atxn7l2	protein_coding
Atxn7l3	chr11:102284960-102296629	34.8008	40.2836	30.6354	32.2903	20.9988	0.893893	0.843349	0.666834	0.69984	0.728469	5.44159	5.33212	4.94981	5.0213	5.0833	1.07883	0.767208	0.806181	0.841586	Atxn7l3	protein_coding
Atxn7l3b	chr10:112925427-112929026	26.611	25.4405	15.5347	23.0688	29.0365	0.701621	0.537208	0.232799	0.474537	0.979958	5.02516	4.66906	4.00974	4.53332	5.628	1.27996	0.63318	0.910205	1.94389	Atxn7l3b	protein_coding
AU019823	chr9:50603900-50625000	6.79433	7.17883	5.78658	7.91872	7.45107	-0.27669	-0.305548	-0.398385	-0.241833	-0.0755403	2.90625	2.84375	2.64267	2.98175	3.34192	1.04428	0.869903	1.10038	1.41242	AU019823	protein_coding
AU022252	chr4:119225137-119232724	2.80722	3.50052	2.34897	3.62927	2.59061	-0.910077	-0.783959	-0.974621	-0.764545	-0.895346	1.53441	1.80757	1.39462	1.84962	1.56632	0.827507	0.751085	1.02957	0.846011	AU022252	protein_coding
AU040320	chr4:126753554-126967923	11.9235	13.6764	11.9083	11.1723	9.88243	0.126335	0.123778	0.0628866	-0.0112229	0.1436	3.77916	3.77362	3.64173	3.48122	3.81655	1.00385	0.912639	0.816545	1.03021	AU040320	protein_coding
AU041133	chr10:82128012-82153065	1.37485	1.35241	1.59383	1.58111	3.4097	-1.42161	-1.41744	-1.22251	-1.32123	-0.682158	0.426489	0.435533	0.857725	0.643907	2.02806	0.993751	1.33996	1.15539	3.01577	AU041133	protein_coding
Auh	chr13:52835109-52929677	11.7696	12.1805	13.2806	12.4998	6.7123	0.117026	0.0466198	0.132598	0.0639985	-0.156566	3.75899	3.6065	3.79272	3.64414	3.16643	1.11149	1.13778	1.02643	0.737096	Auh	protein_coding
Aup1	chr6:83054652-83057682	87.0814	124.145	180.735	137.855	67.6794	1.55115	1.59305	1.80125	1.67226	1.63662	6.86513	6.95588	7.40681	7.12745	7.05026	0.939031	1.36692	1.12628	1.0676	Aup1	protein_coding
Aurka	chr2:172356195-172370506	4.64914	3.24164	2.27586	2.62659	1.31557	-0.548567	-0.835137	-0.994831	-0.981178	-1.42118	2.3174	1.69672	1.35085	1.38042	0.427435	1.53759	0.786829	0.803123	0.414864	Aurka	protein_coding
Aurkaip1	chr4:155831268-155833098	26.1524	53.766	70.2934	50.5912	17.5044	0.689164	1.03565	1.19766	1.00066	0.587229	4.99817	5.74862	6.09952	5.67285	4.7774	0.594419	1.27536	0.948832	0.510072	Aurkaip1	protein_coding
Aurkb	chr11:69045642-69051662	10.8251	7.97872	3.56827	5.32037	3.89148	0.0570816	-0.23518	-0.70739	-0.508273	-0.579599	3.62916	2.99616	1.97341	2.40467	2.25019	1.55079	0.492178	0.663659	0.596267	Aurkb	protein_coding
Aurkc	chr7:6995384-7003091	1.27307	1	1	1	1	-1.47673	-1.61852	-1.52044	-1.62816	-1.63401	0.307116	-1.08631e-07	0.212436	-0.0208728	-0.0335304	1.23723	1.15864	0.985636	0.977027	Aurkc	protein_coding
Aven	chr2:112492963-112631253	6.119	12.3815	11.211	12.0051	5.21656	-0.351709	0.057522	0.0243201	0.0369442	-0.352196	2.74377	3.63011	3.5582	3.58555	2.74272	0.540983	0.951377	0.96958	0.540588	Aven	protein_coding
Avl9	chr6:56714904-56761911	9.09217	5.97051	4.39525	7.78057	10.2053	-0.0679298	-0.428313	-0.574163	-0.253625	0.168547	3.3584	2.57785	2.26196	2.95621	3.87058	1.71778	0.803354	1.29986	2.44991	Avl9	protein_coding
Avpi1	chr19:42123274-42128993	1	1	1.88317	1.06714	1	-1.64973	-1.61852	-1.11589	-1.58463	-1.63401	-0.067595	-1.08631e-07	1.08865	0.0734216	-0.0335304	0.954227	2.12675	1.05221	0.977027	Avpi1	protein_coding
Avpr2	chrX:73892101-73911298	2.39143	1.68811	1.12971	1.68053	1.34056	-1.02495	-1.26975	-1.44249	-1.28037	-1.40657	1.28562	0.755409	0.381269	0.732397	0.459062	1.44414	0.771565	0.984176	0.814312	Avpr2	protein_coding
AW011738	chr4:156203283-156206028	1	1	1	1.82017	30.0409	-1.64973	-1.61852	-1.52044	-1.22689	1.00635	-0.067595	-1.08631e-07	0.212436	0.848223	5.68515	0.954227	1.15864	1.80028	51.452	AW011738	protein_coding
AW112010	chr19:11047611-11050566	14.8618	22.2339	41.7688	32.8113	35.5093	0.284187	0.447468	0.864967	0.710563	1.13612	4.12104	4.47469	5.37894	5.04452	5.96623	0.782604	1.87157	1.48435	2.81188	AW112010	protein_coding
AW146154	chr7:41478873-41499890	3.07778	3.71012	2.51168	2.91144	4.36725	-0.844141	-0.745223	-0.931814	-0.912196	-0.490093	1.67722	1.89147	1.48733	1.52982	2.44405	0.861998	0.75569	0.778277	1.46671	AW146154	protein_coding
AW209491	chr13:14630244-14638202	2.48469	2.77739	3.99092	4.54269	2.49716	-0.997534	-0.938094	-0.635843	-0.614144	-0.923856	1.34499	1.47373	2.12837	2.17537	1.50457	0.914631	1.57422	1.62635	1.02161	AW209491	protein_coding
AW549877	chr15:3982034-3995752	29.0855	20.1904	14.2349	23.9471	39.7635	0.765336	0.383248	0.17695	0.499571	1.22393	5.16316	4.3356	3.88878	4.58754	6.15641	1.77468	0.73366	1.19081	3.53279	AW549877	protein_coding
AW554918	chr18:25169019-25467321	2.60272	2.34614	1.62005	2.4081	2.65458	-0.964277	-1.05049	-1.21208	-1.03936	-0.876417	1.41702	1.23029	0.880313	1.25439	1.60731	1.13818	0.784597	1.01685	1.29866	AW554918	protein_coding
Axin1	chr17:26138685-26195811	23.3277	30.6711	28.7884	28.5404	15.21	0.607259	0.661754	0.627089	0.617134	0.478203	4.82078	4.93881	4.86373	4.84217	4.54126	0.921444	0.949289	0.935207	0.759146	Axin1	protein_coding
Axl	chr7:25756499-25788733	1	1	1	1.32003	1	-1.64973	-1.61852	-1.52044	-1.44214	-1.63401	-0.067595	-1.08631e-07	0.212436	0.382026	-0.0335304	0.954227	1.15864	1.30317	0.977027	Axl	protein_coding
AY074887	chr9:54950256-54958030	1.33087	1.35355	1.30853	1	1	-1.44491	-1.41688	-1.34857	-1.62816	-1.63401	0.376029	0.436748	0.584687	-0.0208728	-0.0335304	0.958786	1.10799	0.728186	0.721825	AY074887	protein_coding
Azi1	chr11:120064429-120086827	3.40619	5.17223	4.42142	4.66127	1.41172	-0.771489	-0.523918	-0.570368	-0.59688	-1.36644	1.83458	2.37079	2.27018	2.21276	0.54599	0.689581	0.932641	0.89625	0.282281	Azi1	protein_coding
Azi2	chr9:118040498-118063907	17.8488	14.5319	14.3236	15.6935	14.6756	0.415424	0.164193	0.180921	0.21644	0.450448	4.40529	3.86115	3.89738	3.97431	4.48114	1.45815	1.02543	1.0816	1.53687	Azi2	protein_coding
Azin1	chr15:38487429-38519266	28.5033	19.6515	9.64086	17.031	20.1213	0.750847	0.365228	-0.0721183	0.271236	0.695345	5.13177	4.29657	3.34933	4.09299	5.01156	1.78411	0.518624	0.868397	1.64148	Azin1	protein_coding
B020031M17Rik	chr13:119949356-119950806	1	1	1	1	2.45995	-1.64973	-1.61852	-1.52044	-1.62816	-0.935505	-0.067595	-1.08631e-07	0.212436	-0.0208728	1.47934	0.954227	1.15864	0.985636	2.78821	B020031M17Rik	protein_coding
B130034C11Rik	chr16:87496072-87504038	1	1	1	1	1.10119	-1.64973	-1.61852	-1.52044	-1.62816	-1.55921	-0.067595	-1.08631e-07	0.212436	-0.0208728	0.128475	0.954227	1.15864	0.985636	1.09314	B130034C11Rik	processed_transcript
B230120H23Rik/Zak	chr2:72285636-72442610	1.62757	1.20824	1	1	1.00533	-1.30069	-1.49252	-1.52044	-1.62816	-1.62988	0.688386	0.272907	0.212436	-0.0208728	-0.0245961	1.33374	0.958951	0.815762	0.813659	Zak	protein_coding
B230219D22Rik	chr13:55693123-55703500	22.206	17.0537	11.16	17.6614	26.1363	0.571946	0.270784	0.0214059	0.295587	0.898302	4.74429	4.09201	3.55189	4.14574	5.45114	1.57165	0.687713	1.03794	2.5653	B230219D22Rik	protein_coding
B2m	chr2:122120107-122186189	1392.11	1814.85	2379.37	2238.24	1476.88	3.53734	3.37974	3.4487	3.53964	4.02893	11.167	10.8256	10.975	11.172	12.2317	1.26693	1.10907	1.27132	2.65013	B2m	protein_coding
B330016D10Rik	chr4:141546161-141548313	1	1.21284	1.98596	1.77561	1	-1.64973	-1.48999	-1.08192	-1.2435	-1.63401	-0.067595	0.278389	1.16222	0.812257	-0.0335304	0.786771	1.84527	1.44781	0.805569	B330016D10Rik	pseudogene
B3galnt2	chr13:13954673-14039600	8.39403	8.50315	7.41738	8.5907	8.54719	-0.12518	-0.192777	-0.239694	-0.187263	0.0309604	3.2344	3.088	2.98638	3.09994	3.57259	1.10681	0.931988	1.00831	1.39919	B3galnt2	protein_coding
B3galt4	chr17:33949911-33951488	7.12927	11.8787	14.418	11.8126	4.18825	-0.242207	0.0299077	0.185119	0.0261143	-0.522569	2.98094	3.57031	3.90647	3.56209	2.37371	0.664634	1.2624	0.994321	0.436303	B3galt4	protein_coding
B3galt6	chr4:155989465-155992678	2.05883	3.89632	3.50072	3.48086	2.32759	-1.13226	-0.712605	-0.719605	-0.792518	-0.978424	1.05319	1.96211	1.94695	1.78903	1.38638	0.532584	0.989546	0.886946	0.670946	B3galt6	protein_coding
B3galtl	chr5:149678256-149762599	1.31645	1.21779	1.4927	1.63399	1.12588	-1.45272	-1.48728	-1.26441	-1.29919	-1.542	0.359121	0.284265	0.766978	0.691644	0.165742	1.05326	1.39737	1.32627	0.92113	B3galtl	protein_coding
B3gat3	chr19:8920392-8927236	33.0511	45.0705	65.2098	54.5925	22.3509	0.856927	0.918141	1.14968	1.05166	0.776892	5.36153	5.49411	5.9956	5.7833	5.18818	0.912197	1.41568	1.22195	0.808921	B3gat3	protein_coding
B3gnt1	chr19:5038825-5041134	2.37697	3.56373	4.96505	4.21842	3.11997	-1.02929	-0.772038	-0.496251	-0.663762	-0.751066	1.2762	1.83339	2.43071	2.0679	1.87881	0.679627	1.51291	1.17651	1.03199	B3gnt1	protein_coding
B3gnt2	chr11:22834738-22860336	62.2491	50.2923	46.0928	54.2287	34.154	1.31059	0.991162	0.927928	1.04718	1.10592	6.34411	5.65227	5.51531	5.7736	5.90082	1.61535	0.909434	1.08774	1.18802	B3gnt2	protein_coding
B3gnt3	chr8:71691719-71701800	1.40061	1	2.18726	1.3932	1	-1.40831	-1.61852	-1.02021	-1.406	-1.63401	0.4553	-1.08631e-07	1.29588	0.460311	-0.0335304	1.37107	2.45526	1.37584	0.977027	B3gnt3	protein_coding
B3gnt5	chr16:19760233-19772753	71.2632	40.8919	43.9409	52.0255	13.7476	1.4075	0.853332	0.897369	1.01939	0.399759	6.554	5.35374	5.44912	5.71342	4.37136	2.29781	1.06835	1.28313	0.506142	B3gnt5	protein_coding
B3gnt7	chr1:86303220-86307305	1	1.04076	4.237	2.45375	1	-1.64973	-1.59191	-0.5976	-1.02678	-1.63401	-0.067595	0.0576373	2.2112	1.28164	-0.0335304	0.916856	4.44925	2.33594	0.938763	B3gnt7	protein_coding
B3gnt8	chr7:25627623-25629490	46.829	54.6526	99.8447	65.9159	8.66043	1.10662	1.04655	1.42197	1.17794	0.0411739	5.90233	5.77222	6.58533	6.05681	3.59471	1.09438	1.757	1.21806	0.221057	B3gnt8	protein_coding
B3gnt9	chr8:105225187-105255153	1.9186	2.3525	4.75782	2.66313	1	-1.18281	-1.04869	-0.5235	-0.971922	-1.63401	0.943708	1.23419	2.37169	1.40046	-0.0335304	0.817626	2.19999	1.12215	0.415314	B3gnt9	protein_coding
B3gntl1	chr11:121451948-121673151	3.84459	6.33633	6.0057	6.892	4.64342	-0.68473	-0.388702	-0.374629	-0.334871	-0.442511	2.02249	2.66365	2.69413	2.78024	2.5471	0.641197	1.02135	1.08417	0.922394	B3gntl1	protein_coding
B430306N03Rik	chr17:48316161-48326511	2.50366	2.60267	1.90677	2.34316	2.98566	-0.992083	-0.981374	-1.10793	-1.05768	-0.785212	1.3568	1.37999	1.10589	1.21472	1.80486	0.98405	0.826967	0.891762	1.34244	B430306N03Rik	protein_coding
B4galnt1	chr10:127165155-127172340	41.6994	173.977	512.539	304.557	87.851	1.02348	1.81784	2.46746	2.20332	1.83905	5.72227	7.44275	8.84976	8.27766	7.48869	0.303448	2.65186	1.78374	1.03235	B4galnt1	protein_coding
B4galnt2	chr11:95863558-95914871	1.48314	1.67526	1	1.27638	1	-1.36728	-1.27484	-1.52044	-1.46467	-1.63401	0.54416	0.744385	0.212436	0.333232	-0.0335304	0.870415	0.69162	0.752022	0.583209	B4galnt2	protein_coding
B4galt1	chr4:40804581-40854537	23.9648	21.356	13.3176	15.3847	25.165	0.626567	0.420633	0.134376	0.203126	0.868915	4.8626	4.41657	3.79657	3.94547	5.38749	1.36228	0.650672	0.721417	1.96009	B4galt1	protein_coding
B4galt3	chr1:171270327-171276895	21.341	26.9801	37.3664	31.6421	16.1277	0.543474	0.576346	0.793779	0.686254	0.523664	4.68263	4.75382	5.22476	4.99187	4.63972	0.951848	1.38601	1.1794	0.923957	B4galt3	protein_coding
B4galt5	chr2:167298444-167349178	14.3475	17.1825	17.5963	16.7963	10.7296	0.25895	0.275795	0.312445	0.261939	0.207423	4.06638	4.10287	4.18225	4.07286	3.95478	0.975028	1.05656	0.979413	0.902447	B4galt5	protein_coding
B4galt7	chr13:55600110-55609954	11.9089	18.5189	14.6114	15.9421	8.25943	0.125457	0.325687	0.193636	0.22697	0.0043851	3.77725	4.21093	3.92492	3.99712	3.51503	0.740375	0.820169	0.862258	0.617324	B4galt7	protein_coding
B630005N14Rik	chr6:13625674-13677966	8.89486	8.27968	7.53674	8.57657	9.91871	-0.0836518	-0.210517	-0.229491	-0.188366	0.146444	3.32435	3.04958	3.00848	3.09755	3.82271	1.2098	0.971917	1.03381	1.70898	B630005N14Rik	protein_coding
B930003M22Rik	chr17:10319918-10321141	1	1.31243	1.7446	1.43391	1	-1.64973	-1.43742	-1.16474	-1.3867	-1.63401	-0.067595	0.39224	0.982847	0.502104	-0.0335304	0.727069	1.50588	1.07913	0.744441	B930003M22Rik	lincRNA
B930041F14Rik	chr4:155694341-155696483	1	1	1.26167	1.12265	1.81241	-1.64973	-1.61852	-1.37188	-1.55065	-1.17256	-0.067595	-1.08631e-07	0.534203	0.147006	0.965911	0.954227	1.44814	1.10727	1.9533	B930041F14Rik	protein_coding
B9d1	chr11:61505171-61512927	1	1	1	1.15569	1	-1.64973	-1.61852	-1.52044	-1.53122	-1.63401	-0.067595	-1.08631e-07	0.212436	0.189095	-0.0335304	0.954227	1.15864	1.14005	0.977027	B9d1	protein_coding
B9d2	chr7:25681157-25686558	32.5524	49.7958	55.6896	44.0104	11.7389	0.846032	0.984554	1.04881	0.907303	0.277186	5.33793	5.63795	5.77713	5.47064	4.10588	0.812241	1.10128	0.890498	0.34578	B9d2	protein_coding
Baat1/Brat1	chr5:140705010-140719378	1.46166	1.70484	2.27263	2.38206	1.92005	-1.37774	-1.26318	-0.995738	-1.04665	-1.12779	0.521517	0.769636	1.34888	1.23862	1.06288	0.841994	1.49407	1.38413	1.22539	Brat1	protein_coding
Babam1	chr8:71396854-71404772	33.5708	52.7788	72.3415	53.6216	16.919	0.868107	1.02331	1.21602	1.03964	0.560833	5.38574	5.72189	6.13928	5.75726	4.72023	0.792156	1.33551	1.02482	0.499425	Babam1	protein_coding
Bace1	chr9:45838528-45862484	2.47765	1.7866	1.09256	1.95084	3.33814	-0.999567	-1.23198	-1.46386	-1.18045	-0.698617	1.34059	0.837217	0.334981	0.948827	1.99241	1.41752	0.706012	1.08043	2.22714	Bace1	protein_coding
Bach1	chr16:87698953-87733346	4.75474	3.80935	2.96676	4.39781	4.73449	-0.532473	-0.727642	-0.825384	-0.63586	-0.427439	2.35226	1.92955	1.71785	2.12833	2.57975	1.34045	0.863521	1.14773	1.56939	Bach1	protein_coding
Bach2	chr4:32417434-32586108	46.5943	22.9569	21.8392	20.7518	2.6098	1.10302	0.468783	0.450513	0.403622	-0.889619	5.89454	4.52086	4.48129	4.37972	1.57872	2.59131	0.972945	0.906807	0.130116	Bach2	protein_coding
Bad	chr19:6938069-6951893	9.59098	11.6517	12.7256	9.15581	3.52906	-0.0296573	0.0170554	0.105314	-0.14458	-0.655458	3.44129	3.54247	3.73363	3.19239	2.08589	0.932274	1.14168	0.784539	0.364355	Bad	protein_coding
Bag1	chr4:40936397-40948294	49.8056	58.9235	66.4325	52.9317	15.7772	1.15078	1.09666	1.16156	1.03096	0.506614	5.99798	5.88077	6.02132	5.73847	4.60279	1.08463	1.10232	0.906074	0.412373	Bag1	protein_coding
Bag2	chr1:33745483-33757750	1.1635	1.48228	1	1	1	-1.54122	-1.35636	-1.52044	-1.62816	-1.63401	0.167435	0.567818	0.212436	-0.0208728	-0.0335304	0.757657	0.781663	0.664946	0.659138	Bag2	protein_coding
Bag4	chr8:25764538-25785209	3.99376	3.87786	3.51332	4.3229	4.00468	-0.657452	-0.715769	-0.717309	-0.64737	-0.557348	2.08157	1.95526	1.95192	2.1034	2.29838	1.0915	0.99769	1.10814	1.2685	Bag4	protein_coding
Bag5	chr12:111709489-111713256	10.4805	12.9099	13.6621	14.6598	5.64168	0.0338992	0.0853591	0.1507	0.17079	-0.291402	3.57895	3.69041	3.83193	3.87544	2.87439	0.925654	1.10307	1.13684	0.568007	Bag5	protein_coding
Bag6	chr17:35135177-35147322	50.4766	69.2707	83.1207	63.1996	34.6816	1.16037	1.20443	1.30479	1.14975	1.11782	6.01875	6.11417	6.33156	5.99574	5.92659	0.935996	1.16262	0.921189	0.878073	Bag6	protein_coding
Bahd1	chr2:118901614-118924524	19.8142	21.1704	23.1838	21.179	8.56188	0.490281	0.414819	0.488701	0.417274	0.032293	4.56742	4.40398	4.564	4.40929	3.57547	1.11996	1.1173	1.00369	0.563112	Bahd1	protein_coding
Baiap2	chr11:119943091-120006782	5.43395	8.51388	12.8204	9.76479	1.15941	-0.436791	-0.191937	0.110057	-0.101438	-1.51923	2.55949	3.08982	3.7439	3.28583	0.215064	0.692399	1.57362	1.14553	0.136337	Baiap2	protein_coding
Bak1	chr17:27018034-27036378	30.1897	38.9543	26.1222	26.8867	15.8604	0.792037	0.820998	0.564972	0.577144	0.510695	5.22099	5.28371	4.72919	4.75555	4.61163	0.957453	0.680883	0.693439	0.627602	Bak1	protein_coding
Banf1	chr19:5364639-5366645	98.8274	156.625	154.049	133.113	44.3788	1.64182	1.74786	1.69914	1.64881	1.30914	7.06151	7.29117	7.18565	7.07665	6.34097	0.852835	0.929471	0.861835	0.517559	Banf1	protein_coding
Bank1	chr3:136053363-136326046	91.606	112.791	138.003	168.279	135.012	1.58745	1.52916	1.62883	1.80587	2.17251	6.94374	6.81751	7.03338	7.41682	8.21092	1.09144	1.16141	1.515	2.62699	Bank1	protein_coding
Banp	chr8:121950532-122029258	7.35972	8.99515	10.053	9.67577	4.2931	-0.21941	-0.155309	-0.045363	-0.107574	-0.503381	3.03031	3.16915	3.40728	3.27254	2.41527	0.908252	1.17946	1.07429	0.593006	Banp	protein_coding
Bap1	chr14:31251488-31259929	30.927	33.9854	28.0923	27.1378	15.681	0.809328	0.730103	0.611445	0.583372	0.501868	5.25843	5.08684	4.82984	4.76904	4.59251	1.1263	0.836826	0.802291	0.709891	Bap1	protein_coding
Bard1	chr1:71027534-71102972	1.70946	1.17952	1	1	1	-1.26552	-1.50855	-1.52044	-1.62816	-1.63401	0.764574	0.2382	0.212436	-0.0208728	-0.0335304	1.44031	0.9823	0.835625	0.828326	Bard1	protein_coding
Batf	chr12:85686719-85709087	6.61728	14.2706	16.3982	15.0014	5.49692	-0.29561	0.152107	0.267374	0.186222	-0.311573	2.86527	3.83497	4.08463	3.90886	2.8307	0.510612	1.18892	1.05255	0.498521	Batf	protein_coding
Bax	chr7:45461694-45466898	62.7486	103.568	127.762	102.774	35.2774	1.31632	1.47234	1.57955	1.47551	1.13104	6.35651	6.69444	6.92664	6.70131	5.95521	0.79118	1.17463	1.00478	0.599063	Bax	protein_coding
Baz1a	chr12:54892988-54986336	26.6861	25.5136	20.9834	29	29.3268	0.70364	0.539119	0.424963	0.627837	0.987678	5.02953	4.6732	4.42595	4.86535	5.64472	1.28017	0.842503	1.14247	1.96091	Baz1a	protein_coding
Baz1b	chr5:135187322-135246129	26.2062	23.9493	19.8851	23.867	23.8923	0.690637	0.496973	0.390602	0.497327	0.828642	5.00136	4.58191	4.35153	4.58268	5.30027	1.33742	0.852406	1.00053	1.64531	Baz1b	protein_coding
Baz2a	chr10:128092782-128129303	31.2103	25.7964	14.6376	24.676	32.4829	0.815862	0.546461	0.194781	0.51966	1.06699	5.27259	4.6891	3.9274	4.63105	5.81651	1.49847	0.589802	0.960562	2.18466	Baz2a	protein_coding
Baz2b	chr2:59899362-60125740	12.8657	8.45817	7.25609	11.3071	16.3	0.180834	-0.19631	-0.253745	-0.00318764	0.531911	3.89719	3.08035	2.95595	3.49862	4.65758	1.76155	0.917386	1.33633	2.98398	Baz2b	protein_coding
Bbc3	chr7:16309582-16318334	1.3614	2.02795	4.52879	2.35247	1.46344	-1.42866	-1.14757	-0.555033	-1.05502	-1.33852	0.411231	1.02002	2.3034	1.22048	0.606463	0.655746	2.43407	1.14906	0.750769	Bbc3	protein_coding
Bbip1	chr19:53892230-54033278	13.8334	15.3973	16.7997	13.7442	10.6515	0.232802	0.202725	0.282835	0.127582	0.201754	4.00975	3.94461	4.11812	3.78186	3.9425	1.04619	1.1278	0.893321	0.998545	Bbip1	protein_coding
Bbs10	chr10:111298678-111301736	1	1.09054	1.02693	1	1.91191	-1.64973	-1.56079	-1.50346	-1.62816	-1.13108	-0.067595	0.125043	0.249223	-0.0208728	1.05574	0.875005	1.08989	0.903806	1.90619	Bbs10	protein_coding
Bbs12	chr3:37312553-37321451	1.14515	1.60249	1.69516	2.08823	2.76882	-1.55261	-1.30442	-1.18311	-1.13485	-0.843721	0.142762	0.680315	0.943051	1.04758	1.67813	0.688938	1.19975	1.28991	1.99697	Bbs12	protein_coding
Bbs2	chr8:94067953-94098811	1.33445	2.77427	6.55647	5.96772	4.0535	-1.44298	-0.938843	-0.318548	-0.431345	-0.547945	0.380199	1.47211	2.81559	2.57129	2.31875	0.46914	2.53763	2.14233	1.7983	Bbs2	protein_coding
Bbs4	chr9:59321965-59353508	2.57696	2.4337	2.57095	2.66674	1.96789	-0.971405	-1.02609	-0.916907	-0.971014	-1.10869	1.40158	1.28315	1.51962	1.40243	1.10424	1.08555	1.1781	1.08619	0.883369	Bbs4	protein_coding
Bbs9	chr9:22475714-22888280	5.8653	8.05356	8.78983	8.26433	1.79769	-0.382053	-0.228961	-0.131185	-0.213212	-1.17889	2.67805	3.00963	3.2214	3.04374	0.952205	0.794667	1.15811	1.02392	0.240245	Bbs9	protein_coding
Bbx	chr16:50191843-50432389	5.99764	4.27972	3.10811	4.30894	7.27006	-0.366064	-0.650088	-0.795635	-0.649537	-0.0946243	2.71268	2.09752	1.78228	2.09871	3.30058	1.53173	0.803719	1.00083	2.30229	Bbx	protein_coding
BC002163	chr4:123712709-123718186	3.76826	3.1988	3.84151	5.59964	1.10725	-0.6991	-0.843998	-0.66023	-0.473997	-1.55495	1.99136	1.67753	2.07555	2.47891	0.137698	1.24301	1.3177	1.74276	0.343925	BC002163	pseudogene
BC003331	chr1:150361310-150466165	6.81614	6.73135	6.56087	7.54222	8.42303	-0.274393	-0.348419	-0.318119	-0.274469	0.0196054	2.91123	2.7509	2.81652	2.91106	3.54799	1.11754	1.04654	1.11742	1.7376	BC003331	protein_coding
BC003965	chr17:25184560-25187662	8.05828	13.1875	10.888	11.7011	7.01803	-0.154432	0.0995303	0.00563504	0.0197603	-0.122003	3.17105	3.7211	3.51773	3.54833	3.24129	0.682996	0.868522	0.887136	0.71707	BC003965	protein_coding
BC004004	chr17:29268787-29302887	22.1038	26.0136	34.2077	27.5779	16.6357	0.56864	0.552046	0.737329	0.59415	0.54773	4.73713	4.70119	5.10249	4.79239	4.69185	1.02522	1.3207	1.06525	0.993541	BC004004	protein_coding
BC005537	chr13:24801656-24812899	75.5696	65.2876	39.8305	61.4411	91.1692	1.44954	1.16498	0.834596	1.13084	1.86782	6.64507	6.02874	5.31316	5.9548	7.551	1.53297	0.608963	0.950038	2.8724	BC005537	protein_coding
BC005561	chr5:104508351-104522383	1.25374	1	1	1	3.48958	-1.48769	-1.61852	-1.52044	-1.62816	-0.664188	0.28337	-1.08631e-07	0.212436	-0.0208728	2.06698	1.21703	1.15864	0.985636	4.19008	BC005561	protein_coding
BC005624	chr2:30972832-30981941	31.2012	45.1245	54.9068	45.9384	17.7356	0.815653	0.918939	1.03977	0.936028	0.597411	5.27213	5.49584	5.75754	5.53285	4.79945	0.856363	1.19889	1.02599	0.617114	BC005624	protein_coding
BC005764	chr10:79697304-80369637	5.45327	7.45631	3.68945	5.96897	4.98553	-0.434248	-0.280287	-0.686044	-0.431205	-0.387347	2.565	2.89846	2.01964	2.57159	2.66658	0.79363	0.543811	0.797264	0.851525	BC005764	protein_coding
BC016423	chr13:3538074-3611108	10.2464	6.75647	4.84663	7.94124	16.8527	0.0177115	-0.345938	-0.51168	-0.23993	0.557787	3.54389	2.75627	2.39729	2.98587	4.71363	1.72622	0.779717	1.17251	3.8835	BC016423	protein_coding
BC017158	chr7:128265696-128298131	7.29501	12.1587	9.66928	9.16758	8.31165	-0.225739	0.0454266	-0.070237	-0.14372	0.00927583	3.01661	3.60392	3.3534	3.19425	3.52562	0.665582	0.840597	0.752797	0.947174	BC017158	protein_coding
BC017612/Smco4	chr9:15505494-15545259	5.94344	5.94961	1.09373	2.51988	6.36587	-0.372569	-0.430649	-1.46318	-1.00896	-0.197686	2.69859	2.5728	0.336463	1.32023	3.07736	1.09111	0.212225	0.419702	1.4187	Smco4	protein_coding
BC017643	chr11:121177592-121229309	72.8913	88.5918	103.427	99.1333	55.7768	1.42369	1.3683	1.4445	1.45135	1.48653	6.58906	6.4691	6.63413	6.64897	6.72517	1.0867	1.12119	1.13278	1.19422	BC017643	protein_coding
BC018507	chr13:70588688-70637634	13.7728	12.4511	9.45038	14.195	13.2574	0.229656	0.0612558	-0.0848728	0.149204	0.371584	4.00294	3.6382	3.3217	3.82869	4.31033	1.28764	0.803017	1.14115	1.59343	BC018507	protein_coding
BC023829	chrX:70460055-70477043	8.56557	11.0664	9.08773	9.05376	8.5575	-0.110683	-0.0172745	-0.109883	-0.15209	0.0318959	3.2658	3.46811	3.26754	3.17612	3.57461	0.869156	0.870202	0.816773	1.07661	BC023829	protein_coding
BC024582	chr4:32417434-32586108	5.86578	2.91701	2.12874	2.72781	1	-0.381994	-0.905424	-1.03754	-0.955844	-1.63401	2.67818	1.54449	1.25833	1.43529	-0.0335304	2.19418	0.820084	0.927099	0.334941	BC024582	antisense
BC024978	chr7:27187005-27204320	3.359	3.84617	3.8373	4.1575	2.96741	-0.781486	-0.721234	-0.660931	-0.673507	-0.78997	1.81292	1.94342	2.07403	2.04679	1.79455	0.913516	1.09476	1.07428	0.901955	BC024978	protein_coding
BC025920	chr10:81606307-81609836	2.56216	2.61044	3.90487	3.0521	3.7612	-0.975532	-0.979388	-0.649774	-0.880586	-0.606022	1.39264	1.38429	2.0982	1.59829	2.19296	1.0058	1.64024	1.15989	1.75159	BC025920	protein_coding
BC026585	chr1:157458581-157488733	2.95714	5.47906	4.00762	5.4617	6.49848	-0.872794	-0.485531	-0.633174	-0.490708	-0.181687	1.61516	2.45393	2.13415	2.44272	3.11202	0.559122	0.801194	0.992258	1.57799	BC026585	protein_coding
BC026590	chr4:56749679-56809605	7.63514	9.47947	6.2379	7.96354	8.98285	-0.193083	-0.120377	-0.350384	-0.238052	0.0695385	3.08733	3.24481	2.74664	2.98994	3.65614	0.896594	0.708006	0.838063	1.32992	BC026590	protein_coding
BC027231	chr16:44724300-44737284	6.78441	5.80683	3.0521	5.25562	5.55555	-0.277737	-0.446829	-0.807258	-0.516476	-0.30334	2.90398	2.53775	1.75711	2.3869	2.84853	1.28898	0.582107	0.900721	1.24038	BC027231	protein_coding
BC028528	chr3:95871521-95891930	39.2612	46.2513	55.163	61.8839	57.1678	0.98031	0.935368	1.04274	1.13565	1.50564	5.62876	5.53142	5.76398	5.96522	6.76657	1.0698	1.17492	1.35078	2.35405	BC028528	protein_coding
BC029214	chr2:25459487-25461094	17.8573	25.6478	39.048	28.4776	8.39959	0.415766	0.542613	0.821915	0.615658	0.0174429	4.40603	4.68076	5.2857	4.83897	3.54331	0.826601	1.52091	1.1159	0.454561	BC029214	protein_coding
BC029722	chr2:155775343-155819203	11.4039	22.8795	33.5027	24.5127	16.4092	0.0944071	0.466534	0.724019	0.515211	0.537092	3.71	4.51598	5.07367	4.62141	4.66881	0.571973	1.4719	1.07582	1.11174	BC029722	processed_transcript
BC030307	chr10:86705810-86776843	1	1	1	1	1.15482	-1.64973	-1.61852	-1.52044	-1.62816	-1.52231	-0.067595	-1.08631e-07	0.212436	-0.0208728	0.208397	0.954227	1.15864	0.985636	1.1554	BC030307	protein_coding
BC030336	chr7:120677619-120734854	3.3988	2.65271	2.17199	3.12995	5.19161	-0.773045	-0.968688	-1.02469	-0.863711	-0.355916	1.83121	1.40747	1.28618	1.63484	2.73466	1.3414	0.919366	1.1707	2.50914	BC030336	protein_coding
BC030867	chr11:102248881-102265183	1.30019	1	1	1	1	-1.46162	-1.61852	-1.52044	-1.62816	-1.63401	0.339832	-1.08631e-07	0.212436	-0.0208728	-0.0335304	1.26561	1.15864	0.985636	0.977027	BC030867	protein_coding
BC031181	chr18:75005899-75009933	46.9045	55.918	60.0212	52.9652	27.5251	1.10777	1.06179	1.09669	1.03139	0.938478	5.90483	5.80524	5.88083	5.73939	5.53816	1.07147	1.05379	0.955382	0.830998	BC031181	protein_coding
BC033916	chr17:33905134-33906675	1.25363	1.74084	3.17973	2.65493	1.10955	-1.48775	-1.24926	-0.781074	-0.973988	-1.55334	0.283234	0.799784	1.81382	1.39599	0.141186	0.699041	2.01955	1.51174	0.633494	BC033916	lincRNA
BC035044	chr6:128848043-128896848	40.4599	35.0218	7.88899	16.1011	12.3368	1.00186	0.750113	-0.200295	0.233619	0.315736	5.67544	5.13018	3.07171	4.01152	4.18938	1.45928	0.240071	0.460521	0.520942	BC035044	protein_coding
BC037034	chr5:138259657-138272754	22.3361	39.8162	41.4782	38.9391	25.2383	0.576132	0.835575	0.860504	0.82528	0.871172	4.75336	5.31528	5.36928	5.29299	5.39238	0.677398	1.03813	0.984663	1.05489	BC037034	protein_coding
BC037704	chr19:43675177-43677170	1	1.05364	2.01159	1.32643	1.18855	-1.64973	-1.58372	-1.07372	-1.4389	-1.49997	-0.067595	0.0753819	1.17998	0.389045	0.256784	0.905648	2.15038	1.24286	1.13399	BC037704	lincRNA
BC048403	chr10:121739936-121752859	2.02989	3.40045	2.89442	3.54167	3.9733	-1.1424	-0.803278	-0.841162	-0.780915	-0.563452	1.03122	1.76573	1.68367	1.81416	2.28516	0.601024	0.944714	1.03414	1.43339	BC048403	protein_coding
BC049352	chr9:45172725-45249985	1.30848	1.60542	1	1.19143	1	-1.45707	-1.3032	-1.52044	-1.51081	-1.63401	0.349696	0.682951	0.212436	0.23329	-0.0335304	0.793744	0.721707	0.732215	0.60858	BC049352	protein_coding
BC051142	chr17:34398819-34460734	1	1	2.36199	2.98629	3.62066	-1.64973	-1.61852	-0.971088	-0.89519	-0.635573	-0.067595	-1.08631e-07	1.40227	1.56666	2.12895	0.954227	2.64317	2.96217	4.374	BC051142	protein_coding
BC051226	chr17:33908181-33909178	5.87278	9.8549	17.4259	10.1991	2.83415	-0.38114	-0.0945054	0.306226	-0.0722829	-0.825624	2.68003	3.30084	4.16878	3.34897	1.71733	0.650303	1.82505	1.03392	0.333668	BC051226	antisense
BC051537	chr17:34083842-34095309	1	1	1.13437	1.11352	1	-1.64973	-1.61852	-1.43986	-1.55612	-1.63401	-0.067595	-1.08631e-07	0.386968	0.135156	-0.0335304	0.954227	1.30764	1.09821	0.977027	BC051537	antisense
BC052040	chr2:115581715-115778768	1.41263	2.17466	2.12219	3.06697	2.38159	-1.40219	-1.10105	-1.03951	-0.877329	-0.960626	0.468563	1.12079	1.25407	1.60534	1.42493	0.636297	1.09678	1.39915	1.23468	BC052040	protein_coding
BC053749	chr7:30539133-30552272	5.33189	6.60589	6.66144	4.78142	2.7457	-0.450378	-0.360951	-0.308396	-0.579829	-0.850228	2.53006	2.72375	2.83758	2.24969	1.66404	0.874367	1.08209	0.719934	0.479727	BC053749	protein_coding
BC055324	chr1:163930063-163994781	2.86637	3.30044	2.13548	2.35047	2.79687	-0.895134	-0.823163	-1.03552	-1.05559	-0.835899	1.56678	1.72266	1.26271	1.21924	1.69507	0.897583	0.727013	0.705435	0.98106	BC055324	protein_coding
BC056474	chr8:85080962-85082339	45.1745	93.5864	117.953	82.1538	31.8452	1.08084	1.40483	1.52849	1.32548	1.05161	5.84651	6.54823	6.81606	6.37635	5.78318	0.614839	1.204	0.88769	0.588436	BC056474	protein_coding
BC064078	chr6:128993019-129006649	8.03064	8.29541	10.9689	8.93792	4.9047	-0.156894	-0.209252	0.0103665	-0.160717	-0.400031	3.16572	3.05231	3.52798	3.15744	2.63911	1.08178	1.39056	1.07558	0.750954	BC064078	pseudogene
BC065397	chrX:136732947-136803361	1.369	2.04126	1.43164	2.54136	1.96058	-1.42467	-1.14322	-1.2911	-1.00328	-1.11158	0.419871	1.02946	0.70916	1.33255	1.09799	0.655383	0.800903	1.23378	1.04864	BC065397	protein_coding
BC068281	chr12:4843302-4856967	1.1576	1.57283	1.25956	1.53713	2.45226	-1.54486	-1.31686	-1.37295	-1.34013	-0.937935	0.159544	0.653363	0.531886	0.602972	1.47408	0.710143	0.919246	0.965675	1.76628	BC068281	protein_coding
BC090627,ChkbCpt1b	chr15:89416404-89429927	1.36777	1	1	1	1.1401	-1.42531	-1.61852	-1.52044	-1.62816	-1.53226	0.418476	-1.08631e-07	0.212436	-0.0208728	0.186836	1.33651	1.15864	0.985636	1.13826	ChkbCpt1b	lincRNA
BC094916	chr1:173521310-173535957	16.7084	14.3987	9.88075	14.5373	17.9183	0.368112	0.15806	-0.0564092	0.165168	0.605364	4.30282	3.84787	3.38335	3.86326	4.81667	1.37073	0.724715	1.01073	1.95722	BC094916	protein_coding
BC147527	chr13:120300391-120308841	24.7262	28.482	5.7238	10.2023	14.8961	0.64898	0.61243	-0.405357	-0.0720727	0.462021	4.91114	4.83198	2.62757	3.34943	4.50621	1.0564	0.216974	0.357855	0.797873	BC147527	protein_coding
Bcap29	chr12:31595353-31634658	9.6578	13.74	13.0289	16.0364	25.7547	-0.0246822	0.126868	0.120368	0.230921	0.886889	3.45207	3.78031	3.76623	4.00568	5.42642	0.796508	0.990289	1.16907	3.12989	Bcap29	protein_coding
Bcap31	chrX:73686182-73716175	76.8066	108.17	117.374	102.809	59.3776	1.46118	1.5013	1.52535	1.47574	1.53507	6.67027	6.75716	6.80925	6.7018	6.83031	0.941549	1.03677	0.962358	1.05201	Bcap31	protein_coding
Bcar3	chr3:122419779-122530182	26.1688	47.6117	42.4254	37.686	44.5477	0.689613	0.954678	0.874936	0.803365	1.31209	4.99915	5.57324	5.40053	5.24552	6.34735	0.671707	0.887174	0.796792	1.71013	Bcar3	protein_coding
Bcas2	chr3:103171710-103179154	36.3364	50.9045	42.0216	54.5675	20.9525	0.924835	0.999222	0.868823	1.05136	0.726756	5.50861	5.66972	5.3873	5.78264	5.0796	0.894335	0.822207	1.08141	0.664284	Bcas2	protein_coding
Bcas3	chr11:85353163-85832388	7.11044	7.87942	10.151	8.23486	4.61337	-0.244102	-0.243522	-0.0391625	-0.215606	-0.447549	2.97683	2.97809	3.42071	3.03855	2.53619	0.999129	1.35907	1.0428	0.736165	Bcas3	protein_coding
Bcat2	chr7:45567794-45589710	13.2869	24.9065	31.5844	29.4664	10.3061	0.203918	0.523077	0.686333	0.638526	0.176174	3.94719	4.63845	4.99204	4.8885	3.8871	0.619313	1.27774	1.18925	0.594047	Bcat2	protein_coding
Bccip	chr7:133709332-133776803	36.6328	51.6958	53.6092	54.2764	21.9845	0.930656	1.0095	1.02448	1.04777	0.764066	5.52122	5.69198	5.72443	5.77488	5.1604	0.888376	1.02275	1.05915	0.6918	Bccip	protein_coding
Bcdin3d	chr15:99470083-99474730	5.02873	7.64717	16.8203	11.8279	5.05651	-0.492326	-0.263451	0.283618	0.0269815	-0.376377	2.43921	2.93493	4.11981	3.56397	2.69034	0.70921	2.27345	1.54654	0.844059	Bcdin3d	protein_coding
Bckdha	chr7:25629851-25658761	53.8677	69.7433	68.4479	56.4214	16.7218	1.20696	1.20896	1.18066	1.07374	0.551736	6.11966	6.12398	6.06269	5.83112	4.70052	0.997011	0.958406	0.81628	0.372817	Bckdha	protein_coding
Bckdhb	chr9:83948780-84124240	12.3976	13.245	15.1651	12.8794	10.3614	0.154276	0.102428	0.217409	0.0840418	0.180327	3.83967	3.72738	3.97641	3.68755	3.89609	1.08095	1.18841	0.972774	1.12406	Bckdhb	protein_coding
Bckdk	chr7:127904072-127909664	13.5539	20.1605	18.1282	15.4294	8.53571	0.218175	0.382261	0.331479	0.20507	0.0299175	3.97807	4.33346	4.22347	3.94968	3.57033	0.781658	0.926596	0.766429	0.589215	Bckdk	protein_coding
Bcl10	chr3:145924377-145934283	51.5999	65.9121	63.1289	56.2125	27.1554	1.17614	1.17132	1.12895	1.07125	0.927984	6.05291	6.04247	5.95071	5.82574	5.51543	1.00726	0.938375	0.86051	0.693976	Bcl10	protein_coding
Bcl11a	chr11:24078055-24173558	49.8079	50.1296	76.0305	66.9648	43.4402	1.15081	0.989004	1.24781	1.18852	1.29255	5.99805	5.64759	6.20813	6.07972	6.30504	1.27497	1.47482	1.34922	1.57729	Bcl11a	protein_coding
Bcl2	chr1:106538178-106714290	3.89529	13.7963	12.0761	15.8113	19.627	-0.675342	0.129592	0.0718301	0.22145	0.676044	2.04282	3.78621	3.6611	3.98516	4.96976	0.298667	0.916937	1.14787	2.27135	Bcl2	protein_coding
Bcl2a1a	chr9:88956919-88962416	1	1.46314	3.61073	3.36367	2.9822	-1.64973	-1.36502	-0.699829	-0.815462	-0.786112	-0.067595	0.549068	1.98978	1.73934	1.80291	0.652178	2.71456	2.28195	2.38475	Bcl2a1a	protein_coding
Bcl2a1b	chr9:89199272-89207838	4.7608	26.2853	44.5226	44.46	32.7663	-0.53156	0.558967	0.905775	0.914113	1.07373	2.35423	4.71618	5.46733	5.48539	5.83111	0.194528	1.68313	1.70433	2.16583	Bcl2a1b	protein_coding
Bcl2a1d	chr9:88723287-88731850	1.79241	7.73446	17.5649	18.2094	11.5405	-1.23156	-0.255891	0.311304	0.316059	0.263959	0.838116	2.9513	4.17978	4.19008	4.07723	0.231136	2.34319	2.35998	2.18242	Bcl2a1d	protein_coding
Bcl2l1	chr2:152780667-152831682	12.3454	3.36541	2.20658	2.56792	1	0.151253	-0.810178	-1.01459	-0.996313	-1.63401	3.83312	1.75078	1.30805	1.34764	-0.0335304	4.23494	0.73574	0.756208	0.290314	Bcl2l1	protein_coding
Bcl2l11	chr2:128126037-128162547	8.62264	10.4885	8.58976	9.51569	8.36919	-0.105925	-0.0530002	-0.145902	-0.118751	0.0146294	3.27611	3.39074	3.18952	3.24833	3.53721	0.92362	0.869819	0.906006	1.10686	Bcl2l11	protein_coding
Bcl2l12	chr7:44986899-44997579	18.7487	25.9898	26.1293	22.0229	21.3866	0.450672	0.551437	0.565146	0.443452	0.742669	4.48163	4.69987	4.72957	4.46599	5.11406	0.859611	1.02079	0.850343	1.33255	Bcl2l12	protein_coding
Bcl2l13	chr6:120836229-120892842	9.4791	9.23549	6.10539	7.35854	5.80163	-0.0380655	-0.137746	-0.364107	-0.290988	-0.269708	3.42308	3.20719	2.71692	2.87528	2.92138	1.16142	0.711891	0.794487	0.820279	Bcl2l13	protein_coding
Bcl2l2	chr14:54883424-54888234	1.36778	1.97627	2.35973	2.44691	6.02908	-1.42531	-1.16477	-0.9717	-1.02865	-0.239866	0.418487	0.98278	1.40094	1.27759	2.98601	0.676287	1.33623	1.22673	4.00896	Bcl2l2	protein_coding
Bcl3	chr7:19808461-19822755	26.196	57.4632	74.5465	43.5777	15.6951	0.690358	1.07995	1.23521	0.900683	0.502565	5.00076	5.84457	6.18084	5.4563	4.59402	0.557171	1.26249	0.764047	0.42029	Bcl3	protein_coding
Bcl6	chr16:23965051-23988612	12.9934	22.9562	32.3837	30.9072	4.51774	0.187912	0.468763	0.702306	0.67051	-0.463804	3.91252	4.52081	5.02664	4.95777	2.50099	0.655974	1.41994	1.35375	0.246588	Bcl6	protein_coding
Bcl7a	chr5:123344447-123374083	74.2462	34.7281	13.9332	18.2399	31.4429	1.43688	0.744503	0.163258	0.317181	1.04174	6.61765	5.11803	3.85913	4.1925	5.76182	2.82767	0.417861	0.526488	1.56242	Bcl7a	protein_coding
Bcl7b	chr5:135168371-135181852	25.1181	36.4837	48.2081	35.3134	16.1537	0.660248	0.777353	0.956606	0.759799	0.524914	4.93555	5.18918	5.57742	5.15116	4.64243	0.838781	1.3088	0.973992	0.68456	Bcl7b	protein_coding
Bcl7c	chr7:127704977-127708766	25.0936	46.0617	92.8958	50.3857	8.65603	0.659549	0.932632	1.37586	0.997938	0.0407795	4.93403	5.5255	6.48547	5.66694	3.59385	0.663669	1.94528	1.10301	0.26213	Bcl7c	protein_coding
Bcl9	chr3:97203661-97227364	7.27696	10.1765	6.88322	9.17647	8.69173	-0.227514	-0.0731154	-0.287464	-0.14307	0.0439733	3.01276	3.34717	2.88292	3.19566	3.60077	0.793109	0.724847	0.900305	1.19218	Bcl9	protein_coding
Bcl9l	chr9:44499135-44510412	6.46977	10.6075	13.8848	15.0573	10.1159	-0.311765	-0.0454854	0.161034	0.188714	0.161719	2.83028	3.40701	3.85431	3.91426	3.85579	0.670482	1.36348	1.42134	1.36489	Bcl9l	protein_coding
Bclaf1	chr10:20312468-20342501	30.0474	23.461	16.449	26.1435	33.2949	0.788652	0.483251	0.269351	0.558364	1.08615	5.21365	4.55219	4.08891	4.71488	5.85801	1.58168	0.725334	1.11937	2.47223	Bclaf1	protein_coding
Bcor	chrX:12036737-12160355	25.5113	21.2232	16.2646	16.4683	13.5294	0.671379	0.416478	0.262145	0.248727	0.387344	4.95965	4.40757	4.0733	4.04424	4.34447	1.4662	0.793187	0.777368	0.957203	Bcor	protein_coding
Bcr	chr10:75060895-75184923	15.4857	9.46796	4.4256	5.41557	3.41247	0.313655	-0.121186	-0.569764	-0.49639	-0.681528	4.18487	3.24305	2.27149	2.43041	2.02942	1.92094	0.509952	0.569336	0.431182	Bcr	protein_coding
Bcs1l	chr1:74588360-74592443	5.17863	6.95756	8.88484	7.9656	5.35087	-0.471277	-0.326402	-0.124314	-0.237878	-0.332469	2.4848	2.79858	3.23628	2.99031	2.78544	0.80453	1.35444	1.14213	0.990932	Bcs1l	protein_coding
Bdh1	chr16:31422296-31458901	2.58278	4.06595	2.78125	2.86548	2.58867	-0.969789	-0.684219	-0.866654	-0.922857	-0.895928	1.40508	2.02359	1.62846	1.50673	1.56506	0.651344	0.76042	0.698891	0.727725	Bdh1	protein_coding
Bdp1	chr13:100017993-100104070	5.28704	3.17375	2.27818	3.58275	6.59243	-0.456431	-0.849235	-0.994179	-0.773188	-0.170549	2.51695	1.66619	1.35226	1.8309	3.13614	1.80346	0.804446	1.12094	2.77013	Bdp1	protein_coding
Becn1	chr11:101279202-101302267	52.5227	61.6912	47.6312	54.4606	36.6671	1.18884	1.12724	0.948912	1.05004	1.16102	6.08042	5.94699	5.56076	5.77979	6.02015	1.0969	0.765123	0.890569	1.05202	Becn1	protein_coding
Begain	chr12:109032181-109068217	1	2.23201	4.9494	3.08832	1	-1.64973	-1.08371	-0.498269	-0.872682	-1.63401	-0.067595	1.15834	2.42634	1.61541	-0.0335304	0.427519	2.40827	1.37274	0.437734	Begain	protein_coding
Bend3	chr10:43479139-43515417	2.37646	2.68864	1.42365	1.96507	2.03759	-1.02945	-0.959727	-1.29468	-1.17558	-1.08168	1.27587	1.42688	0.701412	0.959373	1.16274	0.900622	0.604802	0.723215	0.832696	Bend3	protein_coding
Bend5	chr4:110397790-111657510	19.9085	40.2066	49.6009	39.382	9.22576	0.493683	0.842075	0.974811	0.832858	0.0902438	4.57479	5.32936	5.61685	5.3094	3.70099	0.592721	1.22051	0.986258	0.323452	Bend5	protein_coding
Bet1	chr6:4076903-4086927	10.4304	10.1298	8.70178	10.1273	8.35478	0.0304655	-0.0761791	-0.13762	-0.0770161	0.0132921	3.57151	3.34053	3.20746	3.33872	3.53432	1.17363	0.911886	0.998744	1.14376	Bet1	protein_coding
Bet1l	chr7:140853383-140856383	15.1761	23.5538	30.5153	26.3673	9.73136	0.299184	0.485881	0.664323	0.564075	0.131646	4.15352	4.55789	4.94437	4.72725	3.79066	0.755569	1.3072	1.12456	0.587544	Bet1l	protein_coding
Bfar	chr16:13671857-13703612	19.1403	24.8228	29.7608	30.863	16.9339	0.465485	0.520835	0.648321	0.669551	0.561517	4.51371	4.63359	4.90971	4.9557	4.72171	0.920263	1.21093	1.25015	1.06298	Bfar	protein_coding
Bfsp2	chr9:103423577-103480328	17.6465	19.032	27.3158	22.4052	5.72802	0.407256	0.343891	0.593529	0.454982	-0.279616	4.3876	4.25036	4.79104	4.49096	2.89991	1.0998	1.45466	1.18149	0.392172	Bfsp2	protein_coding
Bglap	chr3:88383494-88384464	1	1	1.17092	1	1	-1.64973	-1.61852	-1.41959	-1.62816	-1.63401	-0.067595	-1.08631e-07	0.430868	-0.0208728	-0.0335304	0.954227	1.34804	0.985636	0.977027	Bglap	protein_coding
Bhlha15	chr5:144190285-144194441	3.07535	1.2445	1	1	1	-0.844707	-1.47283	-1.52044	-1.62816	-1.63401	1.676	0.315566	0.212436	-0.0208728	-0.0335304	2.56762	0.931011	0.791994	0.785076	Bhlha15	protein_coding
Bhlhb9	chrX:135885850-135891081	4.02077	4.53164	3.0027	3.30339	2.81629	-0.652622	-0.61199	-0.817687	-0.827578	-0.83053	2.09203	2.18003	1.73452	1.7131	1.7067	0.940823	0.734321	0.723499	0.720299	Bhlhb9	protein_coding
Bhlhe40	chr6:108577038-108666925	12.8574	27.3903	7.26272	11.7965	7.77213	0.180372	0.586397	-0.253162	0.0252005	-0.0428039	3.89619	4.77559	2.95721	3.56011	3.41282	0.543593	0.283539	0.430629	0.388834	Bhlhe40	protein_coding
Bhlhe41	chr6:145858242-145865420	7.77537	6.97479	1	2.16947	2.5988	-0.180042	-0.324754	-1.52044	-1.10928	-0.892897	3.11558	2.80215	0.212436	1.10296	1.57162	1.24266	0.166119	0.30796	0.426162	Bhlhe41	protein_coding
Bicd2	chr13:49341548-49387025	15.9967	13.4689	6.40509	9.08766	9.20094	0.33692	0.113594	-0.333478	-0.149586	0.0881533	4.23526	3.75156	2.78326	3.18154	3.69646	1.39832	0.511106	0.673609	0.962526	Bicd2	protein_coding
Bid	chr6:120893118-120916820	17.6806	40.6107	25.2204	37.0515	52.4897	0.40864	0.848736	0.542517	0.791989	1.43939	4.39059	5.34379	4.68056	5.22088	6.62308	0.516487	0.631461	0.918335	2.4272	Bid	protein_coding
Bin1	chr18:32359056-32435740	78.2471	121.333	211.596	162.291	71.6523	1.47449	1.57779	1.90201	1.7816	1.68089	6.6991	6.92283	7.62505	7.36425	7.14613	0.856352	1.62701	1.35794	1.1674	Bin1	protein_coding
Bin2	chr15:100641081-100669500	30.887	64.8238	109.867	80.5565	28.4546	0.8084	1.16023	1.4831	1.31232	0.964249	5.25643	6.01845	6.71775	6.34786	5.59398	0.589667	1.62372	1.2565	0.745109	Bin2	protein_coding
Bin3	chr14:70100144-70153791	32.6937	43.2782	36.6678	30.8625	16.1897	0.849136	0.891112	0.781717	0.66954	0.526642	5.34465	5.43557	5.19863	4.95567	4.64617	0.938927	0.848545	0.717029	0.578585	Bin3	protein_coding
Birc2	chr9:7818225-7835255	20.0805	18.7956	18.716	23.4524	21.8133	0.499848	0.335566	0.351875	0.485586	0.757999	4.58814	4.23232	4.26765	4.55725	5.14726	1.27971	1.02479	1.2526	1.88549	Birc2	protein_coding
Birc3	chr9:7848700-7873170	77.043	95.7931	97.2343	95.9495	53.7679	1.46338	1.42036	1.40503	1.42948	1.45806	6.67504	6.58185	6.54866	6.6016	6.66352	1.06672	0.977257	1.01379	1.05824	Birc3	protein_coding
Birc5	chr11:117849236-117855743	13.2933	5.69436	1	1.81055	2.108	0.204263	-0.459857	-1.52044	-1.23045	-1.05532	3.94794	2.50953	0.212436	0.840534	1.21983	2.71021	0.203472	0.314471	0.409036	Birc5	protein_coding
Birc6	chr17:74528294-74703356	14.2958	10.4511	7.27061	12.1901	29.7686	0.256363	-0.0553797	-0.252468	0.0471899	0.999281	4.06078	3.38558	2.95871	3.60774	5.66985	1.59682	0.743874	1.16647	4.87117	Birc6	protein_coding
Bivm	chr1:44119967-44144771	1	1	1	1.53301	2.36248	-1.64973	-1.61852	-1.52044	-1.34193	-0.966878	-0.067595	-1.08631e-07	0.212436	0.599077	1.41139	0.954227	1.15864	1.51475	2.65993	Bivm	protein_coding
Blcap	chr2:157556361-157566361	7.53521	8.71657	8.06744	9.08184	8.57934	-0.202524	-0.176265	-0.185999	-0.150015	0.0338738	3.06689	3.12376	3.10268	3.18061	3.5789	0.961344	0.985493	1.04019	1.37091	Blcap	protein_coding
Blk	chr14:63372836-63417187	200.017	276.806	261.632	233.966	265.118	2.14703	2.12717	2.03767	2.02666	2.69615	8.15574	8.11273	7.91889	7.89503	9.34507	1.03026	0.874272	0.859935	2.34948	Blk	protein_coding
Blm	chr7:80454992-80535119	2.5567	1.96896	1.06737	1.69627	1.98166	-0.977061	-1.16724	-1.47877	-1.27413	-1.10328	1.38933	0.977434	0.302691	0.745925	1.11596	1.33044	0.626444	0.851743	1.10078	Blm	protein_coding
Blmh	chr11:76945655-76987389	25.764	29.8226	23.9867	21.92	12.0397	0.678442	0.643067	0.510461	0.440314	0.29682	4.97495	4.89833	4.61113	4.4592	4.14841	1.05454	0.819486	0.737574	0.594633	Blmh	protein_coding
Blnk	chr19:40928926-40994535	143.954	166.05	172.056	167.776	148.272	1.91134	1.78678	1.76979	1.80386	2.24521	7.64526	7.37547	7.33869	7.41248	8.36837	1.20563	0.974824	1.02598	1.99018	Blnk	protein_coding
Bloc1s1	chr10:128919913-128923524	56.2962	96.8164	111.503	98.7476	22.8067	1.23856	1.42743	1.49255	1.44874	0.792557	6.1881	6.59718	6.73821	6.64332	5.22211	0.753105	1.10269	1.0325	0.385535	Bloc1s1	protein_coding
Bloc1s2a	chr19:44139246-44146446	48.0549	57.5682	53.5882	64.6673	29.1411	1.12514	1.08116	1.02423	1.16513	0.982749	5.94244	5.8472	5.72389	6.02906	5.63404	1.06824	0.918076	1.13434	0.862647	Bloc1s2a	protein_coding
Bloc1s3	chr7:19505803-19508331	6.1535	8.1359	12.3079	8.52706	5.34579	-0.34768	-0.222185	0.0839823	-0.192245	-0.333207	2.7525	3.0243	3.68742	3.08915	2.78384	0.828282	1.58351	1.04597	0.846476	Bloc1s3	protein_coding
Bloc1s4	chr5:36747373-36748679	15.424	24.321	28.7918	19.9958	6.20361	0.310794	0.507232	0.627165	0.378758	-0.217722	4.17867	4.60413	4.86389	4.32587	3.03397	0.744602	1.19728	0.824587	0.336771	Bloc1s4	protein_coding
Bloc1s5	chr13:38602705-38635109	5.92883	8.11809	9.70962	8.83998	3.4995	-0.374333	-0.223645	-0.067576	-0.168099	-0.661985	2.69477	3.02114	3.35917	3.14145	2.07175	0.79754	1.26403	1.08697	0.517851	Bloc1s5	protein_coding
Bloc1s6	chr2:122738504-122749487	8.49086	10.2414	9.61709	9.74583	7.17471	-0.116961	-0.0688808	-0.0736961	-0.10274	-0.104869	3.25221	3.35634	3.34591	3.28301	3.2784	0.930362	0.992797	0.950439	0.947405	Bloc1s6	protein_coding
Blvra	chr2:127070656-127097084	6.30822	11.2375	12.7252	11.8692	6.08853	-0.329885	-0.00705458	0.105293	0.0293168	-0.232252	2.79104	3.49025	3.73358	3.56903	3.0025	0.615908	1.18372	1.05612	0.713136	Blvra	protein_coding
Blvrb	chr7:27447977-27465981	74.9455	121.071	171.44	116.186	8.95878	1.4436	1.57635	1.7675	1.55769	0.0674564	6.63219	6.91971	7.33372	6.8793	3.65163	0.819312	1.33239	0.972377	0.103803	Blvrb	protein_coding
Blzf1	chr1:164289799-164307484	3.43809	3.53051	2.59871	3.7132	2.81666	-0.764809	-0.778276	-0.910043	-0.749228	-0.830428	1.84905	1.81988	1.53449	1.88279	1.70692	1.02042	0.82052	1.04457	0.924692	Blzf1	protein_coding
Bmf	chr2:118528756-118549678	33.5062	15.0859	13.4923	11.1008	2.95579	0.866727	0.189115	0.142706	-0.0155243	-0.793014	5.38275	3.91513	3.81461	3.47191	1.78796	2.76566	0.932699	0.735489	0.228906	Bmf	protein_coding
Bmi1	chr2:18677017-18686629	12.8194	15.6717	14.1602	18.0162	22.5482	0.178251	0.214491	0.173587	0.308913	0.783712	3.8916	3.97009	3.8815	4.1746	5.20295	0.947047	0.94044	1.15229	2.35033	Bmi1	protein_coding
Bmp2k	chr5:96997688-97111596	6.85123	11.7254	10.1759	16.9199	39.9834	-0.270714	0.0212554	-0.0375966	0.266852	1.22821	2.9192	3.55157	3.4241	4.0835	6.16567	0.645116	0.915438	1.44586	6.12245	Bmp2k	protein_coding
Bms1	chr6:118383380-118419417	21.244	23.8321	20.2147	23.6418	12.6698	0.54021	0.493705	0.401109	0.490975	0.336405	4.67556	4.57483	4.37428	4.56892	4.23414	1.07231	0.870218	0.99591	0.789661	Bms1	protein_coding
Bmyc	chr2:25706878-25707719	6.40159	36.6952	140.196	69.2982	20.9494	-0.319357	0.781203	1.63891	1.21147	0.726641	2.81384	5.19752	7.05521	6.12942	5.07935	0.19162	3.62427	1.90778	0.921353	Bmyc	protein_coding
Bnip1	chr17:26781078-26792521	24.1041	33.2214	35.5454	35.3308	16.9614	0.63072	0.714958	0.761847	0.760129	0.562776	4.87159	5.05404	5.1556	5.15188	4.72443	0.881205	1.07293	1.07017	0.795752	Bnip1	protein_coding
Bnip2	chr9:69989465-70011659	17.2707	15.2284	10.6457	15.2573	12.026	0.391831	0.195377	-0.00874919	0.197555	0.295937	4.35419	3.92869	3.48658	3.93341	4.14649	1.34303	0.736055	1.00327	1.16296	Bnip2	protein_coding
Bnip3	chr7:138890835-138909506	4.59262	3.96033	5.89819	5.92838	2.17091	-0.557332	-0.701751	-0.386175	-0.435776	-1.0325	2.29841	1.98562	2.66912	2.56169	1.26926	1.24211	1.60603	1.49078	0.60863	Bnip3	protein_coding
Bnip3l	chr14:66985239-67008877	30.0787	28.0771	24.5612	29.4953	21.513	0.789398	0.602893	0.525589	0.639183	0.747242	5.21527	4.81132	4.64389	4.88992	5.12396	1.32312	0.890426	1.05599	1.24198	Bnip3l	protein_coding
Bod1	chr11:31665149-31671862	7.20025	9.83468	12.1683	11.328	4.67794	-0.235108	-0.0958735	0.0766914	-0.00195041	-0.436764	2.99631	3.29788	3.67163	3.5013	2.55955	0.811372	1.29572	1.15143	0.599434	Bod1	protein_coding
Bod1l	chr5:41787539-41844315	6.30203	4.47472	3.47547	4.88296	7.65592	-0.330589	-0.620409	-0.724232	-0.56575	-0.0544942	2.78951	2.1618	1.93693	2.28018	3.3875	1.54512	0.855674	1.08552	2.33869	Bod1l	protein_coding
Bola1	chr3:96196587-96197586	6.46767	12.184	25.6836	18.1449	4.7738	-0.311998	0.0468112	0.554149	0.313682	-0.421023	2.82978	3.60692	4.70575	4.18493	2.59364	0.583524	2.14181	1.49279	0.495421	Bola1	protein_coding
Bola2	chr7:126695999-126696693	77.9773	184.646	241.144	261.555	58.2535	1.47202	1.85749	1.98556	2.10134	1.52024	6.69374	7.52862	7.806	8.05678	6.79819	0.560631	1.21199	1.44209	0.602724	Bola2	protein_coding
Bola3	chr6:83349483-83358392	15.1532	24.1159	42.055	25.9134	15.2353	0.298102	0.501591	0.869331	0.552441	0.479492	4.15118	4.59191	5.3884	4.70205	4.54405	0.73676	1.73686	1.07933	0.967369	Bola3	protein_coding
Bop1	chr15:76380512-76477269	26.7919	48.4813	50.4398	43.9204	18.9269	0.706476	0.966734	0.98553	0.905932	0.647858	5.03567	5.59936	5.64007	5.46767	4.90871	0.676571	1.02862	0.912762	0.619577	Bop1	protein_coding
Bora	chr14:99046376-99074107	4.32809	4.31126	2.68481	4.25238	4.15047	-0.599843	-0.645197	-0.88921	-0.65839	-0.5296	2.20634	2.10811	1.57961	2.07954	2.35848	1.07046	0.693275	0.98039	1.18951	Bora	protein_coding
Bpgm	chr6:34476355-34505610	10.2016	12.8474	8.43781	11.5067	3.78957	0.0145715	0.0821265	-0.157309	0.00853598	-0.600191	3.53709	3.6834	3.16482	3.52402	2.20559	0.903555	0.698054	0.895405	0.359032	Bpgm	protein_coding
Bphl	chr13:34037640-34074074	7.45655	11.1749	10.5634	9.34681	7.32786	-0.210044	-0.0107756	-0.0137096	-0.130748	-0.0884792	3.0506	3.48219	3.47584	3.22235	3.31389	0.741444	0.995605	0.835178	0.889893	Bphl	protein_coding
Bpifb2	chr2:153875044-153895270	1.20866	1	1	1	1	-1.51393	-1.61852	-1.52044	-1.62816	-1.63401	0.226536	-1.08631e-07	0.212436	-0.0208728	-0.0335304	1.17002	1.15864	0.985636	0.977027	Bpifb2	protein_coding
Bpnt1	chr1:185332158-185357769	6.74044	8.57479	7.67332	8.5399	9.04755	-0.282396	-0.187188	-0.218012	-0.191237	0.0751076	2.89389	3.1001	3.03334	3.09133	3.6682	0.866812	0.95478	0.993941	1.48257	Bpnt1	protein_coding
Bptf	chr11:107033080-107131922	19.5135	16.5242	12.981	18.7639	14.1202	0.479323	0.249774	0.118014	0.336157	0.42051	4.54368	4.04651	3.76113	4.2336	4.4163	1.41145	0.820528	1.13847	1.29217	Bptf	protein_coding
Braf	chr6:39603236-39725463	4.6746	2.77087	2.11194	3.25295	4.67272	-0.544654	-0.93966	-1.04261	-0.837887	-0.43763	2.32587	1.47034	1.24737	1.69077	2.55768	1.80943	0.856798	1.16508	2.12481	Braf	protein_coding
Brap	chr5:121660585-121687247	18.673	18.6048	17.4024	18.8649	11.0979	0.447773	0.328769	0.305363	0.339753	0.233613	4.47535	4.2176	4.16691	4.24139	4.01151	1.19561	0.965471	1.01663	0.866879	Brap	protein_coding
Brat1	chr5:140705010-140719378	10.5591	14.6021	12.5801	14.0183	8.46422	0.0392533	0.167403	0.0979636	0.140812	0.0233909	3.59055	3.8681	3.71771	3.81051	3.55619	0.824987	0.901002	0.960865	0.805573	Brat1	protein_coding
Brca1	chr11:101488763-101551955	2.20843	1.32119	1	1	1	-1.08199	-1.43299	-1.52044	-1.62816	-1.63401	1.16206	0.401838	0.212436	-0.0208728	-0.0335304	1.69375	0.876969	0.746022	0.739505	Brca1	protein_coding
Brca2	chr5:150522622-150569749	1	1	1	1	1.37818	-1.64973	-1.61852	-1.52044	-1.62816	-1.3851	-0.067595	-1.08631e-07	0.212436	-0.0208728	0.505578	0.954227	1.15864	0.985636	1.41969	Brca2	protein_coding
Brcc3	chrX:75416627-75455701	16.4416	17.2611	17.4021	20.1175	11.7033	0.356577	0.278836	0.305352	0.382824	0.27483	4.27783	4.10945	4.16688	4.33468	4.10078	1.1238	1.04061	1.16896	0.994004	Brcc3	protein_coding
Brd1	chr15:88687034-88734219	20.6864	17.4933	14.9948	17.4783	14.1995	0.52115	0.287736	0.21019	0.288605	0.424856	4.63428	4.12873	3.96078	4.13061	4.42572	1.41966	0.890104	1.00131	1.22857	Brd1	protein_coding
Brd2	chr17:34112018-34122607	82.2327	90.0299	73.8441	78.3691	55.1952	1.51009	1.37903	1.22916	1.29388	1.47839	6.77621	6.49233	6.16774	6.30792	6.70755	1.21746	0.798523	0.880005	1.16088	Brd2	protein_coding
Brd3	chr2:27445580-27475673	17.8153	14.4873	11.1903	13.8699	9.59593	0.414078	0.162146	0.0231389	0.133681	0.120771	4.40237	3.85672	3.55565	3.79507	3.7671	1.45968	0.811649	0.958167	0.939775	Brd3	protein_coding
Brd4	chr17:32196273-32284123	27.2821	24.3392	19.146	21.1905	20.6816	0.719468	0.50773	0.366393	0.417638	0.716658	5.06381	4.60521	4.29909	4.41008	5.05772	1.37421	0.808815	0.873495	1.36842	Brd4	protein_coding
Brd7	chr8:88332310-88362191	31.7898	33.4352	30.2017	28.821	14.5361	0.829045	0.719231	0.657721	0.623689	0.443037	5.30114	5.0633	4.93007	4.85636	4.46509	1.17923	0.911792	0.866377	0.660576	Brd7	protein_coding
Brd8	chr18:34598614-34651736	19.8457	19.3482	13.7123	18.8968	16.7712	0.491419	0.354867	0.153044	0.340885	0.554025	4.56988	4.27413	3.837	4.24384	4.70548	1.22753	0.738605	0.979228	1.3485	Brd8	protein_coding
Brd9	chr13:73937837-73960895	24.6187	29.1354	28.4091	31.2225	18.4452	0.645857	0.627539	0.618612	0.67731	0.627853	4.90438	4.8647	4.84537	4.9725	4.86538	1.02788	0.986688	1.07758	1.00047	Brd9	protein_coding
Bre	chr5:31698049-32084739	19.722	32.2364	35.5669	26.615	16.0941	0.486939	0.69491	0.762233	0.570339	0.522046	4.56018	5.01062	5.15643	4.74081	4.63622	0.73182	1.10635	0.829432	0.771425	Bre	protein_coding
Brf1	chr12:112959861-113000621	34.0593	43.446	33.05	42.9008	24.8098	0.878459	0.893689	0.715323	0.890195	0.857884	5.40817	5.44115	5.05483	5.43358	5.3636	0.977395	0.765079	0.994768	0.947665	Brf1	protein_coding
Brf2	chr8:27123831-27128632	5.9244	6.62548	10.663	8.25636	4.68789	-0.374869	-0.358978	-0.00771137	-0.213859	-0.435115	2.69361	2.72803	3.48883	3.04234	2.56312	0.976427	1.69443	1.24342	0.891989	Brf2	protein_coding
Bri3	chr5:144244436-144358112	16.3341	27.7787	42.5662	26.0161	8.10627	0.351877	0.595776	0.877054	0.555091	-0.0101397	4.26765	4.79591	5.40512	4.70779	3.48357	0.693392	1.52543	0.940749	0.402667	Bri3	protein_coding
Bri3bp	chr5:125441567-125460885	4.59359	10.4769	10.1292	9.53385	10.4606	-0.557181	-0.0537373	-0.0405366	-0.117473	0.187721	2.29874	3.38914	3.41773	3.2511	3.91211	0.469632	1.02002	0.90875	1.43691	Bri3bp	protein_coding
Bricd5	chr17:24473549-24479078	8.134	12.241	13.6345	11.1321	5.89808	-0.14773	0.0499201	0.149407	-0.0136379	-0.256913	3.18556	3.61365	3.82913	3.47599	2.94909	0.743248	1.16109	0.908993	0.63088	Bricd5	protein_coding
Brip1	chr11:86058135-86201193	1.14688	1	1	1	1	-1.55153	-1.61852	-1.52044	-1.62816	-1.63401	0.145105	-1.08631e-07	0.212436	-0.0208728	-0.0335304	1.10581	1.15864	0.985636	0.977027	Brip1	protein_coding
Brix1	chr15:10474778-10485937	11.2892	13.7625	13.5624	13.6073	7.54694	0.0871632	0.127958	0.146018	0.120875	-0.0656196	3.69431	3.78267	3.82179	3.76733	3.3634	0.940593	1.02748	0.989423	0.747805	Brix1	protein_coding
Brk1	chr6:113604771-113616951	93.9507	126.418	168.129	127.362	49.5017	1.60556	1.60514	1.75504	1.61922	1.39391	6.98297	6.98206	7.30673	7.01257	6.52458	1.00063	1.25238	1.02137	0.728256	Brk1	protein_coding
Brms1	chr19:5041403-5049917	23.2089	34.8939	52.9924	44.4908	14.383	0.6036	0.747675	1.01708	0.914577	0.43482	4.81285	5.1249	5.70841	5.48639	4.4473	0.805496	1.49849	1.28475	0.625202	Brms1	protein_coding
Brms1l	chr12:55836365-55869735	6.95297	6.87333	5.88023	7.14709	7.55137	-0.260151	-0.334515	-0.388124	-0.310522	-0.0651642	2.94207	2.78101	2.6649	2.83298	3.36439	1.11811	0.922672	1.03668	1.49836	Brms1l	protein_coding
Brox	chr1:183276341-183297008	29.0077	27.5721	20.4973	24.9655	17.3275	0.763417	0.590803	0.409983	0.527474	0.579347	5.159	4.78514	4.3935	4.64797	4.76032	1.29582	0.762265	0.909305	0.982947	Brox	protein_coding
Brpf1	chr6:113307196-113324704	19.9833	23.7571	23.0874	24.4697	10.5924	0.496371	0.491606	0.486038	0.514035	0.197437	4.58061	4.57029	4.55823	4.61887	3.93315	1.00718	0.991676	1.03425	0.642989	Brpf1	protein_coding
Brpf3	chr17:28801125-28838789	11.1935	10.5675	8.55707	8.51966	3.28509	0.0810627	-0.0480019	-0.148339	-0.192827	-0.711048	3.6811	3.40156	3.18425	3.08789	1.96549	1.21381	0.860163	0.804591	0.369571	Brpf3	protein_coding
Brwd1	chr16:95992091-96082428	50.5443	44.1124	36.2378	44.2182	25.3618	1.16133	0.903829	0.774177	0.910459	0.87496	6.02083	5.46311	5.1823	5.47747	5.40059	1.47194	0.823129	1.01	0.957585	Brwd1	protein_coding
Brwd3	chrX:108742207-108834355	2.16649	1.29416	1	1.43525	3.1355	-1.09573	-1.44676	-1.52044	-1.38607	-0.747213	1.1323	0.372016	0.212436	0.50346	1.88716	1.69383	0.895286	1.09539	2.85826	Brwd3	protein_coding
Bscl2	chr19:8836928-8848683	22.8647	38.8399	35.607	33.0225	16.666	0.592893	0.819039	0.762953	0.714862	0.549142	4.78966	5.27947	5.15799	5.05383	4.6949	0.712121	0.919248	0.855219	0.666851	Bscl2	protein_coding
Bsdc1	chr4:129461678-129488432	20.3663	24.2618	23.1685	24.2574	11.2108	0.509975	0.505608	0.488279	0.508197	0.241467	4.61007	4.60062	4.56308	4.60622	4.02852	1.00658	0.974319	1.00389	0.672638	Bsdc1	protein_coding
Bsg	chr10:79697304-80369637	57.2281	79.5516	96.3901	79.9483	38.8633	1.25033	1.29661	1.39946	1.30725	1.20616	6.21358	6.31382	6.53659	6.33687	6.11792	0.932881	1.16697	1.0161	0.873028	Bsg	protein_coding
Bspry	chr4:62480066-62497298	2.11279	1.89057	2.3372	1.53327	1	-1.11372	-1.1943	-0.977832	-1.34181	-1.63401	1.09335	0.918821	1.38766	0.599323	-0.0335304	1.12859	1.384	0.801349	0.516789	Bspry	protein_coding
Bst1	chr5:43818892-43843468	10.5006	3.43255	1	1	3.15151	0.0352722	-0.79702	-1.52044	-1.62816	-0.743261	3.58192	1.77928	0.212436	-0.0208728	1.89572	3.48859	0.337546	0.287144	1.08405	Bst1	protein_coding
Bst2	chr8:71534261-71537437	52.3058	59.2526	53.2206	49.8671	17.4444	1.18588	1.10037	1.01983	0.991007	0.584564	6.074	5.88881	5.71436	5.65193	4.77162	1.13697	0.886106	0.84858	0.460993	Bst2	protein_coding
Btaf1	chr19:36926078-37014057	9.30935	7.63022	6.18903	8.33986	11.2675	-0.0510143	-0.264929	-0.355411	-0.207117	0.245382	3.39504	2.93172	2.73575	3.05694	4.037	1.3787	0.872984	1.09067	2.15139	Btaf1	protein_coding
Btbd1	chr7:81792073-81829431	27.8385	34.9849	27.6098	34.5287	25.666	0.733936	0.74941	0.600371	0.744744	0.884212	5.09514	5.12866	4.80586	5.11855	5.42062	0.977036	0.799517	0.993019	1.22431	Btbd1	protein_coding
Btbd10	chr7:113315643-113369339	10.7206	8.48918	4.86847	7.08493	6.98674	0.0501304	-0.193872	-0.508806	-0.316374	-0.12547	3.61411	3.08563	2.40352	2.8203	3.23378	1.44241	0.623254	0.832012	1.10815	Btbd10	protein_coding
Btbd19	chr4:117119217-117125725	7.71361	7.25411	7.59169	7.26983	12.4752	-0.185756	-0.298599	-0.224847	-0.299114	0.324393	3.1032	2.8588	3.01854	2.85769	4.20813	1.1846	1.11708	0.999228	2.54793	Btbd19	protein_coding
Btbd2	chr10:80642616-80657071	13.1694	20.9887	34.1615	22.4378	9.63004	0.197553	0.409078	0.736465	0.455956	0.123524	3.93341	4.39154	5.10062	4.49307	3.77307	0.727926	1.63476	1.07291	0.65136	Btbd2	protein_coding
Btbd6	chr12:112959861-113000621	3.95905	7.92337	8.23589	8.17426	5.12703	-0.663707	-0.239817	-0.17279	-0.220554	-0.36563	2.06802	2.98611	3.13129	3.02784	2.71362	0.529207	1.10586	1.02934	0.827887	Btbd6	protein_coding
Btbd7	chr12:102784647-102878406	5.66739	3.76987	2.03754	4.41868	4.60039	-0.40665	-0.734581	-1.06553	-0.632688	-0.449736	2.62477	1.91451	1.19772	2.1352	2.53146	1.6361	0.608447	1.16529	1.53362	Btbd7	protein_coding
Btbd9	chr17:30215523-30576287	6.17204	7.67795	5.15712	6.22217	3.70224	-0.345524	-0.260775	-0.471992	-0.403371	-0.618283	2.75717	2.94072	2.48325	2.63188	2.1664	0.88053	0.728262	0.807288	0.584665	Btbd9	protein_coding
Btd	chr14:31641056-31668197	4.76071	8.55248	15.3207	9.25643	5.15973	-0.531574	-0.188924	0.223933	-0.137258	-0.360696	2.3542	3.09634	3.99054	3.20825	2.72431	0.597853	1.85858	1.08065	0.77269	Btd	protein_coding
Btf3	chr13:98309896-98317006	217.614	369.014	402.12	379.426	197.897	2.20746	2.31869	2.31239	2.35058	2.46923	8.28661	8.52753	8.51388	8.59661	8.85359	0.846204	0.990584	1.04904	1.25358	Btf3	protein_coding
Btf3l4	chr4:108814294-108833584	12.1376	14.36	13.1831	15.0029	9.33259	0.139088	0.156267	0.127888	0.186289	0.0991777	3.80678	3.84398	3.78252	3.90901	3.72034	0.97454	0.958291	1.0461	0.917864	Btf3l4	protein_coding
Btg1	chr10:96617000-96622811	255.738	239.338	175.275	212.103	109.157	2.32313	2.0303	1.78164	1.96093	2.00755	8.53716	7.90291	7.36435	7.75268	7.85364	1.55213	0.688459	0.901106	0.966428	Btg1	protein_coding
Btg2	chr1:134074864-134079155	90.3784	104.075	91.7835	92.3635	61.4405	1.57778	1.47559	1.36816	1.40396	1.56158	6.92281	6.70148	6.4688	6.54633	6.88771	1.1658	0.85105	0.89804	1.13779	Btg2	protein_coding
Btg3	chr16:78359859-78376785	1	5.80813	1	3.90262	1	-1.64973	-0.44668	-1.52044	-0.715894	-1.63401	-0.067595	2.53807	0.212436	1.95499	-0.0335304	0.164292	0.199486	0.667535	0.168217	Btg3	protein_coding
Btk	chrX:134542340-134583140	74.1676	92.9903	83.1482	92.6238	52.1156	1.43612	1.40058	1.30501	1.40584	1.43384	6.616	6.53901	6.33201	6.55042	6.61106	1.05482	0.86634	1.00794	1.05121	Btk	protein_coding
Btla	chr16:45224336-45252895	161.462	186.883	186.34	226.003	73.2656	1.99359	1.86551	1.82077	2.00346	1.69817	7.8234	7.54599	7.44909	7.84478	7.18355	1.21201	0.93504	1.23011	0.777848	Btla	protein_coding
Btnl2	chr17:34354821-34369492	2.62809	4.95603	7.23748	8.61118	1.83976	-0.957326	-0.552359	-0.255387	-0.185668	-1.16094	1.43208	2.30919	2.95239	3.10339	0.991084	0.544457	1.5618	1.73413	0.401062	Btnl2	protein_coding
Btrc	chr19:45363733-45533343	12.7661	9.85624	4.72016	5.72686	3.28829	0.175265	-0.0944149	-0.52858	-0.458946	-0.710292	3.88513	3.30104	2.36069	2.51151	1.96712	1.4991	0.521107	0.578532	0.39669	Btrc	protein_coding
Bub1	chr2:127800199-127831859	3.08651	1.00406	1	1	1	-0.842111	-1.61583	-1.52044	-1.62816	-1.63401	1.68162	0.00584538	0.212436	-0.0208728	-0.0335304	3.19491	1.15396	0.981651	0.973076	Bub1	protein_coding
Bub1b	chr2:118598210-118641592	9.16646	4.01862	1.192	1.72871	1.57834	-0.0620985	-0.692019	-1.40819	-1.26143	-1.27986	3.37103	2.0067	0.455568	0.773414	0.733497	2.57457	0.341242	0.425347	0.41374	Bub1b	protein_coding
Bub3	chr7:131560390-131571898	37.8688	46.5492	41.2323	43.3295	19.9164	0.954435	0.939644	0.856704	0.896857	0.687402	5.57272	5.54069	5.36105	5.44801	4.99436	1.02245	0.882924	0.937783	0.684762	Bub3	protein_coding
Bud13	chr9:46283011-46298783	8.64248	10.773	11.1243	10.4287	6.42051	-0.104278	-0.035173	0.019358	-0.0573679	-0.191054	3.27968	3.42935	3.54746	3.38128	3.09173	0.901455	1.08531	0.967228	0.791346	Bud13	protein_coding
Bud31	chr5:145140396-145167104	32.7436	42.2914	50.6054	37.4079	14.834	0.850229	0.875748	0.987625	0.798403	0.458779	5.34702	5.40229	5.64461	5.23477	4.49919	0.962413	1.18289	0.890372	0.534735	Bud31	protein_coding
Bysl	chr17:47505050-47611492	14.5225	17.7194	13.2505	11.8017	5.43541	0.267638	0.296291	0.131148	0.0254958	-0.320305	4.0852	4.14726	3.78958	3.56075	2.81179	0.957896	0.780419	0.665953	0.396262	Bysl	protein_coding
Bzrap1	chr11:87760540-87785928	2.32948	2.46182	1.18301	1.4448	1	-1.04376	-1.01843	-1.41302	-1.38163	-1.63401	1.24488	1.29973	0.445088	0.513083	-0.0335304	0.962698	0.553004	0.579692	0.396872	Bzrap1	protein_coding
Bzw1	chr1:58393135-58406548	94.9159	75.1516	44.968	68.7883	57.5501	1.61288	1.25871	0.912137	1.20652	1.51082	6.99883	6.23173	5.48111	6.1187	6.77777	1.70185	0.594346	0.924643	1.46007	Bzw1	protein_coding
Bzw2	chr12:36091834-36156825	14.6722	23.943	15.9937	19.2165	32.1061	0.274986	0.496798	0.25141	0.352125	1.05794	4.10112	4.58153	4.05005	4.26819	5.7969	0.716771	0.691845	0.804775	2.322	Bzw2	protein_coding
C030006K11Rik	chr15:76715275-76723845	5.02187	9.53081	12.9187	9.07939	6.38323	-0.493304	-0.116779	0.114939	-0.150196	-0.195573	2.43709	3.2526	3.75447	3.18022	3.08194	0.568209	1.41605	0.95107	0.888437	C030006K11Rik	protein_coding
C030013G03Rik	chr17:12419973-12507704	1	1	1	1	1.47738	-1.64973	-1.61852	-1.52044	-1.62816	-1.33116	-0.067595	-1.08631e-07	0.212436	-0.0208728	0.622397	0.954227	1.15864	0.985636	1.53943	C030013G03Rik	lincRNA
C030034I22Rik	chr17:69416446-69419192	1.57715	1.50024	2.4504	2.19031	2.1096	-1.32324	-1.34834	-0.947602	-1.10287	-1.05473	0.639545	0.585193	1.45314	1.11684	1.22111	1.03839	1.82506	1.44558	1.55392	C030034I22Rik	protein_coding
C030046E11Rik	chr19:29522281-29605921	6.92368	3.79323	1.68292	3.95361	8.49939	-0.263176	-0.730466	-1.18774	-0.707197	0.0266085	2.93552	1.92343	0.933019	1.97383	3.56316	2.01684	0.503335	1.03555	3.11608	C030046E11Rik	protein_coding
C130026I21Rik	chr1:85246343-85270566	5.33371	5.89016	4.73217	6.93041	11.6287	-0.450133	-0.437338	-0.526955	-0.331148	0.269867	2.53059	2.55831	2.36421	2.7883	4.09003	0.980974	0.874118	1.17283	2.89131	C130026I21Rik	protein_coding
C130036L24Rik	chr1:86359573-86367964	1	1	1.25689	1.13217	1.00798	-1.64973	-1.61852	-1.37431	-1.54499	-1.62784	-0.067595	-1.08631e-07	0.528948	0.159259	-0.0201717	0.954227	1.44288	1.11671	0.986115	C130036L24Rik	processed_transcript
C130050O18Rik	chr5:139359738-139460534	1	1	1	1	1.01686	-1.64973	-1.61852	-1.52044	-1.62816	-1.62103	-0.067595	-1.08631e-07	0.212436	-0.0208728	-0.00543006	0.954227	1.15864	0.985636	0.996243	C130050O18Rik	protein_coding
C1d	chr11:17257617-17269176	9.80316	11.0306	8.44743	9.8016	6.75565	-0.0139771	-0.0194329	-0.156581	-0.0989169	-0.151571	3.47526	3.46344	3.16639	3.29129	3.17725	1.00822	0.813917	0.887517	0.820062	C1d	protein_coding
C1galt1	chr6:7845223-7872042	45.6285	13.9313	6.68152	14.4191	14.818	1.08801	0.136078	-0.306473	0.159698	0.457941	5.86203	3.80026	2.84175	3.85142	4.49737	4.17498	0.514587	1.0361	1.62126	C1galt1	protein_coding
C1galt1c1	chrX:38630782-38635143	7.85307	8.04978	9.19447	8.31897	6.44671	-0.172916	-0.229274	-0.102419	-0.208797	-0.187894	3.13101	3.00895	3.2837	3.0533	3.09857	1.08829	1.20979	1.03122	1.06409	C1galt1c1	protein_coding
C1qa	chr4:136895915-136898844	1	2.14335	1	4.46113	1.50194	-1.64973	-1.11071	-1.52044	-0.626282	-1.31837	-0.067595	1.09987	0.212436	2.14908	0.650107	0.445204	0.540576	2.0694	0.732165	C1qa	protein_coding
C1qb	chr4:136880144-136886177	1	2.03876	1	5.31105	1.56074	-1.64973	-1.14403	-1.52044	-0.509447	-1.28857	-0.067595	1.02769	0.212436	2.40213	0.71465	0.468043	0.568308	2.59267	0.804943	C1qb	protein_coding
C1qbp	chr11:70970199-70983026	38.9986	85.0116	72.7078	67.1777	37.164	0.975501	1.34082	1.21925	1.19065	1.17146	5.61835	6.40959	6.14627	6.08432	6.04278	0.577846	0.83317	0.798151	0.775494	C1qbp	protein_coding
C1qc	chr4:136889801-136892914	1	3.14181	1.57595	4.59645	1.45971	-1.64973	-0.855973	-1.22972	-0.606262	-1.3405	-0.067595	1.6516	0.842107	2.19244	0.602174	0.303719	0.570584	1.45482	0.483162	C1qc	protein_coding
C230052I12Rik	chr7:35334236-35396767	10.1928	10.8483	12.4264	12.277	5.90046	0.0139531	-0.0305333	0.0901066	0.051949	-0.2566	3.53575	3.4394	3.70069	3.61804	2.94976	1.06907	1.19855	1.13182	0.712206	C230052I12Rik	protein_coding
C230081A13Rik	chr9:56201128-56418050	1.39352	1.3811	1.22381	1.71759	3.39191	-1.41195	-1.40345	-1.39135	-1.26576	-0.686217	0.447423	0.465818	0.492026	0.764049	2.01927	0.987331	1.01833	1.22964	2.93518	C230081A13Rik	protein_coding
C230091D08Rik	chr7:59307923-59324149	4.46979	3.5781	1.79581	4.00092	8.20977	-0.576758	-0.769357	-1.14625	-0.699227	-0.000294641	2.25634	1.83919	1.0229	1.99109	3.50489	1.33528	0.567898	1.11103	3.17267	C230091D08Rik	lincRNA
C2cd2	chr16:97855208-97922633	1.04527	1.28363	1.06475	1.36166	1.25237	-1.61801	-1.4522	-1.48034	-1.42134	-1.45938	0.00112196	0.360229	0.299288	0.427083	0.344691	0.779647	0.958639	1.04743	0.989287	C2cd2	protein_coding
C2cd2l	chr9:44309236-44320282	5.65281	6.95022	6.31469	6.13775	3.32684	-0.408496	-0.327105	-0.342563	-0.412523	-0.701248	2.62078	2.79706	2.76358	2.61205	1.98671	0.884981	0.97706	0.879646	0.570244	C2cd2l	protein_coding
C2cd3	chr7:100372232-100470159	11.8983	10.8543	7.96393	9.6536	10.5517	0.124819	-0.030165	-0.194252	-0.10911	0.194449	3.77587	3.4402	3.0848	3.26921	3.92668	1.26197	0.781657	0.888235	1.40103	C2cd3	protein_coding
C2cd5	chr6:143010919-143100107	15.0244	12.6527	8.90984	10.2616	10.2857	0.291985	0.0719545	-0.122518	-0.0681899	0.174637	4.13793	3.66137	3.24017	3.35784	3.88377	1.39142	0.746801	0.810264	1.16667	C2cd5	protein_coding
C330006A16Rik	chr2:26136806-26140506	9.19427	13.0876	16.7365	13.6446	10.844	-0.0599278	0.0944652	0.280426	0.122709	0.215653	3.37573	3.71013	4.1129	3.7713	3.97261	0.793116	1.32204	1.04331	1.19954	C330006A16Rik	lincRNA
C330007P06Rik	chrX:36848543-36864246	12.2917	10.8813	7.15112	9.48416	11.308	0.148129	-0.0285102	-0.263059	-0.120974	0.248166	3.82636	3.44378	2.93577	3.24351	4.04303	1.30367	0.703194	0.87039	1.51493	C330007P06Rik	protein_coding
C330013E15Rik	chr15:100614139-100615110	1	1	1	1.12769	1	-1.64973	-1.61852	-1.52044	-1.54765	-1.63401	-0.067595	-1.08631e-07	0.212436	0.153505	-0.0335304	0.954227	1.15864	1.11227	0.977027	C330013E15Rik	lincRNA
C330018D20Rik	chr18:56955830-56975379	4.8244	6.09498	5.37828	4.54752	5.96289	-0.522051	-0.414569	-0.445154	-0.613432	-0.248433	2.37483	2.60762	2.54138	2.17691	2.96745	0.850987	0.955123	0.741895	1.28328	C330018D20Rik	protein_coding
C330021F23Rik	chr8:3567997-3584776	1.47479	3.86018	6.78835	7.78323	1.93212	-1.37133	-0.718812	-0.296334	-0.253396	-1.12293	0.535397	1.94867	2.86371	2.9567	1.07341	0.375459	1.88562	2.01117	0.545156	C330021F23Rik	protein_coding
C330027C09Rik	chr16:48994187-49019705	4.49736	1.25911	1	1	2.0947	-0.572352	-1.46505	-1.52044	-1.62816	-1.06023	2.26588	0.332404	0.212436	-0.0208728	1.2092	3.81975	0.920208	0.782804	1.83629	C330027C09Rik	protein_coding
C530005A16Rik	chr4:116557726-116600266	1.80954	1.92375	1.47744	1.48991	1.6622	-1.22475	-1.18271	-1.27097	-1.36103	-1.23969	0.852878	0.943921	0.752753	0.557696	0.820504	0.938844	0.875896	0.765129	0.918011	C530005A16Rik	processed_transcript
C78339	chr13:46669521-46675773	3.42334	3.39608	2.72461	3.79976	5.08914	-0.76789	-0.804135	-0.879804	-0.733789	-0.371386	1.84237	1.76387	1.59998	1.91623	2.70115	1.05592	0.892614	1.11139	1.91492	C78339	protein_coding
C87436	chr6:86438397-86470387	8.28564	10.6953	12.6922	11.9103	7.00949	-0.134493	-0.0399946	0.103634	0.0316327	-0.122948	3.21423	3.41891	3.72999	3.57404	3.23924	0.867735	1.24064	1.11353	0.882907	C87436	protein_coding
C8g	chr2:25498649-25505470	2.07248	3.8232	2.39799	3.6953	3.26672	-1.12752	-0.725224	-0.96142	-0.752465	-0.715399	1.06345	1.93478	1.42321	1.87578	1.95606	0.546642	0.701458	0.959929	1.01486	C8g	protein_coding
C920006O11Rik	chr9:78175913-78178882	1.03496	1.94993	2.43304	1.83037	2.13572	-1.62511	-1.17371	-0.952146	-1.22315	-1.04518	-0.0142626	0.963422	1.4433	0.856332	1.24179	0.507794	1.39462	0.928459	1.21282	C920006O11Rik	lincRNA
C920009B18Rik	chr10:22158608-22374139	2.66949	2.31906	1.77675	2.43738	5.87221	-0.946126	-1.05823	-1.15307	-1.03127	-0.260324	1.45633	1.21354	1.00813	1.27193	2.9417	1.18328	0.86729	1.0413	3.31305	C920009B18Rik	pseudogene
C920021L13Rik	chr3:95871521-95891930	2.11456	1.65588	1	1.90326	5.38171	-1.11312	-1.28259	-1.52044	-1.19699	-0.32801	1.09465	0.727598	0.212436	0.912997	2.7951	1.28971	0.699714	1.13713	4.1916	C920021L13Rik	protein_coding
C920025E04Rik	chr17:36109029-36111676	10.0511	14.8056	22.0146	17.3341	6.40532	0.00392128	0.176622	0.455626	0.283055	-0.192892	3.51402	3.88807	4.49236	4.11859	3.08775	0.771614	1.52023	1.17326	0.57422	C920025E04Rik	pseudogene
Caap1	chr4:94500078-94556796	5.99669	5.41506	5.9599	5.47928	4.64792	-0.366178	-0.493357	-0.379522	-0.488555	-0.441759	2.71243	2.43698	2.68353	2.44738	2.54873	1.21038	1.18637	1.00724	1.08054	Caap1	protein_coding
Cab39	chr1:85793446-85851577	41.2775	39.6764	28.1247	37.7903	36.8579	1.0162	0.833233	0.612181	0.805217	1.16504	5.70649	5.31021	4.83144	5.24953	6.02888	1.31611	0.717589	0.958813	1.64566	Cab39	protein_coding
Cab39l	chr14:59440980-59548903	14.4483	15.7337	15.3323	17.9604	14.9926	0.263967	0.217121	0.224417	0.306835	0.467031	4.07725	3.97579	3.99159	4.1701	4.51706	1.07286	1.01101	1.14418	1.45526	Cab39l	protein_coding
Cabin1	chr10:75646109-75764357	17.4058	20.3714	23.1026	18.37	11.7013	0.397415	0.389193	0.486458	0.321942	0.274697	4.36628	4.34847	4.55914	4.20282	4.10049	1.01242	1.15722	0.903968	0.842072	Cabin1	protein_coding
Cables2	chr2:180258538-180273465	57.0315	54.4053	43.0482	48.5792	23.8555	1.24786	1.04352	0.88425	0.973476	0.827446	6.20824	5.76568	5.42071	5.61396	5.29768	1.35902	0.787326	0.900179	0.722967	Cables2	protein_coding
Cacfd1	chr2:27009925-27021089	21.3175	28.4401	23.0648	24.1347	12.1792	0.542685	0.61145	0.485412	0.5048	0.30576	4.68092	4.82986	4.55687	4.59886	4.16777	0.901915	0.827606	0.852049	0.631963	Cacfd1	protein_coding
Cacna1d	chr14:30008999-30527056	1.88291	1.58039	1.23915	1.00393	1	-1.19626	-1.31367	-1.38339	-1.62553	-1.63401	0.914565	0.660281	0.50927	-0.0151813	-0.0335304	1.19274	0.90062	0.626132	0.618219	Cacna1d	protein_coding
Cacna1e	chr1:154392518-154725920	6.59132	1.98408	1	1.92636	22.9625	-0.298427	-1.16214	-1.52044	-1.18891	0.79784	2.85917	0.98847	0.212436	0.930503	5.23355	3.6571	0.58397	0.960617	18.9626	Cacna1e	protein_coding
Cacna1h	chr17:25370552-25433783	5.95248	4.34625	1	1.04518	1	-0.37148	-0.639813	-1.52044	-1.59856	-1.63401	2.70095	2.11977	0.212436	0.0432492	-0.0335304	1.49607	0.266584	0.237085	0.224798	Cacna1h	protein_coding
Cacna1i	chr15:80287237-80398292	15.2208	16.158	22.2238	26.3209	1.02481	0.301291	0.234846	0.461671	0.562895	-1.61499	4.15809	4.01418	4.50545	4.72469	0.00765887	1.1049	1.40569	1.63639	0.0622183	Cacna1i	protein_coding
Cacnb1	chr11:98002900-98022627	3.88578	2.67919	1.38291	1.80995	1	-0.677093	-0.962072	-1.31324	-1.23067	-1.63401	2.03903	1.4218	0.66122	0.840053	-0.0335304	1.53393	0.59026	0.668155	0.364672	Cacnb1	protein_coding
Cacnb4	chr2:52428319-52676582	1	1	1	1	2.0554	-1.64973	-1.61852	-1.52044	-1.62816	-1.07493	-0.067595	-1.08631e-07	0.212436	-0.0208728	1.17736	0.954227	1.15864	0.985636	2.26163	Cacnb4	protein_coding
Cactin	chr10:81321102-81326251	25.9656	37.0687	47.9405	35.9415	11.3861	0.684027	0.787949	0.953049	0.771611	0.253507	4.98705	5.21213	5.56972	5.17675	4.05459	0.855547	1.28128	0.975771	0.448278	Cactin	protein_coding
Cacul1	chr19:60524695-60581023	12.0247	10.2268	9.13181	10.9637	10.8225	0.132392	-0.0698311	-0.10679	-0.0238503	0.214113	3.79227	3.35428	3.27423	3.45387	3.96927	1.35472	0.946026	1.07147	1.53155	Cacul1	protein_coding
Cacybp	chr1:160202366-160212892	22.8468	25.1435	16.2743	18.5259	17.7637	0.592332	0.529386	0.262527	0.327604	0.59864	4.78845	4.65211	4.07413	4.21508	4.80211	1.09911	0.669899	0.738652	1.10957	Cacybp	protein_coding
Cad	chr5:31054810-31078479	13.2664	21.7465	16.3992	17.038	13.1416	0.202812	0.432703	0.267413	0.271512	0.364776	3.94479	4.44271	4.08471	4.09359	4.29559	0.708128	0.780246	0.785062	0.90305	Cad	protein_coding
Cadm4	chr7:24482022-24504533	1.30397	1.94988	1	1	1	-1.45954	-1.17372	-1.52044	-1.62816	-1.63401	0.344338	0.963385	0.212436	-0.0208728	-0.0335304	0.651101	0.594212	0.505486	0.50107	Cadm4	protein_coding
Calcoco1	chr15:102706776-102722178	23.7402	23.6916	17.0231	15.2426	7.9629	0.619819	0.489767	0.291278	0.196909	-0.0239869	4.84798	4.5663	4.1364	3.93201	3.45358	1.21561	0.742312	0.644256	0.462419	Calcoco1	protein_coding
Calcrl	chr2:84330626-84425266	1.31628	1.06961	1.58391	2.71935	2.9893	-1.45281	-1.5737	-1.2265	-0.957925	-0.784266	0.358921	0.0970848	0.849082	1.43078	1.8069	1.199	1.68412	2.52047	3.2712	Calcrl	protein_coding
Calhm2	chr19:47132231-47138294	19.1127	30.014	54.7907	43.4554	32.6461	0.464451	0.647329	1.03841	0.898801	1.07088	4.51147	4.90756	5.75461	5.45222	5.82493	0.759915	1.79881	1.45867	1.88866	Calhm2	protein_coding
Calm1	chr12:100199540-100209806	150.311	176.554	174.067	171.149	60.451	1.94231	1.82764	1.77722	1.8172	1.54898	7.71233	7.46397	7.35478	7.44136	6.86042	1.18786	0.927108	0.984455	0.658136	Calm1	protein_coding
Calm2	chr17:87433400-87446935	157.297	138.687	164.717	149.969	57.5413	1.97486	1.66683	1.74193	1.72869	1.5107	7.78284	7.11569	7.27834	7.24967	6.77751	1.58793	1.11935	1.09731	0.791041	Calm2	protein_coding
Calm3	chr7:16915378-16924032	71.4886	88.5732	99.8764	90.247	39.6156	1.40976	1.36816	1.42217	1.38843	1.22103	6.5589	6.4688	6.58577	6.51269	6.15014	1.06445	1.08446	1.03089	0.801816	Calm3	protein_coding
Calr	chr8:84842087-84846931	225.694	253.957	261.512	229.355	155.617	2.23358	2.06979	2.03738	2.01333	2.28273	8.34319	7.98844	7.91825	7.86615	8.44964	1.27877	0.952512	0.918726	1.37668	Calr	protein_coding
Calu	chr6:29348118-29380513	23.285	21.7035	17.2494	19.4631	15.8901	0.605946	0.431385	0.299719	0.360668	0.512147	4.81793	4.43986	4.15468	4.28669	4.61478	1.29961	0.820643	0.899276	1.1289	Calu	protein_coding
Camk1d	chr2:5293456-5714664	6.96423	5.00556	4.39242	6.94106	7.75663	-0.258991	-0.545736	-0.574574	-0.330119	-0.044353	2.94459	2.32353	2.26107	2.79053	3.40947	1.538	0.957629	1.38223	2.12275	Camk1d	protein_coding
Camk1g	chr1:193346345-193370282	1.06658	1	1	1	1	-1.60354	-1.61852	-1.52044	-1.62816	-1.63401	0.0324453	-1.08631e-07	0.212436	-0.0208728	-0.0335304	1.02274	1.15864	0.985636	0.977027	Camk1g	protein_coding
Camk2a	chr18:60925631-60988152	5.10736	3.70702	1	1	1	-0.481208	-0.74578	-1.52044	-1.62816	-1.63401	2.46329	1.89026	0.212436	-0.0208728	-0.0335304	1.48765	0.312554	0.265884	0.263561	Camk2a	protein_coding
Camk2b	chr11:5969665-6065748	1.04516	1	1	1	1	-1.61808	-1.61852	-1.52044	-1.62816	-1.63401	0.000958616	-1.08631e-07	0.212436	-0.0208728	-0.0335304	1.00066	1.15864	0.985636	0.977027	Camk2b	protein_coding
Camk2d	chr3:126596972-126845054	27.7599	25.9386	18.8459	26.6305	33.0014	0.73191	0.550123	0.356295	0.570729	1.07928	5.09076	4.69703	4.27722	4.74166	5.84312	1.31378	0.747524	1.03142	2.21314	Camk2d	protein_coding
Camk2g	chr14:20734874-20794088	6.46352	8.05263	6.1534	6.80898	4.95504	-0.312458	-0.229038	-0.359101	-0.34299	-0.392107	2.82878	3.00946	2.72776	2.76265	2.65627	0.882289	0.822621	0.842759	0.782852	Camk2g	protein_coding
Camkk1	chr11:73019007-73042065	2.70728	1.70477	1.3054	1.47093	1	-0.936053	-1.26321	-1.3501	-1.36962	-1.63401	1.47815	0.769577	0.581371	0.539092	-0.0335304	1.63419	0.877697	0.852348	0.573113	Camkk1	protein_coding
Camkk2	chr5:122731169-122779410	11.1173	9.34347	8.71391	8.36504	4.59712	0.0761679	-0.130003	-0.13673	-0.205097	-0.450287	3.6705	3.22396	3.20939	3.06131	2.53026	1.36277	0.989951	0.893385	0.618267	Camkk2	protein_coding
Camkmt	chr17:85090699-85458580	2.02741	1.83258	2.00823	3.28247	10.4693	-1.14328	-1.21505	-1.07479	-0.831834	0.188366	1.02932	0.873876	1.17766	1.70388	3.91351	1.11377	1.23438	1.77769	8.2228	Camkmt	protein_coding
Caml	chr13:55623004-55632416	12.1914	14.3182	21.2022	17.5185	10.7338	0.142257	0.154325	0.431593	0.290145	0.207727	3.81364	3.83978	4.44031	4.13395	3.95544	0.982046	1.51627	1.22618	1.08347	Caml	protein_coding
Camsap1	chr2:25926837-25983282	3.56028	3.49095	2.50327	3.36781	2.62202	-0.739784	-0.785782	-0.933958	-0.814638	-0.885994	1.90325	1.80362	1.48269	1.74112	1.58657	1.0715	0.800553	0.957604	0.860325	Camsap1	protein_coding
Camsap2	chr1:136268122-136346104	3.03531	1.98649	2.14387	2.9382	3.92788	-0.854098	-1.16133	-1.03302	-0.906066	-0.572374	1.65566	0.990222	1.26814	1.5431	2.26584	1.58605	1.21244	1.46701	2.42102	Camsap2	protein_coding
Camta1	chr4:151059522-151861768	1.8193	1.5029	1.46112	2.27079	2.06156	-1.22089	-1.34716	-1.27807	-1.0787	-1.07261	0.861227	0.587749	0.737376	1.1692	1.18239	1.20872	1.10928	1.49635	1.5101	Camta1	protein_coding
Camta2	chr11:70669462-70688105	18.0266	23.6914	21.4369	22.0174	17.5489	0.422527	0.489761	0.43863	0.443284	0.589199	4.42067	4.56629	4.45555	4.46563	4.78166	0.903991	0.92611	0.932604	1.161	Camta2	protein_coding
Cand1	chr10:119198811-119240055	13.5092	14.5932	9.79595	12.849	10.537	0.215808	0.166997	-0.0619183	0.0824585	0.193368	3.97294	3.86722	3.37142	3.68412	3.92434	1.07603	0.709167	0.880808	1.04038	Cand1	protein_coding
Cand2	chr6:115774556-115808743	1	1.44046	1.67297	1.45527	1	-1.64973	-1.37542	-1.19153	-1.37679	-1.63401	-0.067595	0.52653	0.92481	0.523561	-0.0335304	0.662446	1.31794	0.997944	0.678274	Cand2	protein_coding
Cant1	chr11:118406288-118419118	22.5462	30.7932	41.3275	34.7532	21.5987	0.582841	0.664401	0.858178	0.749086	0.750327	4.76789	4.94454	5.36424	5.12796	5.13065	0.884756	1.33765	1.13557	1.13769	Cant1	protein_coding
Canx	chr11:50293956-50325673	59.8757	55.5861	40.0521	50.8006	50.0582	1.28273	1.05783	0.838142	1.00343	1.40259	6.28378	5.79665	5.32084	5.67884	6.54337	1.40165	0.719063	0.921585	1.67796	Canx	protein_coding
Cap1	chr4:122859227-122885881	159.192	197.833	190.362	175.71	102.08	1.98344	1.90344	1.83442	1.83482	1.95554	7.80142	7.62814	7.47865	7.47953	7.74098	1.12762	0.901572	0.902118	1.08136	Cap1	protein_coding
Capg	chr6:72544390-72562983	120.248	234.352	355.021	287.919	120.276	1.7824	2.01627	2.23277	2.16568	2.08282	7.36599	7.87253	8.34143	8.19614	8.01667	0.703908	1.38405	1.25145	1.10507	Capg	protein_coding
Capn1	chr19:5988544-6018459	32.1444	41.6678	45.7141	38.5866	19.4588	0.836994	0.865853	0.922655	0.819188	0.669365	5.31836	5.38086	5.50389	5.27979	4.95529	0.9576	1.08902	0.93234	0.744545	Capn1	protein_coding
Capn10	chr1:92933542-92950590	4.78299	6.33181	5.75674	4.98215	2.65101	-0.528228	-0.389177	-0.40169	-0.552277	-0.877462	2.36145	2.66262	2.63552	2.30936	1.60505	0.811596	0.981391	0.782816	0.480442	Capn10	protein_coding
Capn2	chr1:182467258-182517483	10.7825	8.84645	4.91521	6.38593	11.4951	0.0542561	-0.166413	-0.502699	-0.385966	0.260901	3.62304	3.1451	2.41674	2.66957	4.07061	1.39276	0.603592	0.719205	1.89935	Capn2	protein_coding
Capn3	chr2:120355308-120504919	1	1	1	1	1.51207	-1.64973	-1.61852	-1.52044	-1.62816	-1.31315	-0.067595	-1.08631e-07	0.212436	-0.0208728	0.661405	0.954227	1.15864	0.985636	1.58162	Capn3	protein_coding
Capn5	chr7:98121564-98184799	6.0276	6.99318	6.90932	5.91639	1.31414	-0.362493	-0.323001	-0.285045	-0.437132	-1.42202	2.72041	2.80595	2.88816	2.55875	0.425608	0.942434	1.05864	0.842532	0.192064	Capn5	protein_coding
Capn7	chr14:31336723-31371983	29.9898	21.4105	14.6157	20.8645	16.3449	0.787277	0.422331	0.193824	0.40725	0.534045	5.21067	4.42025	3.92533	4.38758	4.66221	1.72959	0.709601	0.977614	1.1826	Capn7	protein_coding
Capns1	chr7:30186941-30195048	90.8395	166.168	241.099	160.755	56.9243	1.58142	1.78725	1.98544	1.77522	1.50233	6.9307	7.3765	7.80574	7.35045	6.7594	0.734179	1.34653	0.982105	0.651978	Capns1	protein_coding
Caprin1	chr2:103762944-103797640	60.1651	57.4144	31.0874	47.785	53.3477	1.28619	1.07938	0.676195	0.962432	1.45198	6.29126	5.84334	4.97009	5.59004	6.65033	1.36407	0.545914	0.838975	1.74956	Caprin1	protein_coding
Caprin2	chr6:148842511-148896126	3.06106	2.21241	1.64692	2.11799	1.17962	-0.848044	-1.08959	-1.20156	-1.12537	-1.50582	1.66877	1.14562	0.903085	1.06812	0.244108	1.43709	0.845259	0.947697	0.535326	Caprin2	protein_coding
Capsl	chr15:9436027-9466035	2.76546	1.24121	1	1	1	-0.920817	-1.47459	-1.52044	-1.62816	-1.63401	1.51115	0.311747	0.212436	-0.0208728	-0.0335304	2.29645	0.933478	0.794093	0.787156	Capsl	protein_coding
Capza1	chr3:104822784-104864505	116.125	117.159	79.041	101.09	81.0781	1.7574	1.55447	1.27263	1.46444	1.77679	7.31184	6.87232	6.26189	6.67734	7.35384	1.35615	0.654998	0.873579	1.39621	Capza1	protein_coding
Capza2	chr6:17637097-17666536	81.1915	67.4171	50.4398	61.8183	56.3339	1.50096	1.18636	0.98553	1.13494	1.49424	6.75643	6.07504	5.64007	5.96368	6.74187	1.60369	0.739707	0.925711	1.58758	Capza2	protein_coding
Capzb	chr4:139192898-139291820	164.447	246.264	248.858	259.103	99.9503	2.00672	2.0493	2.00568	2.09503	1.93917	7.85183	7.94406	7.84959	8.04311	7.70555	0.93807	0.936615	1.07107	0.847617	Capzb	protein_coding
Car13	chr3:14641726-14663002	1.92035	1.26592	1	1	1	-1.18216	-1.46146	-1.52044	-1.62816	-1.63401	0.945123	0.340186	0.212436	-0.0208728	-0.0335304	1.52091	0.915258	0.778593	0.771792	Car13	protein_coding
Car15	chr16:17835275-17838186	3.54185	5.99759	11.8696	6.16552	1.87856	-0.743503	-0.425299	0.0608061	-0.409499	-1.14474	1.89519	2.58438	3.63723	2.6186	1.02616	0.620202	2.07462	1.024	0.339569	Car15	protein_coding
Car2	chr3:14886425-14900770	9.94652	2.67903	9.6468	3.64679	1	-0.00357375	-0.962112	-0.0717246	-0.761319	-1.63401	3.49779	1.42171	3.35018	1.85661	-0.0335304	4.21659	3.80652	1.35181	0.364694	Car2	protein_coding
Car7	chr8:104446718-104624396	1	1	1.24583	1	1	-1.64973	-1.61852	-1.37996	-1.62816	-1.63401	-0.067595	-1.08631e-07	0.516713	-0.0208728	-0.0335304	0.954227	1.43069	0.985636	0.977027	Car7	protein_coding
Card11	chr5:140872998-141000596	74.2758	93.3888	94.9821	87.0423	51.9875	1.43717	1.40343	1.39005	1.3642	1.43193	6.61826	6.54518	6.51622	6.46023	6.60692	1.05196	0.980126	0.942818	1.04373	Card11	protein_coding
Card6	chr15:5097438-5108533	19.287	23.3681	33.3043	32.5861	14.2241	0.470956	0.480609	0.720222	0.705949	0.426199	4.52556	4.54647	5.06544	5.03453	4.42863	0.985614	1.43294	1.40256	0.921564	Card6	protein_coding
Carf	chr1:60076867-60151034	1.32651	1	1	1	1.68737	-1.44726	-1.61852	-1.52044	-1.62816	-1.22803	0.370936	-1.08631e-07	0.212436	-0.0208728	0.845764	1.29319	1.15864	0.985636	1.79722	Carf	protein_coding
Carhsp1	chr16:8658586-8672153	20.3225	15.4464	12.4217	10.5556	3.24028	0.508432	0.204845	0.0898648	-0.0492646	-0.721706	4.60673	3.9492	3.70017	3.39883	1.9424	1.57738	0.84146	0.682844	0.248825	Carhsp1	protein_coding
Carkd	chr8:11497505-11513286	14.3229	23.0219	23.887	22.9574	10.2595	0.25772	0.470666	0.507799	0.471294	0.172657	4.06372	4.52494	4.60536	4.52629	3.87948	0.726374	1.05733	1.00094	0.639293	Carkd	protein_coding
Carm1	chr9:21546893-21595970	10.3439	16.8049	14.0667	14.4943	10.7316	0.024498	0.260994	0.169353	0.163183	0.207568	3.55859	4.07081	3.87233	3.85896	3.9551	0.701142	0.871466	0.863432	0.922925	Carm1	protein_coding
Carns1	chr19:4164323-4175479	27.0814	31.4843	44.6584	41.136	11.3774	0.714177	0.679185	0.907721	0.862051	0.252914	5.05235	4.97656	5.47154	5.37263	4.05331	1.05394	1.4093	1.31592	0.527319	Carns1	protein_coding
Cars	chr7:143557229-143600090	12.0448	11.9476	14.6123	14.3314	5.12763	0.133588	0.0337601	0.193675	0.155611	-0.365539	3.79487	3.57865	3.92501	3.84256	2.71382	1.16168	1.27135	1.20073	0.54911	Cars	protein_coding
Cars2	chr8:11514016-11550771	13.662	20.752	20.8708	22.9191	10.794	0.223868	0.401523	0.421524	0.470175	0.212067	3.9904	4.37518	4.4185	4.52387	3.96484	0.765896	1.03048	1.10856	0.752447	Cars2	protein_coding
Casc3	chr11:98795768-98833807	25.985	27.3434	21.3655	25.4712	16.7026	0.684562	0.585255	0.436497	0.54091	0.550844	4.98821	4.77312	4.45093	4.67707	4.69859	1.16077	0.799854	0.935593	0.949651	Casc3	protein_coding
Casc4	chr2:121866969-121936207	5.85892	4.65483	3.90745	4.13188	4.56464	-0.382833	-0.594124	-0.649352	-0.677649	-0.455789	2.67636	2.21873	2.09911	2.03782	2.51834	1.37328	0.920431	0.882149	1.23082	Casc4	protein_coding
Casc5	chr2:119047118-119104121	1.67511	1	1	1	1	-1.28006	-1.61852	-1.52044	-1.62816	-1.63401	0.73307	-1.08631e-07	0.212436	-0.0208728	-0.0335304	1.66217	1.15864	0.985636	0.977027	Casc5	protein_coding
Casd1	chr6:4601065-4643381	14.7787	14.6353	7.57479	12.2949	15.4038	0.280169	0.168916	-0.226272	0.0529251	0.488028	4.11234	3.87138	3.01545	3.62016	4.56254	1.18178	0.552509	0.840184	1.61458	Casd1	protein_coding
Caskin2	chr11:115799351-115813592	2.40018	2.52278	2.39444	2.58253	1.09487	-1.02233	-1.00214	-0.962367	-0.992512	-1.56367	1.29128	1.33501	1.42116	1.35587	0.118801	0.970144	1.06153	1.01456	0.430411	Caskin2	protein_coding
Casp1	chr9:5298516-5307281	14.7717	16.4027	24.6606	23.2142	27.9578	0.27983	0.244858	0.52817	0.478747	0.950581	4.11161	4.03586	4.64948	4.54244	5.56437	1.0539	1.53009	1.42067	2.88488	Casp1	protein_coding
Casp2	chr6:42265038-42282496	25.2511	25.188	18.5128	24.0563	18.9364	0.664032	0.530563	0.344897	0.50262	0.648248	4.94374	4.65467	4.25253	4.59414	4.90956	1.22186	0.75674	0.958916	1.19324	Casp2	protein_coding
Casp3	chr8:46617448-46638708	12.2468	9.63245	4.22892	7.29621	7.67829	0.145506	-0.109713	-0.59882	-0.296687	-0.0522301	3.82068	3.2679	2.20856	2.86294	3.3924	1.4669	0.47985	0.755256	1.09013	Casp3	protein_coding
Casp4	chr9:5308859-5336791	5.47291	9.10485	18.065	11.2641	8.87816	-0.431672	-0.147235	0.329247	-0.00574035	0.0604417	2.57058	3.18664	4.21864	3.4931	3.63644	0.652452	2.04486	1.23667	1.36585	Casp4	protein_coding
Casp6	chr3:129901424-129914102	9.5111	13.0994	18.517	15.0974	11.1475	-0.0356505	0.0950655	0.345042	0.190496	0.237073	3.42831	3.71143	4.25285	3.91812	4.019	0.821815	1.4554	1.15404	1.23762	Casp6	protein_coding
Casp7	chr19:56397128-56442343	6.89206	10.1937	6.79348	6.49746	5.80762	-0.266456	-0.0719905	-0.295851	-0.374366	-0.268907	2.92842	3.34961	2.86475	2.6947	2.92311	0.746809	0.714569	0.635116	0.744066	Casp7	protein_coding
Casp8	chr1:58795373-58847503	25.373	26.9732	32.7892	34.165	24.5062	0.667483	0.576175	0.71026	0.73765	0.848329	4.95122	4.75346	5.04387	5.10319	5.34291	1.14692	1.22299	1.27432	1.50468	Casp8	protein_coding
Casp8ap2	chr4:32615472-32653265	5.59626	3.90653	2.18962	3.43483	5.16192	-0.4157	-0.710862	-1.01952	-0.801437	-0.360367	2.60517	1.96589	1.29737	1.76971	2.72502	1.55756	0.629153	0.872863	1.69247	Casp8ap2	protein_coding
Casp9	chr4:141793611-141826003	18.1809	16.197	11.1732	12.6668	15.465	0.428635	0.236452	0.0221614	0.0728902	0.491105	4.4339	4.01766	3.55353	3.6634	4.5692	1.33445	0.724909	0.782274	1.46566	Casp9	protein_coding
Cass4	chr2:172393793-172433757	1.05508	1	1	1	1	-1.61131	-1.61852	-1.52044	-1.62816	-1.63401	0.0156201	-1.08631e-07	0.212436	-0.0208728	-0.0335304	1.01089	1.15864	0.985636	0.977027	Cass4	protein_coding
Cast	chr13:74694285-74807921	15.783	13.9922	13.847	17.7777	15.8353	0.327282	0.138984	0.159292	0.299985	0.509466	4.21438	3.80655	3.85054	4.15526	4.60897	1.32669	1.03096	1.27342	1.74402	Cast	protein_coding
Casz1	chr4:148804391-148954892	5.20907	4.43416	3.32369	3.3476	1.75513	-0.467078	-0.626474	-0.752773	-0.818671	-1.19748	2.4939	2.14866	1.87511	1.73239	0.911936	1.27036	0.827283	0.749358	0.424335	Casz1	protein_coding
Cat	chr2:103453903-103485153	48.8382	70.428	76.8085	66.6195	37.1558	1.13672	1.21546	1.25432	1.18505	1.17129	5.96754	6.13808	6.22223	6.07221	6.0424	0.888509	1.06006	0.955373	0.935835	Cat	protein_coding
Catsper2	chr2:121394354-121413792	1	1	1	1.36247	1.21474	-1.64973	-1.61852	-1.52044	-1.42094	-1.48305	-0.067595	-1.08631e-07	0.212436	0.427946	0.293416	0.954227	1.15864	1.34532	1.22554	Catsper2	protein_coding
Cav2	chr6:17281340-17289011	1.15919	1	1	1	1	-1.54388	-1.61852	-1.52044	-1.62816	-1.63401	0.161675	-1.08631e-07	0.212436	-0.0208728	-0.0335304	1.11859	1.15864	0.985636	0.977027	Cav2	protein_coding
Cbfa2t2	chr2:154436483-154539356	5.30896	4.73295	3.96507	4.49383	3.54106	-0.453466	-0.583038	-0.639996	-0.621389	-0.652824	2.52338	2.24274	2.11938	2.15968	2.09159	1.21473	0.918044	0.94405	0.900533	Cbfa2t2	protein_coding
Cbfa2t3	chr8:122625135-122699109	16.967	12.9598	8.89438	10.3066	8.85721	0.379118	0.0879287	-0.123628	-0.0652583	0.0586084	4.32665	3.69597	3.23777	3.36419	3.63247	1.54829	0.727891	0.794553	0.956937	Cbfa2t3	protein_coding
Cbfb	chr8:105170673-105217988	64.3282	47.3427	35.4922	45.1473	31.3854	1.33413	0.950903	0.760889	0.92439	1.04032	6.3951	5.56507	5.15352	5.50765	5.75874	1.77772	0.751816	0.960978	1.14367	Cbfb	protein_coding
Cbl	chr9:44149261-44234046	7.65814	2.90921	1	5.4843	22.9515	-0.190928	-0.907207	-1.52044	-0.487941	0.797469	3.092	1.54063	0.212436	2.44871	5.23275	2.93096	0.398267	1.87655	12.9253	Cbl	protein_coding
Cblb	chr16:52031548-52208046	18.947	15.6494	9.11628	12.716	17.2606	0.458211	0.213542	-0.107878	0.0754875	0.576345	4.49796	3.96804	3.27188	3.66903	4.75382	1.44385	0.617214	0.81281	1.72403	Cblb	protein_coding
Cbll1	chr12:31484828-31499616	10.4957	8.03849	6.21451	7.051	6.33823	0.0349377	-0.230209	-0.352785	-0.31959	-0.201063	3.5812	3.00692	2.74144	2.81334	3.07005	1.48893	0.831919	0.874427	1.04473	Cbll1	protein_coding
Cbr1	chr16:93607836-93610349	8.10107	10.9191	15.8509	14.1693	7.21187	-0.150636	-0.0262002	0.245678	0.14799	-0.10086	3.17927	3.44878	4.03764	3.82606	3.28708	0.829599	1.50405	1.29889	0.893968	Cbr1	protein_coding
Cbr4	chr8:61487733-61503500	4.03808	5.64394	6.00908	8.19765	4.59235	-0.649544	-0.465781	-0.37427	-0.21864	-0.451093	2.0987	2.4967	2.69491	3.03198	2.52852	0.758906	1.14727	1.44922	1.0223	Cbr4	protein_coding
Cbwd1	chr19:24919915-24961616	3.18579	2.2063	3.11411	2.64761	2.10385	-0.819424	-1.09143	-0.794402	-0.975837	-1.05685	1.73076	1.14163	1.78495	1.39198	1.21652	1.50434	1.56192	1.1895	1.05328	Cbwd1	protein_coding
Cbx1	chr11:96789135-96808640	34.4693	34.5564	20.7053	22.9594	16.962	0.887034	0.741201	0.416436	0.471352	0.562803	5.42674	5.11088	4.40748	4.52642	4.72449	1.24475	0.614122	0.666899	0.765042	Cbx1	protein_coding
Cbx2	chr11:119023028-119031270	2.69137	1.92913	1	1	1.37164	-0.940277	-1.18085	-1.52044	-1.62816	-1.38879	1.469	0.94795	0.212436	-0.0208728	0.497583	1.435	0.600604	0.510923	0.731856	Cbx2	protein_coding
Cbx3	chr6:51470615-51483704	61.2963	58.984	49.1661	59.4884	43.2146	1.29954	1.09735	0.969183	1.1092	1.28851	6.32017	5.88225	5.60466	5.90793	6.29629	1.35465	0.824968	1.01796	1.33241	Cbx3	protein_coding
Cbx4	chr11:119077570-119086237	12.9697	12.2786	9.2595	10.3058	11.5038	0.186604	0.051963	-0.0979146	-0.0653103	0.261488	3.90969	3.61807	3.29346	3.36407	4.07188	1.22401	0.79851	0.838568	1.36965	Cbx4	protein_coding
Cbx5	chr15:103191545-103239816	8.31637	8.55197	4.78777	7.30743	10.095	-0.131841	-0.188963	-0.519489	-0.295657	0.160114	3.21998	3.09626	2.38038	2.86517	3.85232	1.08954	0.608834	0.851993	1.68887	Cbx5	protein_coding
Cbx6	chr15:79786350-79834333	20.5593	22.7131	12.3689	12.5687	5.44056	0.516733	0.461671	0.0871422	0.0676813	-0.31957	4.62471	4.50545	3.69427	3.65212	2.81338	1.08618	0.569914	0.553504	0.309482	Cbx6	protein_coding
Cbx7	chr15:79915806-79932646	52.1534	70.1521	103.882	102.365	23.4891	1.18379	1.21285	1.4473	1.47284	0.815435	6.06947	6.13242	6.64021	6.69552	5.27166	0.957307	1.42187	1.47745	0.550665	Cbx7	protein_coding
Cbx8	chr11:119038435-119040913	8.88236	8.46206	5.94494	6.87396	4.60775	-0.0846595	-0.196003	-0.381129	-0.336627	-0.448495	3.32217	3.08101	2.68005	2.77644	2.53414	1.18194	0.757355	0.809681	0.684505	Cbx8	protein_coding
Cby1	chr15:79659226-79667660	7.27171	7.18902	7.46453	6.19834	3.02944	-0.228031	-0.304603	-0.235644	-0.405942	-0.773916	3.01164	2.8458	2.99515	2.62631	1.82932	1.12182	1.10908	0.858871	0.494323	Cby1	protein_coding
Cc2d1a	chr8:84132827-84147753	10.761	14.37	18.0858	15.1446	6.54836	0.0528258	0.156731	0.329983	0.192587	-0.175754	3.61994	3.84499	4.22023	3.92265	3.12487	0.855568	1.29706	1.05531	0.607046	Cc2d1a	protein_coding
Cc2d1b	chr4:108619955-108634122	20.1463	32.5633	37.3154	37.1039	18.5624	0.502192	0.70163	0.792906	0.792936	0.632768	4.59322	5.02518	5.22287	5.22293	4.87603	0.741254	1.14686	1.14691	0.901783	Cc2d1b	protein_coding
Ccar1	chr10:62743927-62792368	21.4632	17.1487	11.5953	18.7919	17.4927	0.547566	0.274484	0.0458623	0.337156	0.58671	4.69149	4.10003	3.60486	4.23577	4.77627	1.50677	0.70948	1.09866	1.59797	Ccar1	protein_coding
Ccbl1	chr2:30185130-30205699	3.51508	4.82676	6.48108	5.20038	2.75032	-0.748939	-0.569964	-0.32594	-0.523555	-0.848923	1.88342	2.27106	2.79958	2.37157	1.66686	0.76438	1.44246	1.07216	0.65784	Ccbl1	protein_coding
Ccbl2	chr3:142701079-142744910	1	1.70194	1.80417	2.37431	3.13333	-1.64973	-1.26431	-1.14328	-1.04883	-0.747751	-0.067595	0.76718	1.02933	1.23389	1.88599	0.56067	1.19926	1.38195	2.17168	Ccbl2	protein_coding
Ccbp2/Ackr2	chr9:121898463-121911064	1	2.10815	1	3.94452	43.8628	-1.64973	-1.12174	-1.52044	-0.708739	1.30006	-0.067595	1.07598	0.212436	1.97049	6.32131	0.452637	0.549602	1.85898	37.9317	Ackr2	protein_coding
Ccdc101	chr7:126649308-126672779	12.6424	20.0069	39.4164	25.8661	9.46464	0.168288	0.377167	0.827917	0.551217	0.110081	3.87002	4.32243	5.2987	4.6994	3.74395	0.730823	1.96737	1.29861	0.669671	Ccdc101	protein_coding
Ccdc104	chr11:29221535-29247272	5.79621	6.58279	6.20365	7.06754	6.02616	-0.390544	-0.363284	-0.353903	-0.31802	-0.240242	2.65966	2.7187	2.73902	2.81674	2.98519	0.959902	1.01418	1.07032	1.20288	Ccdc104	protein_coding
Ccdc107	chr4:43493364-43495921	16.615	25.0022	40.8581	25.6725	10.9375	0.364095	0.525632	0.850877	0.546184	0.222315	4.29411	4.64398	5.34843	4.6885	3.98704	0.784655	1.62951	1.03133	0.634219	Ccdc107	protein_coding
Ccdc111	chr8:46552068-46617200	9.87697	10.1519	8.38795	9.56526	8.94065	-0.00860201	-0.0747275	-0.161097	-0.11527	0.0658844	3.4869	3.34368	3.15661	3.25587	3.64823	1.10437	0.87839	0.940951	1.23503	Ccdc111	protein_coding
Ccdc112	chr18:46282150-46311928	1	1	1	1.02541	1.49293	-1.64973	-1.61852	-1.52044	-1.61135	-1.32304	-0.067595	-1.08631e-07	0.212436	0.0155385	0.639995	0.954227	1.15864	1.01083	1.55832	Ccdc112	protein_coding
Ccdc114	chr7:45928397-45948956	1.14685	1.42694	1.94708	1.22092	1	-1.55155	-1.3817	-1.09456	-1.49443	-1.63401	0.145064	0.512925	1.13485	0.26877	-0.0335304	0.774931	1.53893	0.84431	0.6847	Ccdc114	protein_coding
Ccdc115	chr1:34436669-34439672	18.8887	20.246	19.2842	18.5158	11.8023	0.456003	0.38508	0.37099	0.327239	0.281366	4.49318	4.33957	4.30905	4.21429	4.11493	1.11235	0.979069	0.916828	0.855814	Ccdc115	protein_coding
Ccdc116	chr16:17139063-17144423	1	1	1	1	1.10946	-1.64973	-1.61852	-1.52044	-1.62816	-1.5534	-0.067595	-1.08631e-07	0.212436	-0.0208728	0.14105	0.954227	1.15864	0.985636	1.10271	Ccdc116	protein_coding
Ccdc117	chr11:5528887-5542217	17.1605	15.8522	11.0695	15.1198	11.837	0.387244	0.222119	0.0162017	0.191489	0.283644	4.34425	3.98661	3.54062	3.92027	4.11987	1.28133	0.73408	0.955058	1.09677	Ccdc117	protein_coding
Ccdc12	chr9:110656502-110711593	53.1421	96.8528	89.7259	87.9492	26.2987	1.19724	1.42769	1.35367	1.37115	0.903109	6.09862	6.59772	6.43741	6.47527	5.46155	0.707545	0.894831	0.918624	0.454966	Ccdc12	protein_coding
Ccdc122	chr14:77036771-77112204	1	1	1	1	1.56171	-1.64973	-1.61852	-1.52044	-1.62816	-1.28808	-0.067595	-1.08631e-07	0.212436	-0.0208728	0.715695	0.954227	1.15864	0.985636	1.64227	Ccdc122	protein_coding
Ccdc124	chr8:70868226-70873490	36.3292	59.6066	83.1604	55.4884	13.2798	0.924693	1.10434	1.3051	1.06257	0.372894	5.5083	5.8974	6.33222	5.80692	4.31317	0.763606	1.35174	0.939211	0.333503	Ccdc124	protein_coding
Ccdc125	chr13:100669480-100730942	8.2689	8.68157	8.63198	9.36834	7.91559	-0.135943	-0.178945	-0.142768	-0.129206	-0.028611	3.21109	3.11796	3.19631	3.22568	3.44356	1.06669	1.05581	1.07753	1.25319	Ccdc125	protein_coding
Ccdc126	chr6:49319352-49341581	1.29078	1.68294	1.84972	1.59154	1.38933	-1.46683	-1.27179	-1.12734	-1.31682	-1.37884	0.328558	0.750984	1.06384	0.653448	0.51912	0.746169	1.24217	0.934628	0.851534	Ccdc126	protein_coding
Ccdc127	chr13:74350316-74365783	7.56311	6.20129	6.92523	8.13689	7.48493	-0.199876	-0.403051	-0.283575	-0.223624	-0.0720219	3.07262	2.63257	2.89134	3.02119	3.34954	1.35665	1.19646	1.30914	1.64373	Ccdc127	protein_coding
Ccdc130	chr8:84257794-84270360	5.90228	7.92633	11.0183	9.47319	4.19889	-0.377549	-0.239568	0.0132386	-0.12175	-0.5206	2.6878	2.98665	3.5342	3.24183	2.37797	0.8129	1.4616	1.19349	0.655796	Ccdc130	protein_coding
Ccdc132	chr6:3498392-3603531	6.21263	5.55817	4.28703	5.43695	5.09728	-0.340827	-0.475982	-0.590097	-0.493751	-0.370145	2.76734	2.47461	2.22745	2.43612	2.70384	1.22495	0.842554	0.973677	1.17221	Ccdc132	protein_coding
Ccdc134	chr15:82127921-82142202	29.9503	27.2581	18.9424	21.2401	17.0766	0.786332	0.583174	0.35956	0.419204	0.568028	5.20863	4.76861	4.28429	4.41347	4.73581	1.35662	0.714833	0.781794	0.977518	Ccdc134	protein_coding
Ccdc137	chr11:120458128-120467600	9.42277	14.4065	9.88817	12.825	10.8542	-0.0423366	0.15842	-0.0559294	0.0812059	0.216383	3.41383	3.84865	3.38439	3.68141	3.97419	0.739788	0.724845	0.890546	1.09092	Ccdc137	protein_coding
Ccdc138	chr10:58497936-58576244	1.21862	1	1	1	1	-1.50805	-1.61852	-1.52044	-1.62816	-1.63401	0.239273	-1.08631e-07	0.212436	-0.0208728	-0.0335304	1.1804	1.15864	0.985636	0.977027	Ccdc138	protein_coding
Ccdc14	chr16:34690615-34725194	1	1.11611	1	1.14797	1.28725	-1.64973	-1.54535	-1.52044	-1.53571	-1.43806	-0.067595	0.158479	0.212436	0.179369	0.39086	0.854958	1.03811	1.01459	1.17477	Ccdc14	protein_coding
Ccdc142	chr6:83101515-83109932	7.88754	9.44461	5.59991	8.83757	4.51231	-0.169778	-0.122831	-0.419344	-0.168282	-0.464737	3.13781	3.23949	2.59728	3.14105	2.49897	0.931947	0.640731	0.934042	0.598521	Ccdc142	protein_coding
Ccdc15	chr9:37275834-37348392	1	1	1	1	1.41958	-1.64973	-1.61852	-1.52044	-1.62816	-1.36213	-0.067595	-1.08631e-07	0.212436	-0.0208728	0.555322	0.954227	1.15864	0.985636	1.4695	Ccdc15	protein_coding
Ccdc157	chr11:4135159-4160293	1.47584	1.82265	1.62625	2.1171	1	-1.37082	-1.21867	-1.20964	-1.12565	-1.63401	0.536502	0.866038	0.885601	1.06751	-0.0335304	0.795792	1.01365	1.14987	0.536047	Ccdc157	protein_coding
Ccdc163	chr4:116708929-116715104	5.44831	7.44355	14.467	11.5075	9.18936	-0.4349	-0.281427	0.187288	0.00858255	0.087176	2.56359	2.89599	3.91117	3.52412	3.69434	0.794213	2.02116	1.54556	1.73911	Ccdc163	protein_coding
Ccdc166	chr15:75979871-75982285	3.57153	5.53367	4.57505	4.04032	4.56862	-0.737523	-0.478924	-0.548537	-0.692662	-0.455113	1.90814	2.46824	2.31746	2.00531	2.51981	0.678258	0.900768	0.725511	1.03639	Ccdc166	protein_coding
Ccdc167	chr17:29660600-29717017	20.4974	20.2781	13.5313	17.8217	14.4978	0.514573	0.386135	0.144551	0.301641	0.440989	4.62003	4.34185	3.81861	4.15885	4.46066	1.21266	0.695806	0.880867	1.08584	Ccdc167	protein_coding
Ccdc17	chr4:116557726-116600266	6.24876	7.21441	4.72318	4.85767	4.27192	-0.336672	-0.302255	-0.528171	-0.569229	-0.507219	2.77634	2.85088	2.36158	2.27265	2.40695	0.949643	0.712367	0.669783	0.73513	Ccdc17	protein_coding
Ccdc171	chr4:83525544-83864670	1.40578	1.13721	1	1.25805	2.12982	-1.40567	-1.53288	-1.52044	-1.47436	-1.04733	0.461018	0.185499	0.212436	0.312242	1.23714	1.21043	1.01885	1.09183	2.07289	Ccdc171	protein_coding
Ccdc174	chr6:91878052-91899848	9.48492	10.0798	11.2191	10.9273	6.1851	-0.0376257	-0.0794751	0.0247817	-0.0260784	-0.220041	3.42404	3.3334	3.5592	3.44905	3.02895	1.06484	1.16943	1.08346	0.809752	Ccdc174	protein_coding
Ccdc22	chrX:7558561-7605420	11.6397	18.907	18.3325	16.0966	7.48093	0.109073	0.339502	0.338642	0.233432	-0.0724367	3.74177	4.24085	4.23899	4.01111	3.34864	0.707557	0.99871	0.852791	0.538788	Ccdc22	protein_coding
Ccdc23	chr4:119195309-119201298	22.7918	30.189	40.2536	31.3772	10.3416	0.590605	0.651201	0.84135	0.680621	0.178842	4.78471	4.91595	5.32779	4.97967	3.89288	0.913043	1.33038	1.04516	0.492068	Ccdc23	protein_coding
Ccdc25	chr14:65837301-65866604	12.2068	13.9175	11.7971	13.5332	7.529	0.143162	0.135418	0.0568902	0.117217	-0.0674664	3.8156	3.79883	3.62875	3.75941	3.3594	1.01169	0.888792	0.973044	0.737429	Ccdc25	protein_coding
Ccdc28a	chr10:18213684-18234981	4.43112	7.84281	10.2019	9.1246	6.93538	-0.582985	-0.246624	-0.0359656	-0.146868	-0.131196	2.24285	2.97137	3.42763	3.18743	3.22137	0.603524	1.37198	1.16156	1.18921	Ccdc28a	protein_coding
Ccdc28b	chr4:129619273-129623908	16.7196	20.7639	14.9395	15.9407	5.8059	0.368592	0.401905	0.207829	0.226911	-0.269137	4.30386	4.37601	3.95566	3.99699	2.92261	0.951219	0.747246	0.768963	0.365161	Ccdc28b	protein_coding
Ccdc32	chr2:119017778-119029393	8.4605	8.28918	8.23769	8.03812	4.26588	-0.119528	-0.209753	-0.172651	-0.231806	-0.508317	3.24665	3.05123	3.13159	3.00346	2.40458	1.14505	1.05728	0.967434	0.63876	Ccdc32	protein_coding
Ccdc34	chr2:110017816-110050479	2.34514	2.09353	1.50514	2.021	1.33336	-1.03895	-1.12637	-1.2591	-1.15677	-1.41075	1.25528	1.06594	0.778467	1.0001	0.450011	1.14024	0.819337	0.955389	0.65251	Ccdc34	protein_coding
Ccdc39	chr3:33800194-33844310	1	1	1	1	2.48647	-1.64973	-1.61852	-1.52044	-1.62816	-0.927185	-0.067595	-1.08631e-07	0.212436	-0.0208728	1.49736	0.954227	1.15864	0.985636	2.82326	Ccdc39	protein_coding
Ccdc41	chr10:94688789-94790336	7.06724	6.8933	5.22955	6.68794	4.04951	-0.248469	-0.332583	-0.463078	-0.355007	-0.548709	2.96737	2.7852	2.50256	2.73663	2.31709	1.1346	0.822087	0.966895	0.722914	Ccdc41	protein_coding
Ccdc42b	chr5:120613129-120634235	1	1	1.04346	1	1	-1.64973	-1.61852	-1.49325	-1.62816	-1.63401	-0.067595	-1.08631e-07	0.271328	-0.0208728	-0.0335304	0.954227	1.20692	0.985636	0.977027	Ccdc42b	protein_coding
Ccdc43	chr11:102684687-102697725	7.08907	6.65122	4.24238	6.03034	5.78355	-0.246259	-0.356396	-0.596789	-0.424351	-0.27213	2.97216	2.73362	2.21296	2.58644	2.91613	1.1798	0.697052	0.903011	1.13486	Ccdc43	protein_coding
Ccdc47	chr11:106199355-106216367	20.6341	21.5607	14.366	22.2082	25.4165	0.519336	0.426988	0.18281	0.449065	0.876631	4.63035	4.43033	3.90147	4.47815	5.40421	1.14871	0.693102	1.0337	1.96411	Ccdc47	protein_coding
Ccdc50	chr16:27388976-27452218	25.3151	28.2498	27.8097	33.0685	28.1777	0.665846	0.606978	0.604982	0.715795	0.956661	4.94767	4.82017	4.81585	5.05585	5.57754	1.0924	0.997009	1.17746	1.69041	Ccdc50	protein_coding
Ccdc51	chr9:109082495-109093363	4.5568	6.73865	7.41113	6.28147	2.59926	-0.562943	-0.347697	-0.240233	-0.397016	-0.892759	2.28626	2.75246	2.98521	2.64564	1.57192	0.72387	1.17508	0.928633	0.441186	Ccdc51	protein_coding
Ccdc53	chr10:88201096-88246158	9.49649	17.291	20.8013	20.0808	10.6655	-0.0367521	0.279988	0.419392	0.3816	0.202774	3.42593	4.11195	4.41388	4.33203	3.94471	0.621566	1.23279	1.1648	0.890546	Ccdc53	protein_coding
Ccdc55	chr11:77044291-77078437	8.47307	8.54887	8.56154	9.87904	4.30412	-0.118464	-0.189205	-0.148005	-0.0936444	-0.501392	3.24895	3.09573	3.18497	3.30271	2.41957	1.11205	1.06381	1.15426	0.625829	Ccdc55	protein_coding
Ccdc58	chr16:36071659-36092118	8.69618	11.0981	10.688	11.2265	6.83135	-0.0998393	-0.0153692	-0.0062146	-0.00798049	-0.142924	3.28929	3.47224	3.49207	3.48824	3.19597	0.880899	1.01384	1.01115	0.825725	Ccdc58	protein_coding
Ccdc59	chr10:105841478-105847510	14.4903	15.9532	18.5439	19.3539	11.6366	0.266047	0.226349	0.34597	0.356898	0.270394	4.08175	3.99577	4.25486	4.27853	4.09117	1.06141	1.19672	1.21651	1.06836	Ccdc59	protein_coding
Ccdc6	chr10:70097120-70193200	9.20924	10.4335	10.8712	11.3162	12.5017	-0.058762	-0.0565024	0.00464808	-0.00264866	0.32604	3.37826	3.38315	3.5156	3.49979	4.21169	0.996613	1.09615	1.08421	1.77589	Ccdc6	protein_coding
Ccdc61	chr7:18890883-18910404	11.2833	14.0882	16.5004	13.4662	4.72463	0.0867886	0.143538	0.271345	0.113892	-0.429057	3.6935	3.81642	4.09323	3.7522	2.57624	0.918331	1.21152	0.956468	0.423322	Ccdc61	protein_coding
Ccdc62	chr5:123930688-123969895	1	1.25329	1.19239	2.05225	2.67731	-1.64973	-1.46814	-1.40798	-1.14649	-0.869801	-0.067595	0.32572	0.456021	1.02236	1.62164	0.761378	1.09452	1.62073	2.45534	Ccdc62	protein_coding
Ccdc66	chr14:27428846-27508460	4.61966	4.25673	5.54016	4.65236	5.47755	-0.553126	-0.653676	-0.4262	-0.598162	-0.314312	2.30753	2.08975	2.58243	2.20998	2.82477	1.16294	1.40706	1.08691	1.66442	Ccdc66	protein_coding
Ccdc69	chr11:55049737-55078131	14.5444	24.8633	29.8305	26.4195	14.5481	0.268717	0.521921	0.649817	0.5654	0.443677	4.08754	4.63595	4.91295	4.73012	4.46648	0.683774	1.21168	1.06745	0.889171	Ccdc69	protein_coding
Ccdc71	chr9:108447638-108465945	11.698	15.6429	22.0399	16.6863	7.08361	0.112653	0.213266	0.45636	0.257537	-0.114785	3.74952	3.96744	4.49395	4.06332	3.25692	0.859808	1.44044	1.06872	0.6111	Ccdc71	protein_coding
Ccdc71l	chr12:32378788-32382943	15.518	13.6006	12.0281	13.5475	7.98496	0.315148	0.120076	0.0692845	0.117924	-0.0218401	4.1881	3.7656	3.65559	3.76094	3.45823	1.34025	0.926583	0.996775	0.808112	Ccdc71l	protein_coding
Ccdc77	chr6:120324321-120444574	4.99341	5.08977	5.36881	4.9195	3.84039	-0.497377	-0.534623	-0.44628	-0.560756	-0.589854	2.42827	2.3476	2.53894	2.291	2.22798	1.05751	1.14182	0.961527	0.920428	Ccdc77	protein_coding
Ccdc79	chr8:104446718-104624396	1	1	1	1.35067	5.70199	-1.64973	-1.61852	-1.52044	-1.42677	-0.283151	-0.067595	-1.08631e-07	0.212436	0.415323	2.89226	0.954227	1.15864	1.3336	7.42432	Ccdc79	protein_coding
Ccdc82	chr9:13246978-13292353	33.2561	31.7714	35.6345	40.084	40.0043	0.861358	0.685231	0.763447	0.844695	1.22861	5.37113	4.98966	5.15906	5.33504	6.16655	1.30267	1.12459	1.27048	2.2609	Ccdc82	protein_coding
Ccdc84	chr9:44407713-44418007	14.6574	16.4008	18.9496	17.0893	8.77193	0.274263	0.244781	0.359803	0.273526	0.0511007	4.09955	4.03569	4.28482	4.09795	3.61621	1.04526	1.18848	1.0441	0.74769	Ccdc84	protein_coding
Ccdc85b	chr19:5447697-5457563	2.39658	5.0128	9.51239	5.84103	1.49148	-1.02341	-0.544773	-0.0806926	-0.445721	-1.32379	1.28896	2.32562	3.33076	2.54015	0.638361	0.487454	2.00714	1.16033	0.310517	Ccdc85b	protein_coding
Ccdc86	chr19:10937159-10949266	5.34856	8.67683	10.6151	8.78075	3.37625	-0.448141	-0.179309	-0.010589	-0.172603	-0.689808	2.53491	3.11717	3.48259	3.13169	2.01149	0.667917	1.28826	1.01012	0.464683	Ccdc86	protein_coding
Ccdc88a	chr11:29373774-29510811	1.00327	1	1	1	1	-1.64739	-1.61852	-1.52044	-1.62816	-1.63401	-0.0625281	-1.08631e-07	0.212436	-0.0208728	-0.0335304	0.957585	1.15864	0.985636	0.977027	Ccdc88a	protein_coding
Ccdc88b	chr19:6844622-6858211	24.3185	28.0566	11.9803	13.5223	7.93955	0.637066	0.602407	0.0667394	0.116677	-0.0262657	4.88534	4.81027	3.65008	3.75824	3.44864	1.05341	0.447453	0.482288	0.389143	Ccdc88b	protein_coding
Ccdc88c	chr12:100912699-101028983	18.6787	23.0877	15.8063	27.0528	12.5782	0.447992	0.472568	0.243877	0.58127	0.330774	4.47582	4.52905	4.03374	4.76449	4.22195	0.963777	0.709406	1.17726	0.808261	Ccdc88c	protein_coding
Ccdc9	chr7:16274041-16286795	26.5861	46.7147	51.4516	48.6298	15.7958	0.70095	0.942009	0.998225	0.974173	0.507528	5.0237	5.54581	5.66756	5.61547	4.60477	0.696356	1.08806	1.04947	0.52086	Ccdc9	protein_coding
Ccdc90a/Mcur1	chr13:43538405-43560191	8.81811	9.84877	10.4658	9.76175	8.75481	-0.0898617	-0.0949199	-0.0196424	-0.101646	0.0495847	3.3109	3.29994	3.46299	3.28538	3.61292	1.00762	1.11965	0.989953	1.24227	Mcur1	protein_coding
Ccdc90b	chr7:92561148-92582294	2.86768	4.05808	5.02476	5.69588	4.14744	-0.894807	-0.68551	-0.48861	-0.46258	-0.530167	1.56749	2.0208	2.44726	2.50364	2.35725	0.730364	1.34393	1.39749	1.26265	Ccdc90b	protein_coding
Ccdc91	chr6:147475870-147632612	1.98518	2.9541	3.06518	2.94554	3.54925	-1.15836	-0.897008	-0.804524	-0.904395	-0.651031	0.996654	1.56272	1.76303	1.54672	2.09547	0.675457	1.14894	0.988971	1.44669	Ccdc91	protein_coding
Ccdc92	chr5:124834431-124862221	1	1	1.00676	1	1	-1.64973	-1.61852	-1.51614	-1.62816	-1.63401	-0.067595	-1.08631e-07	0.221762	-0.0208728	-0.0335304	0.954227	1.16616	0.985636	0.977027	Ccdc92	protein_coding
Ccdc93	chr1:121431066-121506460	5.23806	5.64833	4.93392	7.16723	7.9706	-0.463101	-0.465263	-0.500271	-0.308636	-0.0232369	2.50251	2.49782	2.422	2.83706	3.4552	1.00325	0.948802	1.26509	1.94177	Ccdc93	protein_coding
Ccdc94	chr17:55959186-55967951	9.09053	14.5356	17.8812	13.4141	4.17092	-0.0680591	0.164363	0.322711	0.111294	-0.525786	3.35812	3.86152	4.20448	3.74658	2.36674	0.705443	1.26836	0.923421	0.354835	Ccdc94	protein_coding
Ccdc97	chr7:25711116-25719053	28.3227	32.1966	33.7194	26.2659	18.61	0.746292	0.694087	0.728139	0.561493	0.634756	5.12191	5.00884	5.08259	4.72166	4.88033	1.08153	1.05245	0.819501	0.914779	Ccdc97	protein_coding
Cchcr1	chr17:35517115-35531015	2.35467	2.50645	2.30606	2.38159	1.5377	-1.03605	-1.00647	-0.986405	-1.04678	-1.30011	1.26157	1.32565	1.36909	1.23833	0.689655	0.956561	1.03057	0.941272	0.643499	Cchcr1	protein_coding
Ccl17	chr8:94810452-94812036	1.49769	1	1	1	1	-1.36029	-1.61852	-1.52044	-1.62816	-1.63401	0.559311	-1.08631e-07	0.212436	-0.0208728	-0.0335304	1.47357	1.15864	0.985636	0.977027	Ccl17	protein_coding
Ccl25	chr8:4325209-4360020	1.34448	1.26863	1.7369	1.07864	1	-1.43762	-1.46003	-1.16757	-1.57744	-1.63401	0.39182	0.343271	0.976724	0.0889755	-0.0335304	1.03422	1.55127	0.838396	0.770143	Ccl25	protein_coding
Ccl27a	chr4:41760442-41774176	4.01789	4.59761	5.93229	5.34824	1.93812	-0.653135	-0.602363	-0.38249	-0.504772	-1.12052	2.09092	2.20088	2.6771	2.41225	1.07862	0.926609	1.39109	1.15779	0.459372	Ccl27a	protein_coding
Ccl27b	chr4_JH584293_random:7077-22237	1	1	1.28984	1	1	-1.64973	-1.61852	-1.35777	-1.62816	-1.63401	-0.067595	-1.08631e-07	0.564772	-0.0208728	-0.0335304	0.954227	1.47915	0.985636	0.977027	Ccl27b	protein_coding
Ccl5	chr11:83525778-83530518	1	1	1	1.1708	1	-1.64973	-1.61852	-1.52044	-1.52252	-1.63401	-0.067595	-1.08631e-07	0.212436	0.207944	-0.0335304	0.954227	1.15864	1.15504	0.977027	Ccl5	protein_coding
Ccm2	chr11:6546886-6596761	136.842	170.733	239.04	158.954	26.0177	1.87503	1.8053	1.97995	1.76768	0.894773	7.56663	7.4156	7.79387	7.3341	5.4435	1.11036	1.29978	0.945075	0.254882	Ccm2	protein_coding
Ccna2	chr3:36552605-36571996	17.592	7.53954	1.9031	3.95959	3.09512	0.40504	-0.272893	-1.10916	-0.706184	-0.757272	4.3828	2.91448	1.10323	1.97602	1.86537	2.76699	0.284944	0.52179	0.483267	Ccna2	protein_coding
Ccnb1	chr13:100778738-100786486	9.45114	2.52322	1	1.30285	1.29778	-0.0401823	-1.00202	-1.52044	-1.45092	-1.43174	3.4185	1.33527	0.212436	0.363017	0.404553	4.23756	0.459192	0.509711	0.524599	Ccnb1	protein_coding
Ccnb2	chr9:70407688-70421554	14.7397	5.5695	1	2.75103	1.65698	0.278276	-0.474625	-1.52044	-0.950165	-1.24213	4.10824	2.47755	0.212436	1.44759	0.815218	3.09662	0.208033	0.489723	0.315928	Ccnb2	protein_coding
Ccnc	chr4:21727702-21750546	8.84656	6.48048	5.6658	8.43767	9.8332	-0.0875535	-0.373718	-0.411867	-0.199305	0.139725	3.3159	2.6961	2.61347	3.07386	3.80816	1.53666	0.944337	1.29932	2.16153	Ccnc	protein_coding
Ccnd2	chr6:127125708-127212419	18.8312	31.4632	3.61188	10.4416	10.8138	0.453818	0.678738	-0.699626	-0.0565397	0.213489	4.48844	4.97559	1.99022	3.38307	3.96792	0.713433	0.126274	0.331591	0.497348	Ccnd2	protein_coding
Ccnd3	chr17:47505050-47611492	93.5828	83.9679	41.2853	40.4443	15.4285	1.60274	1.33259	0.857525	0.85069	0.489271	6.97688	6.39177	5.36282	5.34802	4.56523	1.50016	0.490069	0.485066	0.281941	Ccnd3	protein_coding
Ccndbp1	chr2:121008407-121016912	35.303	41.2284	54.1771	53.173	25.3956	0.90416	0.858791	1.03122	1.03401	0.875993	5.46383	5.36557	5.73902	5.74507	5.40282	1.07048	1.29545	1.3009	1.02616	Ccndbp1	protein_coding
Ccne1	chr7:38097983-38107490	5.90079	9.71885	5.13838	6.97452	2.94624	-0.37773	-0.103765	-0.474319	-0.326897	-0.795526	2.68741	3.28079	2.47821	2.79751	1.78252	0.662791	0.573325	0.715351	0.353978	Ccne1	protein_coding
Ccne2	chr4:11191353-11254259	1.19814	1	1	1	1	-1.5202	-1.61852	-1.52044	-1.62816	-1.63401	0.212968	-1.08631e-07	0.212436	-0.0208728	-0.0335304	1.15907	1.15864	0.985636	0.977027	Ccne2	protein_coding
Ccnf	chr17:24223231-24251409	5.2324	3.29119	1.23326	1.67466	1.56751	-0.463875	-0.825032	-1.38644	-1.28272	-1.28521	2.50083	1.71861	0.502675	0.72732	0.721925	1.71978	0.430494	0.503028	0.50115	Ccnf	protein_coding
Ccng1	chr11:40748551-40755286	19.6956	20.0575	16.7385	22.1404	30.068	0.485979	0.378849	0.280502	0.447017	1.00705	4.5581	4.32607	4.11306	4.47371	5.68667	1.17449	0.862737	1.10776	2.56792	Ccng1	protein_coding
Ccng2	chr5:93267572-93276231	57.8522	37.5513	27.9554	33.4698	24.3038	1.2581	0.796565	0.608322	0.723876	0.841894	6.23042	5.23079	4.82308	5.07336	5.32897	1.99948	0.753819	0.896618	1.07042	Ccng2	protein_coding
Ccnh	chr13:85189476-85213723	12.634	12.409	9.66412	11.64	8.61517	0.167812	0.0589998	-0.0705781	0.0162527	0.0371078	3.86899	3.63332	3.35267	3.54073	3.5859	1.17746	0.82322	0.937841	0.967668	Ccnh	protein_coding
Ccni	chr5:93181932-93206495	100.044	94.2377	79.2938	88.9992	72.7988	1.65059	1.40945	1.27467	1.3791	1.69321	7.0805	6.55823	6.26631	6.49249	7.17281	1.43621	0.816811	0.955454	1.53111	Ccni	protein_coding
Ccnj	chr19:40831278-40848570	11.8692	8.42909	4.25432	7.16972	5.58294	0.123064	-0.198604	-0.594992	-0.308404	-0.299524	3.77207	3.07538	2.21685	2.83756	2.8568	1.62079	0.551514	0.84803	0.859411	Ccnj	protein_coding
Ccnk	chr12:108179737-108203359	23.0796	26.6491	28.942	26.1374	15.7943	0.599596	0.568123	0.63049	0.558208	0.507455	4.80418	4.73602	4.87109	4.71454	4.60461	1.04838	1.09815	0.985224	0.912944	Ccnk	protein_coding
Ccnl1	chr3:65946150-65958225	75.3575	69.9578	62.1354	79.4443	56.4147	1.44753	1.211	1.11882	1.30301	1.49535	6.6407	6.12841	5.92875	6.32769	6.74428	1.42631	0.870753	1.14812	1.53248	Ccnl1	protein_coding
Ccnl2	chr4:155812488-155824543	79.4795	92.6576	80.4545	107.514	62.2829	1.48569	1.39819	1.28396	1.50572	1.57214	6.72336	6.53384	6.28643	6.76674	6.9106	1.14038	0.842406	1.17519	1.29842	Ccnl2	protein_coding
Ccnt1	chr15:98543210-98570864	10.1732	6.55303	1.56142	8.22606	13.5508	0.0125739	-0.366302	-1.23564	-0.216322	0.38857	3.53276	2.71216	0.829285	3.037	4.34712	1.76614	0.271142	1.25252	3.10579	Ccnt1	protein_coding
Ccnt2	chr1:127774163-127804837	25.3122	19.671	9.53228	18.6188	26.1628	0.665764	0.365888	-0.0793576	0.330956	0.899089	4.94749	4.298	3.33365	4.22234	5.45285	1.56862	0.51251	0.948908	2.22661	Ccnt2	protein_coding
Ccny	chr18:9314043-9450150	18.6656	16.7055	12.934	17.189	16.0795	0.447489	0.257042	0.115696	0.277423	0.521342	4.47474	4.06225	3.75611	4.10639	4.63469	1.33098	0.808803	1.03107	1.48704	Ccny	protein_coding
Ccnyl1	chr1:64691344-64725642	8.05089	4.84217	3.09861	3.85993	6.84509	-0.155089	-0.567841	-0.797591	-0.723263	-0.141364	3.16963	2.27565	1.77804	1.93903	3.19935	1.85828	0.708278	0.791892	1.89697	Ccnyl1	protein_coding
Ccp110	chr7:118712610-118737018	2.79722	1.79025	1.31687	1.94209	1.42868	-0.912634	-1.23062	-1.34451	-1.18346	-1.35717	1.52887	0.840161	0.593482	0.942304	0.566061	1.61185	0.842834	1.07337	0.826966	Ccp110	protein_coding
Ccpg1	chr9:72985550-73039699	11.9201	10.2751	12.7162	13.7678	8.95318	0.126131	-0.0666926	0.104841	0.128731	0.0669712	3.77871	3.36108	3.7326	3.78435	3.65058	1.33573	1.29372	1.34096	1.22222	Ccpg1	protein_coding
Ccr1	chr9:123962125-123968692	1.39083	2.01776	1	1.75954	8.61425	-1.41333	-1.15093	-1.52044	-1.24959	0.037025	0.444424	1.01275	0.212436	0.799064	3.58572	0.674397	0.574222	0.862329	5.95031	Ccr1	protein_coding
Ccr5	chr9:124121542-124127183	1	1	1	1	2.12299	-1.64973	-1.61852	-1.52044	-1.62816	-1.04982	-0.067595	-1.08631e-07	0.212436	-0.0208728	1.23174	0.954227	1.15864	0.985636	2.34851	Ccr5	protein_coding
Ccr6	chr17:8236042-8257129	6.10911	21.0855	35.658	58.3222	27.3014	-0.352868	0.412143	0.763868	1.09594	0.932145	2.74126	4.39818	5.15997	5.8792	5.52444	0.317115	1.6956	2.79146	2.18293	Ccr6	protein_coding
Ccr7	chr11:99144198-99155077	66.4643	134.033	217.625	151.694	16.7347	1.35754	1.6441	1.91997	1.73635	0.552334	6.4458	7.06645	7.66394	7.26626	4.70182	0.65038	1.51309	1.14855	0.194167	Ccr7	protein_coding
Ccrl2	chr9:111054834-111057270	1	1.12868	1.46429	1.14986	1	-1.64973	-1.53789	-1.27669	-1.53461	-1.63401	-0.067595	0.174636	0.740376	0.181756	-0.0335304	0.845437	1.48015	1.00495	0.865636	Ccrl2	protein_coding
Ccrn4l	chr3:51224446-51251654	1.62312	2.19711	1.18002	1.47878	1.47674	-1.30265	-1.09421	-1.41464	-1.36606	-1.3315	0.684136	1.13561	0.441585	0.546816	0.621669	0.731297	0.618128	0.6649	0.700308	Ccrn4l	protein_coding
Ccs	chr19:4825365-4839322	8.84355	16.8235	14.7893	15.3111	6.97794	-0.0877974	0.261731	0.20137	0.199913	-0.126448	3.31537	4.07241	3.94167	3.93852	3.23166	0.591711	0.913367	0.911371	0.558354	Ccs	protein_coding
Ccsap	chr8:123840843-123860209	1.73196	2.60147	2.47546	2.71741	1.35831	-1.25615	-0.981681	-0.941098	-0.958403	-1.39637	0.784869	1.37933	1.46722	1.42974	0.48117	0.662293	1.06282	1.03556	0.536572	Ccsap	protein_coding
Ccser2	chr14:36874935-36968764	6.90213	6.20557	5.76114	6.5761	7.75931	-0.265409	-0.402592	-0.401201	-0.366306	-0.0440849	2.93068	2.63356	2.63658	2.71215	3.41005	1.22869	1.00209	1.05599	1.71295	Ccser2	protein_coding
Cct2	chr10:117050997-117063814	132.666	175.509	144.558	152.317	83.2206	1.85283	1.82368	1.65849	1.7391	1.79703	7.51852	7.4554	7.09762	7.27221	7.39768	1.04472	0.780365	0.880752	0.96078	Cct2	protein_coding
Cct3	chr3:88297134-88321766	62.8044	114.56	106.485	106.593	52.7087	1.31695	1.53953	1.46312	1.49996	1.44262	6.35789	6.83996	6.67447	6.75425	6.63008	0.715951	0.891624	0.942322	0.864608	Cct3	protein_coding
Cct4	chr11:22990592-23003336	83.9042	128.936	119.318	133.35	77.1964	1.52451	1.61827	1.53585	1.65	1.73872	6.80744	7.01051	6.83199	7.07924	7.27139	0.8687	0.883606	1.04879	1.19821	Cct4	protein_coding
Cct5	chr15:31590883-31601804	118.725	208.553	177.763	170.027	73.619	1.77327	1.93859	1.79065	1.81279	1.7019	7.34621	7.70427	7.38386	7.43182	7.19164	0.780212	0.800842	0.827911	0.700943	Cct5	protein_coding
Cct6a	chr5:129787384-129794500	42.3985	64.5809	38.5535	55.4246	42.7963	1.0354	1.15773	0.813769	1.0618	1.28096	5.74808	6.01304	5.26805	5.80525	6.27994	0.832223	0.596675	0.865867	1.20322	Cct6a	protein_coding
Cct7	chr6:85446784-85468477	55.5569	89.8685	100.726	85.7361	39.4707	1.22909	1.37783	1.42758	1.35407	1.21819	6.16759	6.48974	6.5975	6.43829	6.14398	0.799872	1.07755	0.964962	0.786893	Cct7	protein_coding
Cct8	chr16:87454984-87495869	67.3162	91.9291	70.4647	84.9821	50.7813	1.36667	1.39293	1.19922	1.34816	1.41372	6.46557	6.52245	6.10289	6.42547	6.56747	0.961339	0.747653	0.934988	1.0317	Cct8	protein_coding
Ccz1	chr5:143987908-144014853	31.9126	35.9535	32.793	35.0638	23.3121	0.831808	0.767602	0.710334	0.755047	0.809566	5.30712	5.16806	5.04403	5.14087	5.25895	1.10119	0.917618	0.981329	1.06503	Ccz1	protein_coding
Cd151	chr7:141467361-141471481	7.66659	10.0113	13.1253	10.0192	4.37547	-0.190138	-0.0840172	0.12508	-0.0842059	-0.488634	3.09371	3.32356	3.77644	3.32315	2.44721	0.852727	1.36877	0.999717	0.544744	Cd151	protein_coding
Cd164	chr10:41519499-41531042	73.8674	65.5346	48.376	71.3086	117.368	1.43322	1.1675	0.958829	1.23063	2.06383	6.60971	6.03419	5.58224	6.17092	7.97554	1.49022	0.731054	1.09941	3.84065	Cd164	protein_coding
Cd180	chr13:102693557-102706631	73.7959	83.3188	67.5603	92.0493	170.678	1.43252	1.32743	1.17232	1.40168	2.35441	6.6082	6.38057	6.04462	6.54139	8.6049	1.17091	0.792264	1.11792	4.67293	Cd180	protein_coding
Cd19	chr7:126408447-126414870	619.453	800.271	682.67	740.949	581.343	2.95709	2.83433	2.65067	2.79898	3.30544	9.91022	9.64435	9.24655	9.56777	10.6647	1.20237	0.759019	0.948309	2.02842	Cd19	protein_coding
Cd1d1	chr3:86995835-86999340	30.3961	33.3695	17.7724	27.1578	157.08	0.79692	0.717921	0.31881	0.583866	2.28999	5.23156	5.06046	4.19603	4.77011	8.46536	1.12592	0.549265	0.817705	10.592	Cd1d1	protein_coding
Cd1d2	chr3:86986585-86989532	2.94567	2.79802	1.22257	2.52516	13.9227	-0.875579	-0.933165	-1.392	-1.00756	0.40958	1.60913	1.48441	0.490623	1.32327	4.39263	1.0903	0.502159	0.894321	7.50693	Cd1d2	protein_coding
Cd2	chr3:101275907-101287939	115.538	164.584	234.832	200.964	41.7897	1.75377	1.78087	1.9686	1.92479	1.26249	7.30398	7.36268	7.76928	7.67439	6.23994	0.960127	1.32556	1.24118	0.45922	Cd2	protein_coding
Cd200	chr16:45382134-45409053	12.3961	18.6201	22.203	21.6832	2.46749	0.154189	0.329317	0.461073	0.433037	-0.933131	3.83948	4.21879	4.50416	4.44343	1.48448	0.768808	1.21872	1.16849	0.150277	Cd200	protein_coding
Cd209c	chr8:3940221-3946863	1.89688	1	2.07828	1	1.26265	-1.19097	-1.61852	-1.05288	-1.62816	-1.45304	0.926038	-1.08631e-07	1.22513	-0.0208728	0.35843	1.90005	2.33776	0.985636	1.28203	Cd209c	protein_coding
Cd22	chr7:30865403-30880342	230.265	359.941	392.044	395.355	255.259	2.24795	2.30211	2.29617	2.37813	2.66675	8.37431	8.49162	8.47876	8.65628	9.28138	0.921909	0.991124	1.1209	1.72879	Cd22	protein_coding
Cd24a	chr10:43579168-43584265	754.463	518.217	228.657	268.793	256.02	3.09838	2.54487	1.95157	2.11963	2.66906	10.2162	9.01741	7.7324	8.09639	9.28639	2.29552	0.410366	0.528135	1.20495	Cd24a	protein_coding
Cd27	chr6:125224211-125239934	1.26123	1.45047	1	1	2.32726	-1.48342	-1.37081	-1.52044	-1.62816	-0.978534	0.292614	0.53652	0.212436	-0.0208728	1.38614	0.844456	0.798805	0.679529	1.80203	Cd27	protein_coding
Cd274	chr19:29367437-29388094	6.92482	11.7925	10.2576	14.0674	41.2676	-0.263058	0.0250564	-0.0324855	0.143154	1.25274	2.93578	3.5598	3.43517	3.81558	6.21881	0.64886	0.91724	1.19399	6.31599	Cd274	protein_coding
Cd276	chr9:58524299-58540940	1	1.29179	2.05365	1.2978	1	-1.64973	-1.44798	-1.0605	-1.45352	-1.63401	-0.067595	0.369372	1.20862	0.357381	-0.0335304	0.738686	1.78912	0.991723	0.756335	Cd276	protein_coding
Cd2ap	chr17:42792950-42876424	19.0556	14.9495	13.6145	19.26	29.0316	0.462307	0.183065	0.148469	0.35364	0.979827	4.50683	3.90203	3.82709	4.27147	5.62772	1.52077	0.949387	1.29186	3.30738	Cd2ap	protein_coding
Cd2bp2	chr7:127191659-127196000	28.2786	32.6893	24.7484	28.9608	20.43	0.745176	0.704203	0.530442	0.626931	0.70716	5.11949	5.03075	4.6544	4.86339	5.03715	1.06344	0.770387	0.890469	1.00445	Cd2bp2	protein_coding
Cd300a	chr11:114890040-114904651	1.69176	1	1	1.10957	1	-1.27297	-1.61852	-1.52044	-1.5585	-1.63401	0.748421	-1.08631e-07	0.212436	0.13	-0.0335304	1.67995	1.15864	1.09429	0.977027	Cd300a	protein_coding
Cd300lf	chr11:115091430-115162240	1	1	1.46927	3.05614	21	-1.64973	-1.61852	-1.27452	-0.879699	0.728513	-0.067595	-1.08631e-07	0.745076	1.60021	5.0834	0.954227	1.67606	3.03187	33.9044	Cd300lf	protein_coding
Cd320	chr17:33843090-33849774	2.25196	4.43655	2.98228	3.14699	1	-1.06801	-0.626116	-0.822049	-0.860073	-1.63401	1.19235	2.14944	1.72507	1.64271	-0.0335304	0.515097	0.745165	0.703819	0.220222	Cd320	protein_coding
Cd36	chr5:17781689-17888959	14.7805	18.3217	3.09197	16.0827	76.4946	0.280256	0.318556	-0.798962	0.232853	1.73163	4.11253	4.19548	1.77507	4.00986	7.25604	0.944124	0.186803	0.87927	8.34295	Cd36	protein_coding
Cd37	chr7:45233631-45238839	1142.28	1557.97	1811.55	1476.58	711.119	3.3956	3.27808	3.27443	3.26096	3.4618	10.86	10.6055	10.5976	10.5684	11.0034	1.19295	0.994539	0.974624	1.3176	Cd37	protein_coding
Cd38	chr5:43868826-43912374	53.2869	70.8613	67.8258	75.2476	125.478	1.19919	1.21955	1.17482	1.26665	2.11568	6.10284	6.14693	6.05005	6.24894	8.08784	0.969903	0.935057	1.07327	3.83947	Cd38	protein_coding
Cd3eap	chr7:19345070-19359483	2.89027	5.34947	6.00831	4.60329	2.50954	-0.889184	-0.501474	-0.374352	-0.605266	-0.920018	1.57966	2.4194	2.69473	2.1946	1.51288	0.558747	1.21027	0.855714	0.533472	Cd3eap	protein_coding
Cd40	chr2:165055635-165071654	60.8978	79.4933	109.026	96.9494	56.1643	1.29486	1.29612	1.47819	1.43642	1.4919	6.31005	6.31276	6.70711	6.61665	6.73681	0.99812	1.31435	1.23447	1.34168	Cd40	protein_coding
Cd44	chr2:102811141-102901665	14.6925	12.7701	8.30515	12.5305	16.3113	0.275977	0.0781066	-0.167438	0.065642	0.532448	4.10326	3.6747	3.14288	3.6477	4.65875	1.34589	0.691682	0.981461	1.97801	Cd44	protein_coding
Cd46	chr1:195041899-195092248	2.12745	1	1.15782	1.38164	1.30524	-1.10877	-1.61852	-1.42678	-1.41158	-1.42729	1.10408	-1.08631e-07	0.415293	0.44822	0.414186	2.14961	1.33357	1.36436	1.33255	Cd46	protein_coding
Cd47	chr16:49855653-49911683	69.4495	60.7476	50.9937	58.579	40.8247	1.38903	1.11697	0.992511	1.09888	1.24436	6.51399	5.92476	5.65519	5.88557	6.20067	1.50445	0.829567	0.973207	1.21076	Cd47	pseudogene
Cd48	chr1:171682054-171705257	86.2278	116.999	161.973	148.901	71.7712	1.54409	1.55356	1.7312	1.7239	1.68217	6.84984	6.87035	7.25509	7.2393	7.14892	0.985882	1.30562	1.29141	1.21299	Cd48	protein_coding
Cd5	chr19:10718142-10738974	2.97118	2.66066	1	1	1	-0.8694	-0.966695	-1.52044	-1.62816	-1.63401	1.62251	1.41178	0.212436	-0.0208728	-0.0335304	1.15727	0.435472	0.370448	0.367212	Cd5	protein_coding
Cd52	chr4:134093537-134095073	1044.76	2272.95	3478.88	2498.27	714.757	3.33165	3.52966	3.6915	3.61328	3.46576	10.7215	11.1504	11.5009	11.3315	11.0119	0.742844	1.27501	1.13375	0.908518	Cd52	protein_coding
Cd53	chr3:106758860-106790149	190.455	204.076	189.282	206.018	152.157	2.11193	1.92413	1.83078	1.94143	2.26528	8.07971	7.67296	7.47078	7.71044	8.41184	1.3257	0.869233	1.02631	1.66888	Cd53	protein_coding
Cd55	chr1:130439029-130462740	84.6638	94.0308	182.448	186.457	29.0237	1.53097	1.40799	1.80728	1.87459	0.979616	6.82143	6.55506	7.41987	7.56567	5.62726	1.20278	1.8211	2.01476	0.525658	Cd55	protein_coding
Cd59a	chr2:104095800-104115351	1	1	1	1	3.57712	-1.64973	-1.61852	-1.52044	-1.62816	-0.644962	-0.067595	-1.08631e-07	0.212436	-0.0208728	2.10862	0.954227	1.15864	0.985636	4.31279	Cd59a	protein_coding
Cd5l	chr3:87357880-87371074	1	1.02659	1	1.32485	1	-1.64973	-1.60104	-1.52044	-1.4397	-1.63401	-0.067595	0.03786	0.212436	0.387315	-0.0335304	0.929512	1.12863	1.27408	0.95172	Cd5l	protein_coding
Cd68	chr11:69664370-69666062	4.65666	6.39811	4.01512	6.3887	4.50587	-0.547409	-0.382239	-0.631979	-0.385676	-0.465845	2.31991	2.67765	2.13674	2.6702	2.49656	0.780387	0.687339	0.994854	0.882042	Cd68	protein_coding
Cd69	chr6:129267324-129275369	11.6996	16.9819	32.2479	31.5991	6.24571	0.112751	0.267973	0.69962	0.685343	-0.212474	3.74973	4.08593	5.02082	4.9899	3.04534	0.792129	1.91175	1.87121	0.486129	Cd69	protein_coding
Cd72	chr4:43442276-43454626	491.625	406.128	296.533	251.372	112.711	2.79147	2.38253	2.11771	2.07474	2.03241	9.55151	8.66579	8.09223	7.99916	7.90749	1.84769	0.671956	0.629975	0.591192	Cd72	protein_coding
Cd74	chr18:60803848-60812652	6168.36	12403.4	25091.8	13485.8	4189.31	4.60406	4.65997	4.95435	4.74288	4.83798	13.4774	13.5985	14.2361	13.778	13.984	0.919492	1.55574	1.13255	1.30636	Cd74	protein_coding
Cd79a	chr7:24897510-24902197	2139.88	2665.91	3524.43	2277.98	735.185	3.84542	3.63588	3.69981	3.55143	3.48762	11.8342	11.3804	11.5189	11.1975	11.0593	1.36967	1.10073	0.880923	0.800452	Cd79a	protein_coding
Cd79b	chr11:106311340-106314529	2056.22	2624	2848.46	2360.69	884.303	3.81684	3.62533	3.56371	3.57533	3.63093	11.7723	11.3576	11.2241	11.2493	11.3697	1.3331	0.911641	0.927682	1.00845	Cd79b	protein_coding
Cd80	chr16:38458932-38486932	1	1	1	1	2.6993	-1.64973	-1.61852	-1.52044	-1.62816	-0.863454	-0.067595	-1.08631e-07	0.212436	-0.0208728	1.63539	0.954227	1.15864	0.985636	3.10672	Cd80	protein_coding
Cd81	chr7:143032620-143067930	87.1479	140.848	152.176	151.246	142.783	1.5517	1.67713	1.69132	1.73437	2.21593	6.86631	7.138	7.16872	7.26197	8.30497	0.828353	1.02152	1.08973	2.24541	Cd81	protein_coding
Cd82	chr2:93419101-93469874	40.8004	58.4593	94.3226	91.8963	66.1658	1.00787	1.0914	1.3856	1.40056	1.61907	5.68845	5.86936	6.50657	6.53897	7.01224	0.882143	1.55532	1.59065	2.20822	Cd82	protein_coding
Cd83	chr13:43785106-43803132	30.555	102.595	136.256	111.281	27.5165	0.800656	1.46605	1.62069	1.52879	0.938235	5.23965	6.68082	7.01575	6.81671	5.53763	0.36827	1.26132	1.09877	0.452759	Cd83	protein_coding
Cd84	chr1:171839696-171890718	18.5293	18.679	23.5691	25.8514	33.5522	0.442237	0.331421	0.499236	0.550836	1.09213	4.46336	4.22335	4.58681	4.69857	5.87094	1.181	1.28651	1.39014	3.13312	Cd84	protein_coding
Cd86	chr16:36603868-36666077	8.00271	10.4311	8.3113	12.812	21.4905	-0.15939	-0.0566556	-0.166965	0.0805265	0.74643	3.16031	3.38282	3.1439	3.67994	5.12221	0.857073	0.847382	1.22869	3.33893	Cd86	protein_coding
Cd9	chr6:125460265-125494755	5.90711	11.2995	3.90678	13.0865	94.9653	-0.376963	-0.00338963	-0.649462	0.0947292	1.89947	2.68907	3.49819	2.09887	3.7107	7.61956	0.570732	0.379109	1.15871	17.4043	Cd9	protein_coding
Cd93	chr2:148436650-148443535	23.8781	7.79766	1.06059	1.82936	1	0.623969	-0.25047	-1.48284	-1.22352	-1.63401	4.85697	2.96304	0.293869	0.855531	-0.0335304	3.71646	0.157217	0.232047	0.125297	Cd93	protein_coding
[truncated: 8,999 more rows]

## Sheet: T12123DN signature up
Table SI: T121/23DN signature upregulated genes (FC>2)
[truncated: 211 more rows]

## Sheet: T12123DN signature down
Table SI: T121/23DN signature downregulated genes (FC>2)
																	Fold change in gene expression relative to T2CD21int
[truncated: 135 more rows]

## Sheet: T2CD21int signature up
Table SI: T2CD21int signature upregulated genes (FC>2)
[truncated: 9 more rows]

[truncated: 7 more sheets: T2CD21int signature down, FO-I signature up, FO-I signature down, FO-II signature up, FO-II signature down, MZCD9+ signature up, MZCD9+ signature down]
