# Supplementary material for: Distinct Transcriptomic Features are Associated with Transitional and Mature B-Cell Populations in the Mouse Spleen
Source: Front Immunol. 2015 Feb 11;6:30. doi: 10.3389/fimmu.2015.00030 (PMC4324157; doi:10.3389/fimmu.2015.00030)
Supplement: Supplementary file 2 [file Table_2.XLS]

## Sheet: T12123DN>T2CD21int
Table SII: Transcription Factors that control upregulated genes (FC>2) in T121/23DN versus T2CD21int
	From		To							From	T121/23DN > T2CD21int fc2		To	T121/23DN > T2CD21int fc2
#	Network Object "FROM"	Object Type	Network Object "TO"	Object Type	Effect	Mechanism	Mus musculus	Link Info	References	Input IDs	Signal	p-value	Input IDs	Signal	p-value
3	CoREST	Generic binding protein	PTEN	Lipid phosphatase	Inhibition	Transcription regulation	x	CoREST coregulates and inhibits PTEN promoter.	18391013;19997604	Rcor1	1	0	Pten	1	0
4	SP3	Transcription factor	GCL cat	Generic enzyme	Unspecified	Transcription regulation	x	Electrophoretic mobility shift assay showed that an oligonucleotide of the GCL cat promoter region containing the EGR1 site was bound to nuclear factors EGR1, Sp1, and Sp3.	19798679	Sp3	1	0	Gclc	1	0
5	EZH2	Generic enzyme	ISLR2	Generic binding protein	Unspecified	Transcription regulation	x	ISLR2 promoter can be bound by EZH2.	20736451;24856970	Ezh2	1	0	Islr2	1	0
9	SP3	Transcription factor	Reelin	Generic protease	Unspecified	Transcription regulation	x	SP3 binds to Reelin promoter.	22060190	Sp3	1	0	Reln	1	0
10	Rb protein	Generic binding protein	Cyclin A2	Generic binding protein	Inhibition	Transcription regulation	x	When cells undergo senescence, Rb binds to the CSIG/PCNA/CCNA2 promoters. Both the TAAC element and the E2F1 binding site are required for this association. Subsequently, heterochromatin forms at the CSIG/PCNA/CCNA2 promoters and irreversibly represses CSIG/PCNA/CCNA2 transcription.	12429933;21855804;22955272;23859194	Rb1	1	0	Ccna2	1	0
12	SOX4	Transcription factor	EZH2	Generic enzyme	Activation	Transcription regulation	x	SOX4 activates transcription of EZH2 .	23764001	Sox4	1	0	Ezh2	1	0
13	E2F2	Transcription factor	FIGNL1	Generic binding protein	Inhibition	Transcription regulation	x	E2F2 inhibits transcription of FIGNL1 .	24038359	E2f2	1	0	Fignl1	1	0
15	c-Rel (NF-kB subunit)	Transcription factor	c-Myb	Transcription factor	Activation	Transcription regulation	x	C-Rel (NF-kB subunit) can bind to gene c-Myb promoter and activates c-Myb expression.	7706314	Rel	1	0	Myb	1	0
17	BRG1	Generic enzyme	MAP2	Generic binding protein	Unspecified	Transcription regulation	x	BRG1 co-regulates transcription of MAP2 .	24874740	Smarca4	1	0	Map2	1	0
20	c-Myb	Transcription factor	BUBR1	Protein kinase	Unspecified	Transcription regulation	x	c-Myb probably regulates transcription of BUBR1 in human B-cell lymphoma.	18277385;20531406	Myb	1	0	Bub1b	1	0
21	BRG1	Generic enzyme	Bcl-XL	Generic binding protein	Activation	Transcription regulation	x	Binding of GR to Bcl-X P4 was accompanied by the recruitment of the coactivator SRC-1, the chromatin remodeling complex BRG-1 and pol II.	16959781	Smarca4	1	0	Bcl2l1	1	0
22	ATF-6 alpha (50kDa)	Transcription factor	BUB1	Protein kinase	Activation	Transcription regulation	x	ATF-6 alpha (50kDa) activates transcription of BUB1 .	16364319	Atf6	1	0	Bub1	1	0
23	SP3	Transcription factor	PADI2	Generic enzyme	Unspecified	Transcription regulation	x	SP3 can bind to gene PADI2 promoter.	15854045;19004619;24063741	Sp3	1	0	Padi2	1	0
25	BRG1	Generic enzyme	GCL cat	Generic enzyme	Activation	Transcription regulation	x	BRG1 co-activates transcription of GCL cat .	22408259	Smarca4	1	0	Gclc	1	0
27	c-Myb	Transcription factor	ERG	Transcription factor	Unspecified	Transcription regulation	x	c-Myb binds to the gene ERG promoter.	21317192	Myb	1	0	Erg	1	0
28	EZH2	Generic enzyme	SIP1 (ZFHX1B)	Transcription factor	Inhibition	Transcription regulation	x	EZH2 co-regulates transcription of SIP1 (ZFHX1B) in teratocarcinoma cells.	16751344;24238339	Ezh2	1	0	Zeb2	1	0
29	ELF1	Transcription factor	IL-2R alpha chain	Generic receptor	Activation	Transcription regulation	x	ELF1 activates transcription of IL-2R alpha chain .	7862168;11175369	Elf1	1	0	Il2ra	1	0
30	E2F2	Transcription factor	CDK1 (p34)	Protein kinase	Activation	Transcription regulation	x	PCR analysis of E2F2-immunoprecipitated chromatin from NIH 3T3 cells showed that E2F2 bound to the endogenous Cdc2 promoter.	10913163;11904439;12138103;12760745;15510213;19066456	E2f2	1	0	Cdk1	1	0
32	c-Myb	Transcription factor	MYADM	Protein	Unspecified	Transcription regulation	x	MYADM, LMO2, GATA2, STAT5A, and IKZF1 are target genes of c-Myb.	22393465	Myb	1	0	Myadm	1	0
35	c-Myb	Transcription factor	RAG2	Generic enzyme	Activation	Transcription regulation	x	LEF-1, c-Myb, and Pax-5 synergistically bind the RAG-2 promoter region and cooperatively activate the RAG-2 promoter activity.	11074256;11094072;12044781;12097391;12244173;19359154	Myb	1	0	Rag2	1	0
36	E2F8	Protein	Cyclin B1	Generic binding protein	Inhibition	Transcription regulation	x	E2F8 inhibits transcription of Cyclin B1 .	23064264	E2f8	1	0	Ccnb1	1	0
40	MEF2A	Transcription factor	CRP3 (MLP)	Generic binding protein	Unspecified	Transcription regulation	x	MEF2A binds to gene CRP3 (MLP) promoter.	15706034;21379568;21415370	Mef2a	1	0	Lmo4	1	0
42	E2F2	Transcription factor	Cyclin A2	Generic binding protein	Activation	Transcription regulation	x	E2F2 activates transcription of Cyclin A2 .	10766737;15362224;15510213;18542057	E2f2	1	0	Ccna2	1	0
46	E2F8	Protein	RacGAP1	Regulators (GDI, GAP, GEF)	Inhibition	Transcription regulation	x	E2F8 inhibits transcription of RacGAP1 .	23064264	E2f8	1	0	Racgap1	1	0
50	c-Myb	Transcription factor	SP3	Transcription factor	Activation	Transcription regulation	x	Furthermore, chromatin immunoprecipitation assays demonstrated that Sp1, Sp3, NF-Y, NF-1, c-Myb, B-Myb, c-Jun and E2F1 actually occupied the Sp3 promoter in HeLa cells.	15857802;16024108;18342022	Myb	1	0	Sp3	1	0
56	EZH2	Generic enzyme	TRIM36	Generic binding protein	Inhibition	Transcription regulation	x	Recruitment of EZH2 on the TRIM36 gene identified by ChIP-chip was validated by ChIP and qPCR in PC3 cells.	18488029	Ezh2	1	0	Trim36	1	0
57	c-Myb	Transcription factor	Survivin	Generic binding protein	Activation	Transcription regulation	x	c-Myb probably regulates transcription of Survivin in human B-cell lymphoma.	18277385;21795403;24847116	Myb	1	0	Birc5	1	0
58	ATF-6 alpha (50kDa)	Transcription factor	UBE2C	Generic enzyme	Activation	Transcription regulation	x	ATF-6 alpha (50kDa) activates transcription of UBE2C .	16364319	Atf6	1	0	Ube2c	1	0
59	EZH2	Generic enzyme	Histone H3.1	Generic binding protein	Inhibition	Transcription regulation	x	HIST3H1 is a target gene of EZH2 in GBM CSCs.	19934320;20951942	Ezh2	1	0	Hist1h3i	1	0
60	E2F8	Protein	ECT2	Regulators (GDI, GAP, GEF)	Inhibition	Transcription regulation	x	E2F8 inhibits transcription of ECT2 .	23064264	E2f8	1	0	Ect2	1	0
63	BRG1	Generic enzyme	ALAS2	Generic enzyme	Unspecified	Transcription regulation	x	GATA-1 rapidly recruits FOG and BRG1 to Alas2.	19171905	Smarca4	1	0	Alas2	1	0
64	EZH2	Generic enzyme	SLC4A1	Transporter	Unspecified	Transcription regulation	x	EZH2 regulates transcription of SLC4A1 .	24492606	Ezh2	1	0	Slc4a1	1	0
66	EZH2	Generic enzyme	PGM2L1	Generic enzyme	Inhibition	Transcription regulation	x	PGM2L1 is a putative direct EZH2 target gene in EOC cells.	22144423	Ezh2	1	0	Pgm2l1	1	0
71	p27KIP1	Generic binding protein	KNSL1	Generic binding protein	Unspecified	Transcription regulation	x	p27 associates with KNSL1 promoter.	22179826	Cdkn1b	1	0	Kif11	1	0
72	E2F2	Transcription factor	Cyclin B1	Generic binding protein	Unspecified	Transcription regulation	x	E2F2 regulates transcription of Cyclin B1 .	24026482	E2f2	1	0	Ccnb1	1	0
73	E2F8	Protein	CDK1 (p34)	Protein kinase	Unspecified	Transcription regulation	x	E2F7/E2F8 directly bind gene targets involved in endocycle control (E2f1, Ccna2, Ccne2, Chek1 and Cdk1).	23064266	E2f8	1	0	Cdk1	1	0
74	Rb protein	Generic binding protein	PLK1	Protein kinase	Inhibition	Transcription regulation	x	Rb binds to PLK1 promoter.	19279001;19883508;21855804	Rb1	1	0	Plk1	1	0
76	ATF/CREB	Transcription factor	Bcl-XL	Generic binding protein	Unspecified	Transcription regulation	x	ATF/CREB regulates transcription of Bcl-XL .	21159615	Creb3l2;Atf6	1	0	Bcl2l1	1	0
77	E2F8	Protein	Cyclin A2	Generic binding protein	Inhibition	Transcription regulation	x	E2F8 inhibits transcription of Cyclin A2 .	23064264;23064266	E2f8	1	0	Ccna2	1	0
79	BRG1	Generic enzyme	Aiolos	Transcription factor	Unspecified	Transcription regulation	x	Within 30 min of Pax5 activation, CBP, TBP, Brg1, PTIP and RbBP5 proteins strongly accumulated at the Pax5-binding sites of the Blnk and Ikzf3 promoters and Ebf1, Nedd9 and Bcar3 enhancers.	21552207	Smarca4	1	0	Ikzf3	1	0
82	SOX4	Transcription factor	SPRED1	Generic binding protein	Inhibition	Transcription regulation	x	SOX4 inhibits transcription of SPRED1 .	23764001	Sox4	1	0	Spred1	1	0
83	c-Rel (NF-kB subunit)	Transcription factor	MEF2A	Transcription factor	Activation	Transcription regulation	x	c-Rel (NF-kB subunit) induces MEF2A expression and binds to MEF2A promoter.	22210479	Rel	1	0	Mef2a	1	0
87	SOX4	Transcription factor	Bcl-XL	Generic binding protein	Activation	Transcription regulation	x	SOX4 activates transcription of Bcl-XL .	23152540	Sox4	1	0	Bcl2l1	1	0
88	c-Rel (NF-kB subunit)	Transcription factor	SKP2	Generic binding protein	Unspecified	Transcription regulation	x	c-Rel (NF-kB subunit) can bind to gene SKP2 promoter.	17962807;19174556;20513428	Rel	1	0	Skp2	1	0
91	c-Rel (NF-kB subunit)	Transcription factor	Bcl-XL	Generic binding protein	Activation	Transcription regulation	x	c-Rel (NF-kB subunit) can bind to gene Bcl-XL promoter.	10430908;11085453;15818410;17513759;17962807;19502793;19706790	Rel	1	0	Bcl2l1	1	0
93	SP3	Transcription factor	FMR1	Generic binding protein	Activation	Transcription regulation	x	SP3 binds to gene FMR1 promoter and activates FMR1 expression.	11058604;15479157	Sp3	1	0	Fmr1	1	0
95	EZH2	Generic enzyme	ADAM10	Metalloprotease	Unspecified	Transcription regulation	x	EZH2 co-regulates transcription of ADAM10 .	23624935	Ezh2	1	0	Adam10	1	0
97	BRG1	Generic enzyme	Aquaporin 1	Generic channel	Activation	Transcription regulation	x	BRG1 is recruited to the E-boxes of MYC target genes (SERPINE1, ACP5, AQP1 and HES1). cooccupancy of BRG1 and MYC in the promoter of AQP1 and SERPINE1 is required to enable the appropriate expression of these genes.	22407764	Smarca4	1	0	Aqp1	1	0
98	FRYL	Generic binding protein	IL7RA	Generic receptor	Activation	Transcription regulation	x	MAML1, CSL, the PBAF complex (as revealed by BRG1 and PB1 binding), PHF8, LSD1, and AF4p12 were found associated with ICN1-binding sites (HES1, DTX1, IL7R, NOTCH3, and CR2). PBAF, LSD1, PHF8, and AF4p12 are required for notch transcriptional activity.	23022380	Fryl	1	0	Il7r	1	0
99	EZH2	Generic enzyme	Carboxypeptidase M	Generic protease	Inhibition	Transcription regulation	x	Carboxypeptidase M is a putative Ezh2 target gene.	22966008	Ezh2	1	0	Cpm	1	0
100	EZH2	Generic enzyme	Alpha-synuclein	Generic binding protein	Inhibition	Transcription regulation	x	By using ChIP-qPCR was confirmed that EZH2, SUZ12, and H3K27me3 co-occupy the Alpha-synuclein promoter in PC3 prostate cancer cell line.	18006806;22144423	Ezh2	1	0	Snca	1	0
103	BRG1	Generic enzyme	EZH2	Generic enzyme	Unspecified	Transcription regulation	x	Brg binds to genes encoding components of Polycomb Repressive Complex 2 (Eed, Suz12, and Ezh2).	19279218	Smarca4	1	0	Ezh2	1	0
104	E2F2	Transcription factor	TRIB2	Generic binding protein	Activation	Transcription regulation	x	E2F2 activates transcription of TRIB2 .	24516045	E2f2	1	0	Trib2	1	0
105	E2F2	Transcription factor	DP2	Transcription factor	Unspecified	Transcription regulation	x	Interaction of purified E2F2 with DP2 was shown by liquid-chromatography mass spectrometry and directed functional perturbation studies using RNA interference.	7739537;8755520;14743216;16189514;20211142;23785430	E2f2	1	0	Tfdp2	1	0
107	BAF180	Generic binding protein	Cyclin B1	Generic binding protein	Unspecified	Transcription regulation	x	BAF57 knockdown and codepletion of BAF180 from the SWI/SNF complex affects the expression of a subset of genes (CCNB1, CDC2, CENPE, CENPE and MYC) that are required for progression through G2 phase.	20460533	Pbrm1	1	0	Ccnb1	1	0
110	EZH2	Generic enzyme	C9orf140	Generic binding protein	Unspecified	Transcription regulation	x	EZH2 co-regulates transcription of C9orf140 .	24608043	Ezh2	1	0	Sapcd2	1	0
111	SOX4	Transcription factor	NEIL3	Generic enzyme	Activation	Transcription regulation	x	SOX4 binds to gene NEIL3 promoter and promotes NEIL3 expression.	18504433	Sox4	1	0	Neil3	1	0
112	MEF2A	Transcription factor	COX VIa-2	Generic enzyme	Unspecified	Transcription regulation	x	MEF2A coprecipitated with chromatin containing the cox6aH and ppargc1a gene fragments.	18222924	Mef2a	1	0	Cox6a2	1	0
117	BACH2	Transcription factor	p27KIP1	Generic binding protein	Activation	Transcription regulation	x	BACH2 activates transcription of p27KIP1 .	23852341	Bach2	1	0	Cdkn1b	1	0
118	BRG1	Generic enzyme	Apaf-1	Generic binding protein	Unspecified	Transcription regulation	x	BRG1 co-regulates transcription of Apaf-1 .	23868976	Smarca4	1	0	Apaf1	1	0
119	SP3	Transcription factor	AID	Generic enzyme	Unspecified	Transcription regulation	x	HoxC4, Oct1, Oct2, Oca-B, Sp1, Sp3 and NF-kappaB are recruited to the AICDA and Aicda promoters in human and mouse B cells.	19363484;19966806	Sp3	1	0	Aicda	1	0
120	ELF1	Transcription factor	Terminal deoxynucleotidyltransferase	Generic enzyme	Activation	Transcription regulation	x	ELF1 activates transcription of Terminal deoxynucleotidyltransferase .	8887642;11459831;16652219	Elf1	1	0	Dntt	1	0
122	SP3	Transcription factor	p27KIP1	Generic binding protein	Activation	Transcription regulation	x	SP3 binds to gene p27KIP1 promoter and activates p27KIP1 expression.	16105842	Sp3	1	0	Cdkn1b	1	0
123	BAF180	Generic binding protein	IL7RA	Generic receptor	Unspecified	Transcription regulation	x	MAML1, CSL, the PBAF complex (as revealed by BRG1 and PB1 binding), PHF8, LSD1, and AF4p12 were found associated with ICN1-binding sites (HES1, DTX1, IL7R, NOTCH3, and CR2).	23022380	Pbrm1	1	0	Il7r	1	0
125	c-Myb	Transcription factor	AID	Generic enzyme	Unspecified	Transcription regulation	x	Aicd promoter region contains fourteen transcription factor-binding motifs: two for NF-kappaB, two for Mzf1, two for CP2, three for c-Myb, one for Nkx2.5.	19966806	Myb	1	0	Aicda	1	0
126	SP3	Transcription factor	BRG1	Generic enzyme	Activation	Transcription regulation	x	SP3 and YY1 bind and activate BG1 promoter.	21149256	Sp3	1	0	Smarca4	1	0
129	EZH2	Generic enzyme	CD24	Generic binding protein	Unspecified	Transcription regulation	x	EZH2 co-regulates transcription of Cd24a in teratocarcinoma cells.	16751344;22305566	Ezh2	1	0	Cd24a	1	0
130	EZH2	Generic enzyme	p27KIP1	Generic binding protein	Inhibition	Transcription regulation	x	EZH2 actively represses p27 tumor suppressor	18980972;20736451;22609199	Ezh2	1	0	Cdkn1b	1	0
132	CoREST	Generic binding protein	Cyclin B2	Generic binding protein	Activation	Transcription regulation	x	CoREST is recruited on PCNA and Cyclin B2 promoters RNAi of KDM1 and, to a lesser degree, of CoREST decrease Cyclin B2 and PCNA mRNA levels.	18940868	Rcor1	1	0	Ccnb2	1	0
136	Rb protein	Generic binding protein	EZH2	Generic enzyme	Inhibition	Transcription regulation	x	HDAC inhibitor-mediated hypophosphorylated RB binds to the E2F transcription factor and suppresses expression of target genes, including EZH2, SUZ12 and c-MYC.	20049504;21993628;24189068	Rb1	1	0	Ezh2	1	0
139	SP3	Transcription factor	HLX1	Transcription factor	Unspecified	Transcription regulation	x	SP3 can bind to gene HLX1 promoter.	19038437	Sp3	1	0	Hlx	1	0
140	Rb protein	Generic binding protein	Apaf-1	Generic binding protein	Unspecified	Transcription regulation	x	TGFbeta treatment markedly induced recruitment of E2F1, pRb, and P/CAF to the apaf1 promoter.	23059826	Rb1	1	0	Apaf1	1	0
143	c-Rel (NF-kB subunit)	Transcription factor	RAG1	Generic enzyme	Activation	Transcription regulation	x	C-Rel (NF-kB subunit) can bind to gene RAG1 promoter and activates RAG1 expression.	15845455	Rel	1	0	Rag1	1	0
147	ERG	Transcription factor	SOX4	Transcription factor	Activation	Transcription regulation	x	ERG activates transcription of SOX4 .	24435928	Erg	1	0	Sox4	1	0
149	EZH2	Generic enzyme	MALAT1	RNA	Inhibition	Transcription regulation	x	MALAT1 is a target gene of EZH2 in GBM CSCs.	19934320	Ezh2	1	0	Malat1	1	0
151	Delangin	Generic binding protein	MKP-5	Protein phosphatase	Unspecified	Transcription regulation	x	Delangin co-regulates transcription of MKP-5 .	24550742	Nipbl	1	0	Dusp10	1	0
154	AF-4	Transcription factor	p27KIP1	Generic binding protein	Activation	Transcription regulation	x	Complex containing MEN1, CDK9, AF-4, ENL and AF5q31 binds to p27KIP1 promoter.	20153263	Aff1	1	0	Cdkn1b	1	0
155	c-Rel (NF-kB subunit)	Transcription factor	RAG2	Generic enzyme	Activation	Transcription regulation	x	C-Rel (NF-kB subunit) can bind to gene RAG2 promoter and activates RAG2 expression.	15845455	Rel	1	0	Rag2	1	0
160	Rb protein	Generic binding protein	CDK1 (p34)	Protein kinase	Unspecified	Transcription regulation	x	We detected binding of p107 and p130 to the cdc2 promoter from quiescence through S phase in addition to binding of pRb from late G1 through early S phase.	1756735;10913163;12429933;15664192;24273171	Rb1	1	0	Cdk1	1	0
165	E2F2	Transcription factor	Bcl-XL	Generic binding protein	Activation	Transcription regulation	x	E2F2 activates transcription of Bcl-XL .	24038359	E2f2	1	0	Bcl2l1	1	0
168	c-Myb	Transcription factor	Cyclin B1	Generic binding protein	Activation	Transcription regulation	x	C-Myb can bind to gene Cyclin B1 promoter and activates Cyclin B1 expression.	17242210;19841262;21261996;21364958;23505388	Myb	1	0	Ccnb1	1	0
170	c-Rel (NF-kB subunit)	Transcription factor	ADAM19	Metalloprotease	Unspecified	Transcription regulation	x	c-Rel (NF-kB subunit) regulates transcription of ADAM19 .	15896713	Rel	1	0	Adam19	1	0
171	Rb protein	Generic binding protein	SKP2	Generic binding protein	Inhibition	Transcription regulation	x	CDK4 suppression by selective small compound inhibitors abrogates SKP2 expression by restoring transcriptionally repressive pRB-E2F1 complexes at the SKP2 core promoter.	15469821;17187060;18196971;20016602;20424123	Rb1	1	0	Skp2	1	0
172	BRG1	Generic enzyme	Cyclin A2	Generic binding protein	Unspecified	Transcription regulation	x	BRG1 binds to the promoter region of CCNA2 gene in mouse adult skin fibroblasts.	21855804	Smarca4	1	0	Ccna2	1	0
174	BAF180	Generic binding protein	CDK1 (p34)	Protein kinase	Unspecified	Transcription regulation	x	BAF57 knockdown and codepletion of BAF180 from the SWI/SNF complex affects the expression of a subset of genes (CCNB1, CDC2, CENPE, CENPE and MYC) that are required for progression through G2 phase.	20460533	Pbrm1	1	0	Cdk1	1	0
175	c-Myb	Transcription factor	TPX2	Generic binding protein	Activation	Transcription regulation	x	c-Myb probably regulates transcription of TPX2 in human B-cell lymphoma.	18277385;23333597	Myb	1	0	Tpx2	1	0
176	SP3	Transcription factor	AKAP12	Generic binding protein	Unspecified	Transcription regulation	x	SP3 can bind to gene AKAP12 promoter.	17626016	Sp3	1	0	Akap12	1	0
177	SOX4	Transcription factor	c-Myb	Transcription factor	Activation	Transcription regulation	x	PCDHB cluster, as well as the MYB and VASH2 genes, are direct SOX4 transcriptional targets.	22084397	Sox4	1	0	Myb	1	0
179	EZH2	Generic enzyme	PTEN	Lipid phosphatase	Inhibition	Transcription regulation	x	PRC members including Ring 2, EZH2, and SUZ12 as well as H3K27 trimethylation were found at the PTEN locus.	19884659;21289308;22829096;22956625;23435381;24719098	Ezh2	1	0	Pten	1	0
181	SP3	Transcription factor	DCK	Generic kinase	Unspecified	Transcription regulation	x	SP3 probably regulates transcription of DCK in human B-cell lymphoma.	15548386;18277385	Sp3	1	0	Dck	1	0
184	EZH2	Generic enzyme	HDAC9	Generic enzyme	Inhibition	Transcription regulation	x	EZH2 binds to the MITR promoter.	21247904	Ezh2	1	0	Hdac9	1	0
189	EZH2	Generic enzyme	BMF	Generic binding protein	Inhibition	Transcription regulation	x	BMF is a putative direct EZH2 target gene in EOC cells.	22144423	Ezh2	1	0	Bmf	1	0
190	SP3	Transcription factor	Survivin	Generic binding protein	Activation	Transcription regulation	x	Not only Sp1 but also Sp3 can activate the survivin promoter, which were proven by EMSA.	17350596;17876054;20488920	Sp3	1	0	Birc5	1	0
191	c-Myb	Transcription factor	Cyclin B2	Generic binding protein	Unspecified	Transcription regulation	x	c-Myb probably regulates transcription of Cyclin B2 in human B-cell lymphoma.	18277385;20531406	Myb	1	0	Ccnb2	1	0
195	BAF180	Generic binding protein	CENP-F	Generic binding protein	Unspecified	Transcription regulation	x	BAF57 knockdown and codepletion of BAF180 from the SWI/SNF complex affects the expression of a subset of genes (CCNB1, CDC2, CENPE, CENPE and MYC) that are required for progression through G2 phase.	20460533	Pbrm1	1	0	Cenpf	1	0
198	Aiolos	Transcription factor	IGLL1	Generic binding protein	Inhibition	Transcription regulation	x	Aiolos binds to gene IGLL1 promoter and suppresses IGLL1 expression.	11387214;17363301	Ikzf3	1	0	Vpreb2;Igll1	1	0
204	BRG1	Generic enzyme	IL7RA	Generic receptor	Activation	Transcription regulation	x	The SWI/SNF-like BAF complex binds to the promoter regions of Ebf1 and Il7ra.	22427636;23022380	Smarca4	1	0	Il7r	1	0
205	c-Myb	Transcription factor	LGR5	GPCR	Activation	Transcription regulation	x	c-Myb binds to and activates LGR5 promoter.	21997934	Myb	1	0	Lgr5	1	0
208	BAF180	Generic binding protein	CENP-E	Generic binding protein	Unspecified	Transcription regulation	x	BAF57 knockdown and codepletion of BAF180 from the SWI/SNF complex affects the expression of a subset of genes (CCNB1, CDC2, CENPE, CENPE and MYC) that are required for progression through G2 phase.	20460533	Pbrm1	1	0	Cenpe	1	0
209	SP3	Transcription factor	Thrombomodulin	Generic receptor	Activation	Transcription regulation	x	SP3 binds to gene Thrombomodulin promoter and activates Thrombomodulin expression.	12576329	Sp3	1	0	Thbd	1	0
211	ATF-6 alpha (50kDa)	Transcription factor	CDK inhibitor 3	Protein phosphatase	Activation	Transcription regulation	x	ATF-6 alpha (50kDa) activates transcription of CDK inhibitor 3 .	16364319	Atf6	1	0	Cdkn3	1	0
212	ERG	Transcription factor	EZH2	Generic enzyme	Activation	Transcription regulation	x	ERG binds to the EZH2 promoter and activates it expression.	20478527;20479932;24504051	Erg	1	0	Ezh2	1	0
215	E2F2	Transcription factor	EZH2	Generic enzyme	Activation	Transcription regulation	x	E2F2 regulates transcription of EZH2 .	11159908;14532106;19443447;23809258;24189068	E2f2	1	0	Ezh2	1	0
216	c-Myb	Transcription factor	PIR51	Generic binding protein	Unspecified	Transcription regulation	x	c-Myb probably regulates transcription of PIR51 in human B-cell lymphoma.	18277385;24847116	Myb	1	0	Rad51ap1	1	0
217	EZH2	Generic enzyme	CalDAG-GEFII	Regulators (GDI, GAP, GEF)	Inhibition	Transcription regulation	x	CalDAG-GEFII is a putative direct EZH2 target gene in EOC cells.	22144423	Ezh2	1	0	Rasgrp1	1	0
218	MEF2A	Transcription factor	Vinculin	Generic binding protein	Unspecified	Transcription regulation	x	MEF2A binding to gene Vinculin promoter was predicted by oPOSSUM / oligonucleotide array-based transcription factor assay (OATFA) and validated by the Chromatin Immunoprecipitation data.	18759473	Mef2a	1	0	Vcl	1	0
219	SP3	Transcription factor	TOP2 alpha	Generic enzyme	Inhibition	Transcription regulation	x	SP3 binds to gene TOP2 alpha promoter and suppresses TOP2 alpha expression.	12769819;17511886	Sp3	1	0	Top2a	1	0
221	SP3	Transcription factor	ATP1B1	Generic binding protein	Activation	Transcription regulation	x	SP3 can bind to gene ATP1B1 promoter.	10811658;24219545	Sp3	1	0	Atp1b1	1	0
222	E2F2	Transcription factor	PLK1	Protein kinase	Unspecified	Transcription regulation	x	E2F2 regulates transcription of PLK1 .	24026482	E2f2	1	0	Plk1	1	0
224	c-Rel (NF-kB subunit)	Transcription factor	IL-2R alpha chain	Generic receptor	Activation	Transcription regulation	x	c-rel binding to the Il-2 r alpha promoter is increased in BAFF treated cells.	1508203;7636248;7862168;16166378;17278100;17785824	Rel	1	0	Il2ra	1	0
230	c-Myb	Transcription factor	CDK1 (p34)	Protein kinase	Activation	Transcription regulation	x	C-Myb can bind to gene CDK1 (p34) promoter and activates CDK1 (p34) expression.	8420994;8910474;12603036;19841262	Myb	1	0	Cdk1	1	0
242	MEF2A	Transcription factor	ADSSL1	Generic enzyme	Activation	Transcription regulation	x	MEF2A binds to gene ADSSL1 promoter and activates ADSSL1 expression.	10318837	Mef2a	1	0	Adssl1	1	0
254	E2F2	Transcription factor	Survivin	Generic binding protein	Unspecified	Transcription regulation	x	E2F2 regulates transcription of Survivin .	15271987;17916908	E2f2	1	0	Birc5	1	0
260	c-Rel (NF-kB subunit)	Transcription factor	Survivin	Generic binding protein	Inhibition	Transcription regulation	x	C-Rel (NF-kB subunit) binds to gene Survivin promoter and suppresses Survivin expression.	12615723	Rel	1	0	Birc5	1	0

## Sheet: T2CD21int>T12123DN
Table SII: Transcription Factors that control upregulated genes (FC>2) in T2CD21int versus T121/23DN
	From		To							From	T2CD21int > T121/23DN fc2		To	T2CD21int > T121/23DN fc2
#	Network Object "FROM"	Object Type	Network Object "TO"	Object Type	Effect	Mechanism	Mus musculus	Link Info	References	Input IDs	Signal	p-value	Input IDs	Signal	p-value
1	c-Myc	Transcription factor	CTE2	Generic enzyme	Activation	Transcription regulation	x	CTE2 promoter has a putative c-Myc-binding site.	17093053;17411336;19736564;19915707;22039435	Myc	1	0	Acot7	1	0
2	NF-AT1(NFATC2)	Transcription factor	GITR	Generic receptor	Activation	Transcription regulation	x	NF-AT1(NFATC2) binds to gene GITR(TNFRSF18) promoter and activates GITR(TNFRSF18) expression.	16873067	Nfatc2	1	0	Tnfrsf18	1	0
3	C/EBPbeta	Transcription factor	NF-AT1(NFATC2)	Transcription factor	Unspecified	Transcription regulation	x	C/EBPbeta regulates transcription of NF-AT1(NFATC2) .	12606546;16500900	Cebpb	1	0	Nfatc2	1	0
4	c-Myc	Transcription factor	FA2H	Generic enzyme	Inhibition	Transcription regulation	x	Using gene expression profiles with ChIP-PET it was shown that FA2H is direct c-Myc-regulated target.	17093053	Myc	1	0	Faah	1	0
5	C/EBPbeta	Transcription factor	CD23	Generic receptor	Unspecified	Transcription regulation	x	C/EBPbeta can bind to gene CD23 promoter.	9796920	Cebpb	1	0	Fcer2a	1	0
7	c-Myc	Transcription factor	RPL26	Generic binding protein	Unspecified	Transcription regulation	x	RPL26 was identificated as c-Myc transcription target by chromatin immunoprecipitation assay.	19030024;12747840;19796622;19079543	Myc	1	0	Rpl26	1	0
9	c-Myc	Transcription factor	STAP-1	Generic binding protein	Inhibition	Transcription regulation	x	Using gene expression profiles with ChIP-PET it was shown that BRDG1 is direct c-Myc-regulated target.	17093053	Myc	1	0	Stap1	1	0
12	c-Myc	Transcription factor	ABCB6	Transporter	Unspecified	Transcription regulation	x	c-Myc regulates transcription of ABCB6 .	11955620;12808131;19796622;19915707	Myc	1	0	Abcb6	1	0
13	c-Myc	Transcription factor	GCTG	Protein	Unspecified	Transcription regulation	x	C7orf24 promoter has a putative c-Myc-binding site.	17093053;17411336	Myc	1	0	Ggct	1	0
14	C/EBPbeta	Transcription factor	CD21	Generic receptor	Unspecified	Transcription regulation	x	ChIP assays verified that both CBF1 and C/EBP-beta bind the CR2 promoter in B cells raising the possibility that these factors facilitate or respond to alterations in chromatin structure to control the timing and/or level of CR2 transcription.	19487031;22673213	Cebpb	1	0	Cr2	1	0
15	c-Myc	Transcription factor	MIF	Receptor ligand	Unspecified	Transcription regulation	x	MIF promoter has a putative c-Myc-binding site.	17411336;19030024;19079543	Myc	1	0	Mif	1	0
16	c-Myc	Transcription factor	VKOR	Generic enzyme	Unspecified	Transcription regulation	x	c-Myc associates with VKOR gene promoter.	19118200;19915707;20163834	Myc	1	0	Vkorc1	1	0
17	C/EBPbeta	Transcription factor	REDD1	Protein	Activation	Transcription regulation	x	Redd1 gene is transactivated by the ATF4 and C/EBP family of transcription factors, leading to mTOR inhibition in response to oxidative and ER stress.	16008523;19439225;23741337	Cebpb	1	0	Ddit4	1	0
19	c-Myc	Transcription factor	ABCC1	Transporter	Unspecified	Transcription regulation	x	ABCC1 promoter has a putative c-Myc-binding site.	17411336;19796622;20233711;21693596	Myc	1	0	Abcc1	1	0
20	c-Myc	Transcription factor	Nod1	Generic receptor	Unspecified	Transcription regulation	x	Binding of c-Myc to Nod1 was identified by sequence analysis and quantitative chromatin immunoprecipitation in vivo.	12695333	Myc	1	0	Nod1	1	0
21	RUNX3	Transcription factor	Bcl-2	Generic binding protein	Inhibition	Transcription regulation	x	RUNX3 binds to promoter region of Bcl-2 and inhibits its expression	15756676;16598764;24344258	Runx3	1	0	Bcl2	1	0
22	c-Myc	Transcription factor	TOP1MT	Generic enzyme	Activation	Transcription regulation	x	c-Myc associates with TOP1MT gene promoter.	19118200;21531700	Myc	1	0	Top1mt	1	0
24	c-Myc	Transcription factor	DAP10	Generic binding protein	Inhibition	Transcription regulation	x	Using gene expression profiles with ChIP-PET it was shown that HCST is direct c-Myc-regulated target.	17093053;19915707	Myc	1	0	Hcst	1	0
26	C/EBPbeta	Transcription factor	NUR77	Transcription factor	Activation	Transcription regulation	x	Trough 5' progressive deletions and site-directed mutagenesis, the C/EBPbeta-mediated activation of the Nur77 promoter was found to be dependent on a novel species-conserved C/EBP element located at -110 bp. We also demonstrate using electromobility shift assay that C/EBPbeta specifically binds to this element.	18996961	Cebpb	1	0	Nr4a1	1	0
27	c-Myc	Transcription factor	EGR3	Transcription factor	Unspecified	Transcription regulation	x	Binding of c-Myc to EGR3 was identified by sequence analysis and quantitative chromatin immunoprecipitation in vivo.	12695333;17411336;18190704	Myc	1	0	Egr3	1	0
28	c-Myc	Transcription factor	DIPA	Generic binding protein	Unspecified	Transcription regulation	x	DIPA promoter has a putative c-Myc-binding site.	17411336	Myc	1	0	Ccdc85b	1	0
29	NUR77	Transcription factor	IKK-epsilon	Protein kinase	Activation	Transcription regulation	x	NUR77 can bind to gene IKK-epsilon promoter and activates IKK-epsilon expression.	16339277	Nr4a1	1	0	Ikbke	1	0
30	NF-AT	Transcription factor	TNF-alpha	Receptor ligand	Activation	Transcription regulation	x	NF-AT activates transcription of TNF-alpha .	12082130;9755238	Nfatc2	1	0	Tnf	1	0
31	c-Myc	Transcription factor	RARalpha	Transcription factor	Unspecified	Transcription regulation	x	Binding of c-Myc to RARalpha was identified by sequence analysis and quantitative chromatin immunoprecipitation in vivo.	12695333	Myc	1	0	Rara	1	0
32	c-Myc	Transcription factor	Histone H4	Generic binding protein	Unspecified	Transcription regulation	x	Binding of c-Myc to HIST1H4J was identified by sequence analysis and quantitative chromatin immunoprecipitation in vivo.	12695333;19030024;19079543;19915707	Myc	1	0	Hist1h4d	1	0
33	c-Myc	Transcription factor	PGAP1	Generic enzyme	Activation	Transcription regulation	x	Using gene expression profiles with ChIP-PET it was shown that PGAP1 is direct c-Myc-regulated target.	17093053;17353931	Myc	1	0	Pgap1	1	0
34	c-Myc	Transcription factor	ASSY	Generic enzyme	Activation	Transcription regulation	x	Association of c-Myc with ASSY was identified by tandem affinity purification (TAP) and the mass spectral multidimensional protein identification technology (MudPIT).	17093053;21494411;20300622;17314511;19934275	Myc	1	0	Ass1	1	0
35	NF-AT1(NFATC2)	Transcription factor	c-Myc	Transcription factor	Activation	Transcription regulation	x	NFAT1 directly binds to distal sites in the c-Myc promoter with different affinities.	23858296;22333584	Nfatc2	1	0	Myc	1	0
36	c-Myc	Transcription factor	ENTPD6	Generic phosphatase	Unspecified	Transcription regulation	x	Ectonucleoside triphosphate diphosphohydrolase 6 promoter has a putative c-Myc-binding site.	17411336	Myc	1	0	Entpd6	1	0
37	NF-AT1(NFATC2)	Transcription factor	BFL1	Generic binding protein	Activation	Transcription regulation	x	NF-AT1(NFATC2) binds to gene BFL1 promoter and activates BFL1 expression.	18182578	Nfatc2	1	0	Bcl2a1d	1	0
38	RUNX3	Transcription factor	c-Myc	Transcription factor	Activation	Transcription regulation	x	RUNX3 activates transcription of c-Myc .	24002642;24447505;24457100	Runx3	1	0	Myc	1	0
39	c-Myc	Transcription factor	DDB2	Generic binding protein	Unspecified	Transcription regulation	x	C-Myc can bind to gene DDB2 promoter.	15856024;17093053;19915707;22623531	Myc	1	0	Ddb2	1	0
40	c-Myc	Transcription factor	PSP	Generic enzyme	Unspecified	Transcription regulation	x	Binding of c-Myc to PSP was identified by sequence analysis and quantitative chromatin immunoprecipitation in vivo.	9405234;19796622;17093053;12808131;12695333	Myc	1	0	Hrsp12	1	0
42	c-Myc	Transcription factor	ERG1	Generic enzyme	Unspecified	Transcription regulation	x	ERG1 promoter has a putative c-Myc-binding site.	17411336;19736564;19796622	Myc	1	0	Sqle	1	0
43	c-Myc	Transcription factor	PPase (inorganic)	Generic phosphatase	Activation	Transcription regulation	x	Using gene expression profiles with ChIP-PET it was shown that PP is direct c-Myc-regulated target.	15388797;17093053;18007592;19030024;19736564;19915707;19796622	Myc	1	0	Ppa1	1	0
44	c-Myc	Transcription factor	NUR77	Transcription factor	Inhibition	Transcription regulation	x	Using gene expression profiles with ChIP-PET it was shown that NUR77 is direct c-Myc-regulated target.	17411336;17093053;18190704	Myc	1	0	Nr4a1	1	0
45	c-Myc	Transcription factor	RalB	RAS - superfamily	Inhibition	Transcription regulation	x	Using gene expression profiles with ChIP-PET it was shown that RALB is direct c-Myc-regulated target.	17093053;19915707;18277385	Myc	1	0	Ralb	1	0
46	c-Myc	Transcription factor	ZNF593	Generic binding protein	Unspecified	Transcription regulation	x	Using a Bayesian model, it was integrated genome sequence data and epigenetic information to identify c-Myc recognition sites in the human genome.	19030024;17411336;15778709;12808131;19079543;19796622;19736564	Myc	1	0	Zfp593	1	0
47	c-Myc	Transcription factor	RPS29	Generic binding protein	Unspecified	Transcription regulation	x	c-Myc regulates transcription of RPS29 .	12808131;19079543	Myc	1	0	Rps29	1	0
48	NUR77	Transcription factor	INSL3	Receptor ligand	Activation	Transcription regulation	x	Nur77 binding site at INSL3 promoter is important for ESR1 dependent downregulatiom of gene expression.	16237153;19428988;16467267;23028064	Nr4a1	1	0	Insl3	1	0
49	c-Myc	Transcription factor	SLC35A1	Transporter	Unspecified	Transcription regulation	x	SLC35A1 promoter has a putative c-Myc-binding site.	17411336	Myc	1	0	Hcst	1	0
50	c-Myc	Transcription factor	C1TC	Generic enzyme	Activation	Transcription regulation	x	Using a Bayesian model, it was integrated genome sequence data and epigenetic information to identify c-Myc recognition sites in the human genome.	12747840;12808131;15778709;17411336;19796622;21860422	Myc	1	0	Mthfd1	1	0
51	c-Myc	Transcription factor	METTL1	Generic enzyme	Unspecified	Transcription regulation	x	METTL1 was identificated as c-Myc transcription target by chromatin immunoprecipitation assay.	12747840;12808131;22102868;19796622;15388797;19030024;19079543	Myc	1	0	Mettl1	1	0
52	c-Myc	Transcription factor	CRAT	Generic enzyme	Unspecified	Transcription regulation	x	CRAT was identificated as c-Myc transcription target by chromatin immunoprecipitation assay.	12747840;15778709	Myc	1	0	Crat	1	0
53	SMYD5	Generic binding protein	TNF-alpha	Receptor ligand	Inhibition	Transcription regulation	x	SMYD5 functions as a corepressor of inflammatory genes such as Tnf and Cxcl10.	22921934	Smyd5	1	0	Tnf	1	0
54	C/EBP	Transcription factor	ALDOC	Generic enzyme	Unspecified	Transcription regulation	x	Functional Dissection of the 115-bp Promoter of the Brain-specific Rat Aldolase C Gene reveals multiple recognition sites for factors Sp1, EGR2, C/EBP, HNF1, HNF3.	7657603	Cebpb	1	0	Aldoc	1	0
57	C/EBPbeta	Transcription factor	CPT-1B	Generic enzyme	Unspecified	Transcription regulation	x	C/EBPbeta can bind to gene CPT-1B promoter.	12015320;18500350	Cebpb	1	0	Cpt1b	1	0
59	c-Myc	Transcription factor	FCGRT	Generic receptor	Unspecified	Transcription regulation	x	FCGRT promoter has a putative c-Myc-binding site.	17411336;19915707	Myc	1	0	Fcgrt	1	0
60	STAT4	Transcription factor	EBI3	Receptor ligand	Activation	Transcription regulation	x	IL-35 receptor required the transcription factors STAT1 and STAT4, which formed a unique heterodimer that bound to distinct sites in the promoters of the genes encoding the IL-12 subunits p35 and Ebi3.	22306691;23472662	Stat4	1	0	Ebi3	1	0
61	c-Myc	Transcription factor	NTH1	Generic enzyme	Unspecified	Transcription regulation	x	Binding of c-Myc to NTH1 was identified by sequence analysis and quantitative chromatin immunoprecipitation in vivo.	12695333	Myc	1	0	Nthl1	1	0
62	c-Myc	Transcription factor	SHMT1	Generic enzyme	Activation	Transcription regulation	x	C-Myc binds to gene SHMT1 promoter and activates SHMT1 expression.	12538578;19030024;19796622;19079543;19736564	Myc	1	0	Shmt1	1	0
63	c-Myc	Transcription factor	PUS7	Generic enzyme	Unspecified	Transcription regulation	x	By ChIP-on-chip data it was shown that c-Myc stimulates PUS7 homolog.	17114293;18555785	Myc	1	0	Pus7	1	0
64	c-Myc	Transcription factor	BFL1	Generic binding protein	Inhibition	Transcription regulation	x	Using gene expression profiles with ChIP-PET it was shown that BCL2A1 is direct c-Myc-regulated target.	17093053	Myc	1	0	Bcl2a1d	1	0
65	c-Myc	Transcription factor	BTG3	Generic binding protein	Unspecified	Transcription regulation	x	BTG3 promoter has a putative c-Myc-binding site.	14980218;17411336;19796622	Myc	1	0	Btg3	1	0
66	c-Myc	Transcription factor	AP-4	Transcription factor	Activation	Transcription regulation	x	c-Myc binds to gene AP-4 promoter and promotes AP-4 expression.	17093053;18007592;22102868;18818310;19736564	Myc	1	0	Tfap4	1	0
67	c-Myc	Transcription factor	FKBP5	Generic binding protein	Activation	Transcription regulation	x	Using gene expression profiles with ChIP-PET it was shown that FKBP5 is direct c-Myc-regulated target.	17093053;17411336	Myc	1	0	Fkbp5	1	0
72	c-Myc	Transcription factor	MFSD3	Protein	Activation	Transcription regulation	x	Using gene expression profiles with ChIP-PET it was shown that LOC113655 is direct c-Myc-regulated target.	17093053;22102868;19915707	Myc	1	0	Mfsd3	1	0
73	c-Myc	Transcription factor	COMTD1	Generic enzyme	Activation	Transcription regulation	x	Using gene expression profiles with ChIP-PET it was shown that COMTD1 is direct c-Myc-regulated target.	17093053;19030024	Myc	1	0	Comtd1	1	0
74	c-Myc	Transcription factor	IMMP2L	Generic protease	Activation	Transcription regulation	x	Using gene expression profiles with ChIP-PET it was shown that IMMP2L is direct c-Myc-regulated target.	17093053	Myc	1	0	Immp2l	1	0
76	c-Myc	Transcription factor	GCSH	Generic enzyme	Activation	Transcription regulation	x	GCSH promoter has a putative c-Myc-binding site.	17093053;17411336;19030024;19796622	Myc	1	0	Gcsh	1	0
78	c-Myc	Transcription factor	ART-27	Generic binding protein	Unspecified	Transcription regulation	x	ART-27 was identificated as c-Myc transcription target by chromatin immunoprecipitation assay.	12747840;17093053	Myc	1	0	Stap1	1	0
80	c-Myc	Transcription factor	SLC19A1	Transporter	Activation	Transcription regulation	x	Binding of c-Myc to SLC19A1 was identified by sequence analysis and quantitative chromatin immunoprecipitation in vivo.	12695333;17093053	Myc	1	0	Slc19a1	1	0
81	c-Myc	Transcription factor	RPL37	Generic binding protein	Unspecified	Transcription regulation	x	Using a Bayesian model, it was integrated genome sequence data and epigenetic information to identify c-Myc recognition sites in the human genome.	19030024;17411336;12808131;19079543	Myc	1	0	Rpl37	1	0
82	c-Myc	Transcription factor	Zyxin	Generic binding protein	Unspecified	Transcription regulation	x	Zyxin promoter has a putative c-Myc-binding site.	17093053;17411336	Myc	1	0	Zyx	1	0
83	c-Myc	Transcription factor	ALDR	Generic enzyme	Unspecified	Transcription regulation	x	ALDR promoter has a putative c-Myc-binding site.	9006894;17411336	Myc	1	0	Akr1b3	1	0
84	RAR	Transcription factor	c-Myc	Transcription factor	Unspecified	Transcription regulation	x	Chromatin immunoprecipitation (ChIP) assay experiments showed that atRA induced recruitment of the RARs to the WRE of the Id2 , c-Myc and cyclin D1 gene promoters.	17310985	Rara	1	0	Myc	1	0
86	c-Myc	Transcription factor	APRT	Generic enzyme	Activation	Transcription regulation	x	Using gene expression profiles with ChIP-PET it was shown that APRT is direct c-Myc-regulated target.	17093053	Myc	1	0	Aprt	1	0
87	STAT4	Transcription factor	MUNC13-4	Protein	Activation	Transcription regulation	x	STAT4 activates transcription of MUNC13-4 .	24842371	Stat4	1	0	Fhl3	1	0
88	RARalpha	Transcription factor	C/EBPbeta	Transcription factor	Unspecified	Transcription regulation	x	RARalpha and RARgamma bind to the C/EBPbeta promoter region in MEFs.	19884340	Rara	1	0	Cebpb	1	0
89	NF-AT	Transcription factor	IL-5	Receptor ligand	Activation	Transcription regulation	x	NF-AT binds to gene IL-5 promoter and activates IL-5 expression.	7592673;21196757	Nfatc2	1	0	Trf	1	0
90	C/EBPbeta	Transcription factor	Bcl-2	Generic binding protein	Activation	Transcription regulation	x	C/EBPbeta binds to gene Bcl-2 promoter and activates Bcl-2 expression.	12970736;19717648	Cebpb	1	0	Bcl2	1	0
91	C/EBPbeta	Transcription factor	Heme oxygenase 1	Generic enzyme	Activation	Transcription regulation	x	C/EBPbeta binds to HO1 promoter. C/EBPbeta plays a role in statin-dependent induction of HO-1.	23717538;22689023	Cebpb	1	0	Hmox1	1	0
92	RARalpha	Transcription factor	SMYD5	Generic binding protein	Unspecified	Transcription regulation	x	RARalpha can bind to gene SMYD5 promoter.	17239240	Rara	1	0	Smyd5	1	0
93	DDB2	Generic binding protein	Bcl-2	Generic binding protein	Inhibition	Transcription regulation	x	DDB2 co-inhibits transcription of Bcl-2 .	24249678	Ddb2	1	0	Bcl2	1	0
95	c-Myc	Transcription factor	SMYD2	Generic binding protein	Activation	Transcription regulation	x	Using gene expression profiles with ChIP-PET it was shown that Smyd2 is direct c-Myc-regulated target.	17093053;19915707;21860422	Myc	1	0	Smyd2	1	0
96	c-Myc	Transcription factor	RPS15a	Generic binding protein	Activation	Transcription regulation	x	c-Myc probably regulates transcription of RPS15a in human B-cell lymphoma.	19079543;19796622;20332779;19030024;23217706;14519204;18277385	Myc	1	0	Rps15a	1	0
97	c-Myc	Transcription factor	SPEE	Generic enzyme	Activation	Transcription regulation	x	Binding of c-Myc to SPEE was identified by sequence analysis and quantitative chromatin immunoprecipitation in vivo.	15778709;14519204;12695333;17411336;22039435;21969377;19796622;19079543	Myc	1	0	Srm	1	0
99	c-Myc	Transcription factor	KGUA	Generic kinase	Unspecified	Transcription regulation	x	KGUA promoter has a putative c-Myc-binding site.	17411336;19736564	Myc	1	0	Guk1	1	0
100	c-Myc	Transcription factor	C/EBPbeta	Transcription factor	Activation	Transcription regulation	x	Using gene expression profiles with ChIP-PET it was shown that C/EBPbeta is direct c-Myc-regulated target.	17093053;12873812	Myc	1	0	Cebpb	1	0
101	RUNX3	Transcription factor	ABCC1	Transporter	Inhibition	Transcription regulation	x	RUNX3 binds to promoter region of ABCC1 and inhibits its expression	15756676;16598764;23664167	Runx3	1	0	Abcc1	1	0
102	C/EBPbeta	Transcription factor	SLC19A1	Transporter	Activation	Transcription regulation	x	C/EBPbeta binds to gene SLC19A1 promoter and activates SLC19A1 expression.	15652157	Cebpb	1	0	Slc19a1	1	0
103	C/EBPbeta	Transcription factor	c-Myc	Transcription factor	Inhibition	Transcription regulation	x	Interaction of purified C/EBPbeta with c-Myc was shown by liquid-chromatography mass spectrometry and directed functional perturbation studies using RNA interference.	12873812;14743216;24285714;21067974;20936779;20581311;16959612;16585579;16107878	Cebpb	1	0	Myc	1	0
104	c-Myc	Transcription factor	PRP12	Generic binding protein	Unspecified	Transcription regulation	x	KIAA0690 promoter has a putative c-Myc-binding site.	17411336;19079543	Myc	1	0	Rrp12	1	0
105	c-Myc	Transcription factor	CD21	Generic receptor	Activation	Transcription regulation	x	CD21 was identificated as c-Myc target gene by chromatin immunoprecipitation analysis, luciferase reporter assay, RT-PCR.	12808131;16455494	Myc	1	0	Cr2	1	0
107	C/EBPbeta	Transcription factor	Histone H4	Generic binding protein	Activation	Transcription regulation	x	C/EBPbeta binds to the histone H4 gene promoter.	21562223;22722334	Cebpb	1	0	Hist1h4d	1	0
108	NF-AT1(NFATC2)	Transcription factor	EGR3	Transcription factor	Activation	Transcription regulation	x	NF-AT1(NFATC2) activates transcription of EGR3 .	9819402;10755616	Nfatc2	1	0	Egr3	1	0
109	c-Myc	Transcription factor	E-FABP	Generic binding protein	Unspecified	Transcription regulation	x	E-FABP was identificated as c-Myc transcription target by using ChIP and dChip software analysis of gene expression.	15794748;15998811;17411336	Myc	1	0	Fabp5	1	0
110	c-Myc	Transcription factor	C7orf50	Protein	Activation	Transcription regulation	x	c-Myc probably regulates transcription of MGC11257.	17093053;18555785;19030024;19796622;21860422	Myc	1	0	3110082I17Rik	1	0
112	c-Myc	Transcription factor	UNG1	Generic enzyme	Unspecified	Transcription regulation	x	UNG1 promoter has a putative c-Myc-binding site.	7926048;9168124;10871356;17411336;19736564	Myc	1	0	Ung	1	0
113	c-Myc	Transcription factor	PACS-1	Generic binding protein	Inhibition	Transcription regulation	x	Using gene expression profiles with ChIP-PET it was shown that PACS1 is direct c-Myc-regulated target.	17093053;19915707	Myc	1	0	Pacs1	1	0
114	C/EBPbeta	Transcription factor	BFL1	Generic binding protein	Activation	Transcription regulation	x	C/EBPbeta binds to gene BFL1 promoter.	12665576;23741337	Cebpb	1	0	Bcl2a1d	1	0
115	C/EBPbeta	Transcription factor	TNF-alpha	Receptor ligand	Activation	Transcription regulation	x	Putative C/EBPbeta binding site was found in gene TNF-alpha promoter.	7929820;9566900;9683665;10721723;10754326;10930293;24584051;21072215;22074460;22902781;23749998;24012417;21059644	Cebpb	1	0	Tnf	1	0
116	C/EBPbeta	Transcription factor	Calgranulin A	Generic binding protein	Activation	Transcription regulation	x	C/EBP-beta binds to the S100A8 promoter.	9325272;22728165;22011580;19201880;15203200;11342660	Cebpb	1	0	Mif	1	0
117	c-Myc	Transcription factor	Bcl-2	Generic binding protein	Inhibition	Transcription regulation	x	Binding of c-Myc to Bcl-2 was identified by sequence analysis and quantitative chromatin immunoprecipitation in vivo.	11704823;12695333;19079543;18809243;17093053;17082179;15210690;21405945	Myc	1	0	Bcl2	1	0
122	C/EBPbeta	Transcription factor	Calgranulin B	Generic binding protein	Activation	Transcription regulation	x	Putative C/EBPbeta binding site is found in gene S100A9 promoter.	9706399;15203200;23741337;23563247;16846592	Cebpb	1	0	Mif	1	0
123	NF-AT1(NFATC2)	Transcription factor	IL-5	Receptor ligand	Activation	Transcription regulation	x	NFATc2 binds to Il-5 promoter.	9195954;12797537;12946996;18772129;17687519;15271374;19379825	Nfatc2	1	0	Trf	1	0
125	C/EBPbeta	Transcription factor	HSD11B1	Generic enzyme	Activation	Transcription regulation	x	C/EBPbeta binds to gene HSD11B1 promoter and activates HSD11B1 expression.	19088256;8973338;10906322;17951535;24243637;24086653;19806478;18617597	Cebpb	1	0	Hsd11b1	1	0
126	c-Myc	Transcription factor	CXCR4	GPCR	Activation	Transcription regulation	x	C-Myc binds to gene CXCR4 promoter and activates CXCR4 expression.	19030024;17411336;10229837;14563373	Myc	1	0	Lap3	1	0
127	NUR77	Transcription factor	ALDOC	Generic enzyme	Activation	Transcription regulation	x	NUR77 activates transcription of ALDOC .	12095685;9173889	Nr4a1	1	0	Aldoc	1	0
129	C/EBP	Transcription factor	IL-5	Receptor ligand	Activation	Transcription regulation	x	C/EBP binds to gene IL-5 promoter and activates IL-5 expression.	11579103;15271374	Cebpb	1	0	Trf	1	0
131	c-Myc	Transcription factor	AMPL	Generic protease	Activation	Transcription regulation	x	C-Myc binds to gene AMPL promoter and activates AMPL expression.	15477387;17093053	Myc	1	0	Lap3	1	0
132	NF-AT1(NFATC2)	Transcription factor	TNF-alpha	Receptor ligand	Activation	Transcription regulation	x	NF-AT1(NFATC2) binds to gene TNF-alpha promoter.	8552071;7982959;8668213;23583303;8816436;11909956;12086671;12560487;16458016;17082579;18097033;21059644	Nfatc2	1	0	Tnf	1	0

## Sheet: FO-I>T2CD21int
Table SII: Transcription Factors that control upregulated genes (FC>2) in FO-I versus T2CD21int
	From		To							From	FO-I > T2CD21int fc2		To	FO-I > T2CD21int fc2
#	Network Object "FROM"	Object Type	Network Object "TO"	Object Type	Effect	Mechanism	Mus musculus	Link Info	References	Input IDs	Signal	p-value	Input IDs	Signal	p-value
5	STAT4	Transcription factor	T-bet	Transcription factor	Activation	Transcription regulation	x	NF-AT2 and STAT4 recruited to the regulatory elements of the T-bet locus during Th1 cell differentiation.	15379672;17575072;19409816;15084276;19923468;23772023;21439160	Stat4	1	0	Tbx21	1	0
6	T-bet	Transcription factor	SOCS3	Generic binding protein	Inhibition	Transcription regulation	x	Socs1, Socs3, and Tcf7 (TCF-1) are gene targets that are negatively regulated by T-bet.	21518797	Tbx21	1	0	Socs3	1	0
8	NF-AT	Transcription factor	TNF-alpha	Receptor ligand	Activation	Transcription regulation	x	NF-AT activates transcription of TNF-alpha .	9755238;12082130	Nfatc2	1	0	Tnf	1	0
9	TITF1	Transcription factor	Annexin V	Generic binding protein	Activation	Transcription regulation	x	NKX2-1 probably regulates gene ANXA5 transcription.	15223130	Nkx2-1	1	0	Anxa5	1	0
10	NF-AT1(NFATC2)	Transcription factor	BFL1	Generic binding protein	Activation	Transcription regulation	x	NF-AT1(NFATC2) binds to gene BFL1 promoter and activates BFL1 expression.	18182578	Nfatc2	1	0	Bcl2a1d;Bcl2a1a	1	0
13	Fe65	Generic binding protein	Caspase-4	Generic protease	Unspecified	Transcription regulation	x	Chromatin immunoprecipitation showed a direct interaction of FE65 and Teashirt3 with the promoter region of CASP4.	19343227	Apbb1	1	0	Casp4	1	0
16	T-bet	Transcription factor	TNF-alpha	Receptor ligand	Inhibition	Transcription regulation	x	T-bet can bind to gene TNF-alpha promoter and suppress TNF-alpha expression.	17923086;19805038;21239533	Tbx21	1	0	Tnf	1	0
17	RAR	Transcription factor	FN14(TNFRSF12A)	Generic receptor	Activation	Transcription regulation	x	The RAR signal cascade regulates the transcription of the Fn14 gene.	22521346	Rara	1	0	Tnfrsf12a	1	0
18	RAR	Transcription factor	Cyp4f5	Generic enzyme	Unspecified	Transcription regulation	x	RAR can bind to gene CYP4F5 promoter.	12384299	Rara	1	0	Cyp4f16	1	0
30	NF-AT1(NFATC2)	Transcription factor	TNF-alpha	Receptor ligand	Activation	Transcription regulation	x	NF-AT1(NFATC2) binds to gene TNF-alpha promoter.	12560487;12086671;11909956;8816436;8668213;8552071;7982959;16458016;23583303;21059644;18097033;17082579	Nfatc2	1	0	Tnf	1	0
36	T-bet	Transcription factor	NF-AT1(NFATC2)	Transcription factor	Inhibition	Transcription regulation	x	T-bet physically interacts with NF-AT1(NFATC2) and decreases its activity.	23232398;15684054;23616576	Tbx21	1	0	Nfatc2	1	0

## Sheet: FO-II>T2CD21int
Table SII: Transcription Factors that control upregulated genes (FC>2) in FO-II versus T2CD21int
	From		To							From	FO-II > T2CD21int fc2		To	FO-II > T2CD21int fc2
#	Network Object "FROM"	Object Type	Network Object "TO"	Object Type	Effect	Mechanism	Mus musculus	Link Info	References	Input IDs	Signal	p-value	Input IDs	Signal	p-value
4	NF-AT	Transcription factor	TNF-alpha	Receptor ligand	Activation	Transcription regulation	x	NF-AT activates transcription of TNF-alpha .	9755238;12082130	Nfatc2	1	0	Tnf	1	0
5	NF-AT1(NFATC2)	Transcription factor	BFL1	Generic binding protein	Activation	Transcription regulation	x	NF-AT1(NFATC2) binds to gene BFL1 promoter and activates BFL1 expression.	18182578	Nfatc2	1	0	Bcl2a1d;Bcl2a1a	1	0
6	STAT4	Transcription factor	FAZF	Generic binding protein	Activation	Transcription regulation	x	STAT4 activates transcription of FAZF .	24747678	Stat4	1	0	Zbtb32	1	0
18	NF-AT1(NFATC2)	Transcription factor	TNF-alpha	Receptor ligand	Activation	Transcription regulation	x	NF-AT1(NFATC2) binds to gene TNF-alpha promoter.	8816436;8668213;8552071;7982959;11909956;23583303;21059644;18097033;17082579;16458016;12560487;12086671	Nfatc2	1	0	Tnf	1	0

## Sheet: FO>T2CD21int
Table SII: Transcription Factors that control upregulated genes (FC>2) in FO (FO-I and FO-II) versus T2CD21int
	From		To							From	FO > T2CD21int fc2		To	FO > T2CD21int fc2
#	Network Object "FROM"	Object Type	Network Object "TO"	Object Type	Effect	Mechanism	Mus musculus	Link Info	References	Input IDs	Signal	p-value	Input IDs	Signal	p-value
3	NF-AT	Transcription factor	TNF-alpha	Receptor ligand	Activation	Transcription regulation	x	NF-AT activates transcription of TNF-alpha .	9755238;12082130	Nfatc2	1	0	Tnf	1	0
4	NF-AT1(NFATC2)	Transcription factor	BFL1	Generic binding protein	Activation	Transcription regulation	x	NF-AT1(NFATC2) binds to gene BFL1 promoter and activates BFL1 expression.	18182578	Nfatc2	1	0	Bcl2a1d;Bcl2a1a	1	0
11	NF-AT1(NFATC2)	Transcription factor	TNF-alpha	Receptor ligand	Activation	Transcription regulation	x	NF-AT1(NFATC2) binds to gene TNF-alpha promoter.	8668213;8816436;11909956;12086671;12560487;16458016;8552071;7982959;17082579;23583303;21059644;18097033	Nfatc2	1	0	Tnf	1	0

## Sheet: FO-I>FO-II
Table SII: Transcription Factors that control upregulated genes (FC>2) in FO-I versus FO-II
	From		To							From	FO-I > FO-II fc2		To	FO-I > FO-II fc2
#	Network Object "FROM"	Object Type	Network Object "TO"	Object Type	Effect	Mechanism	Mus musculus	Link Info	References	Input IDs	Signal	p-value	Input IDs	Signal	p-value
2	KLF2	Transcription factor	CTLA2A	Protein	Activation	Transcription regulation	x	KLF2 upregulates expression of Reln, Ctla2a, and CD24a genes.	21530336	Klf2	1	0	Ctla2a	1	0
3	MEF2	Transcription factor	KLF2	Transcription factor	Activation	Transcription regulation	x	MEF2 activates transcription of KLF2 .	23723375	Mef2b	1	0	Klf2	1	0

## Sheet: MZCD9+>T2CD21int
Table SII: Transcription Factors that control upregulated genes (FC>2) in MZCD9+ versus T2CD21int
	From		To							From	MZCD9+ > T2CD21int fc2		To	MZCD9+ > T2CD21int fc2
#	Network Object "FROM"	Object Type	Network Object "TO"	Object Type	Effect	Mechanism	Mus musculus	Link Info	References	Input IDs	Signal	p-value	Input IDs	Signal	p-value
1	SP4	Transcription factor	p27KIP1	Generic binding protein	Activation	Transcription regulation	x	SP4 binds to gene p27KIP1 promoter and activates p27KIP1 expression.	17192405	Sp4	1	0	Cdkn1b	1	0
2	CLOCK	Transcription factor	TCF7L2 (TCF4)	Transcription factor	Unspecified	Transcription regulation	x	Bmal1/Clock bound to TCF4 promoter.	22080954	Clock	1	0	Tcf4	1	0
3	AHR	Transcription factor	RIP140	Generic binding protein	Activation	Transcription regulation	x	AHR binds to gene RIP140 promoter and activates RIP140 expression.	10428779;16391242;17056252;21762485;21889950	Ahr	1	0	Nrip1	1	0
8	XBP1	Transcription factor	MBNL2	Generic binding protein	Unspecified	Transcription regulation	x	XBP1 can bind to gene MBNL2 promoter.	17612490	Xbp1	1	0	Mbnl2	1	0
9	STAT2	Transcription factor	Bcl-2	Generic binding protein	Activation	Transcription regulation	x	STAT2 probably regulates transcription of Bcl-2 in human B-cell lymphoma.	18277385	Stat2	1	0	Bcl2	1	0
11	TCF7L2 (TCF4)	Transcription factor	Polycystin	Generic channel	Activation	Transcription regulation	x	TCF7L2 (TCF4) can bind to gene Polycystin promoter and activates Polycystin expression.	12048202	Tcf4	1	0	Pkd1	1	0
14	IRF4	Transcription factor	CCR6	GPCR	Activation	Transcription regulation	x	IRF4 directly regulates the expression of Il10 and Ccr6 in Treg cells.	21378976	Irf4	1	0	Ccr6	1	0
15	Rb protein	Generic binding protein	Bcl-2	Generic binding protein	Unspecified	Transcription regulation	x	Rb protein probably regulates transcription of Bcl-2 in human B-cell lymphoma.	18277385;21850486	Rb1	1	0	Bcl2	1	0
16	E2F3	Transcription factor	MLL1 (HRX)	Transcription factor	Activation	Transcription regulation	x	E2F3 and HELLS bind to and regulate many common targets such as MLL1, PDS5A, KRAS, HSPD1 and RNF146.	22157815	E2f3	1	0	Mll1	1	0
22	XBP1	Transcription factor	CAT-1 (SLC7A1)	Transporter	Unspecified	Transcription regulation	x	XBP1 regulates transcription of CAT-1 (SLC7A1) .	20408811	Xbp1	1	0	Slc7a1	1	0
23	P38IP	Generic binding protein	GRP78	Generic binding protein	Unspecified	Transcription regulation	x	By using QPCR-ChIP assay was demostrated that P38IP (SPT20) recruited to GRP78 promoter gene which induced by endoplasmic reticulum (ER) stress in HeLa cells.	19114550	Supt20	1	0	Hspa5	1	0
25	IRF4	Transcription factor	G3BP2	Generic binding protein	Unspecified	Transcription regulation	x	IRF4 probably binds to promoter region of G3BP2 and stimulates its expression.	21919915	Irf4	1	0	G3bp2	1	0
28	PCAF	Generic enzyme	MDR1	Transporter	Activation	Transcription regulation	x	PCAF co-activates transcription of MDR1 .	17667922;19435809;22154511	Kat2b	1	0	Abcb1a	1	0
29	NF-AT1(NFATC2)	Transcription factor	c-Rel (NF-kB subunit)	Transcription factor	Activation	Transcription regulation	x	NF-AT1(NFATC2) binds to gene c-Rel (NF-kB subunit) promoter and activates c-Rel (NF-kB subunit) expression.	17617603	Nfatc2	1	0	Rel	1	0
30	Ikaros	Transcription factor	DTX1	Generic binding protein	Inhibition	Transcription regulation	x	Binding of Ikaros to Deltex1 was observed suggesting that Ikaros directly represses Deltex1 expression by binding to its regulatory regions.	18287091;18941217	Ikzf1	1	0	Dtx1	1	0
31	Kaiso	Transcription factor	CRKRS	Protein kinase	Unspecified	Transcription regulation	x	Kaiso binds to the gene CRKRS promoter.	22521691	Zbtb33	1	0	Cdk12	1	0
33	HIF1A	Transcription factor	CD82	Generic receptor	Activation	Transcription regulation	x	Hypoxia-dependent induction of KAI1 was directly mediated by hypoxia-inducible factor (HIF)-1alpha binding on the promoter which subsequently caused increased recruitment of RNA polymerase II for transcriptional activation.	20123085	Hif1a	1	0	Cd82	1	0
34	MeCP2	Generic binding protein	AFP	Transporter	Unspecified	Transcription regulation	x	MeCP2 coregulates AFP promoter activity.	16893898	Mecp2	1	0	Afp	1	0
35	Ikaros	Transcription factor	BLK	Protein kinase	Unspecified	Transcription regulation	x	IGLL1, BLK, EBF1, BUB3, MSH2, MCL1, ETV6, YES1, CDKN1A (p21) and CDKN2C (p18) were bound in vivo only by IKZF1.	22848414	Ikzf1	1	0	Blk	1	0
36	SMAD3	Transcription factor	TGF-beta receptor type I	Receptor with enzyme activity	Unspecified	Transcription regulation	x	TGF-beta induces transient interaction between TbetaRI and Smad2/3, followed by the complexation with importin beta1 and nucleolin in the cytoplasm to trigger nuclear translocation. In a transformed cellular context with high Ran activity, this event results in accumulation of TbetaRI in the nucleus.	22473997;23622244	Smad3	1	0	Tgfbr1	1	0
37	BAF180	Generic binding protein	DTX1	Generic binding protein	Unspecified	Transcription regulation	x	MAML1, CSL, the PBAF complex (as revealed by BRG1 and PB1 binding), PHF8, LSD1, and AF4p12 were found associated with ICN1-binding sites (HES1, DTX1, IL7R, NOTCH3, and CR2).	23022380	Pbrm1	1	0	Dtx1	1	0
38	Oct-1	Transcription factor	ASAH2	Generic enzyme	Unspecified	Transcription regulation	x	The putative promoter sequence of the neutral CDase of mouse brain contains possible binding sites for transcription factors such as AP-4, NKX2.5 , AP1, MZF1, Sry, Oct-1, AML1, HFH2, p53, sox5, MyoD, RFX1, c-Myb, TCF8, PBX1 and USF.	12435403;21531200	Pou2f1	1	0	Asah2	1	0
39	SP1	Transcription factor	NAB1	Transcription factor	Activation	Transcription regulation	x	SP1 binds to gene NAB1 promoter and activates NAB1 expression.	10082539	Sp1	1	0	Nab1	1	0
40	RBB2	Generic enzyme	ALPL	Generic phosphatase	Inhibition	Transcription regulation	x	RBB2 binds to and represses ALPL promoter.	20851996	Kdm5a	1	0	Alpl	1	0
43	SP1	Transcription factor	Bcl-2	Generic binding protein	Activation	Transcription regulation	x	Sp1 has a predicted binding site in BCL-2 promoter.	10542244;11345900;14583460;15031323;16982684;17404573;18086876;21637790;21949582	Sp1	1	0	Bcl2	1	0
44	RBB2	Generic enzyme	DTX1	Generic binding protein	Inhibition	Transcription regulation	x	RBP-J and KDM5A are found at the Deltex-1 promoter in vivo and RBP-J/KDM5A is directly involved in the gene repression of Notch target genes.	20231316	Kdm5a	1	0	Dtx1	1	0
45	AHR	Transcription factor	CCR6	GPCR	Unspecified	Transcription regulation	x	ChIP-based SW-ELISA validated by functional screen revealed that AHR can bind to CCR6 gene promoter region in mouse Hepa 1c cells.	19282623;23999131	Ahr	1	0	Ccr6	1	0
48	SP1	Transcription factor	SMAD3	Transcription factor	Activation	Transcription regulation	x	We demonstrate that Sp1 physically and directly interacts with Smad2, Smad3, and weakly with Smad4 via their amino-terminal (Mad-Homology 1) domain.	10878024;11114293;11432852;15044214;20739403;24244184	Sp1	1	0	Smad3	1	0
49	UTX	Generic enzyme	HES1	Transcription factor	Unspecified	Transcription regulation	x	JMJD3 and UTX interact with HES1 and Neurogenin 2 promoters.	20833714	Kdm6a	1	0	Hes1	1	0
51	IRF4	Transcription factor	CD80	Generic receptor	Activation	Transcription regulation	x	PU.1, NF-kB p65, IRF8 and IRF-4 bind to the CD80 or CD86 promoter in BMDCs.	21119111;24362890	Irf4	1	0	Cd80	1	0
52	IRF4	Transcription factor	MMSA	Generic enzyme	Unspecified	Transcription regulation	x	IRF4 probably binds to promoter region of MMSA and stimulates its expression.	21919915	Irf4	1	0	Aldh6a1	1	0
53	IRF4	Transcription factor	Rpl22l1	Generic binding protein	Unspecified	Transcription regulation	x	IRF4 probably binds to promoter region of Rpl22l1 and stimulates its expression.	21919915	Irf4	1	0	Rpl22l1	1	0
55	HES1	Transcription factor	p27KIP1	Generic binding protein	Inhibition	Transcription regulation	x	HES1 can bind to gene p27KIP1 promoter and suppress p27KIP1 expression.	15870295;18274550	Hes1	1	0	Cdkn1b	1	0
57	HIF1A	Transcription factor	DDX3X	Generic enzyme	Activation	Transcription regulation	x	DDX3 is a hypoxia-inducible gene that exhibits enhanced expression through the interaction of hypoxia inducible factor-1 with hypoxia inducible factor-1 responsive elements in its promoter region.	21448281	Hif1a	1	0	Ddx3x	1	0
60	XBP1	Transcription factor	Bcl-2	Generic binding protein	Unspecified	Transcription regulation	x	XBP1 probably regulates transcription of Bcl-2.	14660636	Xbp1	1	0	Bcl2	1	0
61	HIF1A	Transcription factor	Bid	Generic binding protein	Inhibition	Transcription regulation	x	HIF1A can bind to gene Bid promoter and suppress Bid expression.	15024076;18648372	Hif1a	1	0	Bid	1	0
62	IRF4	Transcription factor	PDE3B	Generic enzyme	Unspecified	Transcription regulation	x	IRF4 probably binds to promoter region of PDE3B and stimulates its expression.	21919915	Irf4	1	0	Pde3b	1	0
68	SP1	Transcription factor	Embigin	Protein	Unspecified	Transcription regulation	x	SP1 binds to gene Embigin promoter.	10580152	Sp1	1	0	Emb	1	0
71	XBP1	Transcription factor	CaMK II delta	Protein kinase	Unspecified	Transcription regulation	x	XBP1 can bind to gene CaMK II delta promoter.	17612490	Xbp1	1	0	Camk2d	1	0
74	MLL2	Generic enzyme	ASB2	Generic binding protein	Activation	Transcription regulation	x	MLL2 Regulates the Expression of the Retinoic Acid-Responsive Gene ASB2.	23045699	Mll2	1	0	Asb2	1	0
77	HES1	Transcription factor	CYLD	Generic protease	Inhibition	Transcription regulation	x	Hes1 sustains IKK complex activation and maintains the tumor phenotype in T-ALL by directly repressing CYLD expression and function.	20832754;21389783	Hes1	1	0	Cyld	1	0
81	Elk-4	Transcription factor	B-TAF	Transcription factor	Unspecified	Transcription regulation	x	qPCR-ChIP analysis showed binding of ELK1 and ELK4 to ELK1 target regions in B-TAF gene.	19687146	Elk4	1	0	Btaf1	1	0
83	SP1	Transcription factor	PLC-gamma 1	Generic phospholipase	Unspecified	Transcription regulation	x	SP1 can bind to gene PLC-gamma 1 promoter.	9045685	Sp1	1	0	Plcg1	1	0
85	BRM	Generic enzyme	MDR1	Transporter	Inhibition	Transcription regulation	x	BRM co-inhibits transcription of MDR1 .	15696166	Smarca2	1	0	Abcb1a	1	0
87	AHR	Transcription factor	IKK-alpha	Protein kinase	Unspecified	Transcription regulation	x	Putative AHR transcription factor-binding site is found in promoter region of IKK-alpha.	21762485;21889950;24519526	Ahr	1	0	Chuk	1	0
88	AHR	Transcription factor	SERTAD2	Generic binding protein	Unspecified	Transcription regulation	x	AHR binding to the SERTAD2 gene promoter validated by ChIP-real-time QPCR assays in mouse Hepa-1c1c7 (Hepa-1) cells.	19654925;21762485;21889950	Ahr	1	0	Sertad2	1	0
93	SMAD3	Transcription factor	ITGB1	Generic receptor	Activation	Transcription regulation	x	SMAD3 probably regulates transcription of ITGB1 in human B-cell lymphoma.	18277385;20709799;21625455	Smad3	1	0	Itgb1	1	0
94	ZNF395	Generic binding protein	Huntingtin	Generic binding protein	Activation	Transcription regulation	x	ZNF395 binds to gene Huntingtin promoter and activates Huntingtin expression.	14625278	Prf1	1	0	Htt	1	0
95	HES1	Transcription factor	PRR14	Protein	Unspecified	Transcription regulation	x	By ChIP-qPCR assays was validated that HES1 associated with MGC3121 gene promoter in HPB-ALL cells.	19118200	Hes1	1	0	Mecp2	1	0
96	ZNF288	Generic binding protein	AFP	Transporter	Inhibition	Transcription regulation	x	Liver chromatin immunoprecipitation and mobility shift assays showed that ZBTB20 bound to AFP promoter directly. ZBTB20 was a transcriptional repressor capable of specifically inhibiting AFP promoter-driven transcriptional activity.	18669658;21216289	Zbtb20	1	0	Afp	1	0
98	BLIMP1 (PRDI-BF1)	Transcription factor	ARTS-1	Metalloprotease	Inhibition	Transcription regulation	x	BLIMP1 (PRDI-BF1) binds to gene ARTS-1 promoter and suppresses ARTS-1 expression.	18025207	Prdm1	1	0	Erap1	1	0
99	SP1	Transcription factor	CD21	Generic receptor	Activation	Transcription regulation	x	Sp1 binds to CR2 promoter and activates it.	1706386;11342636;12055242;22673213	Sp1	1	0	Cr2	1	0
100	IRF4	Transcription factor	DDX3X	Generic enzyme	Unspecified	Transcription regulation	x	IRF4 probably binds to promoter region of DDX3X and stimulates its expression.	21919915	Irf4	1	0	Ddx3x	1	0
101	STAT2	Transcription factor	GBP1	Generic binding protein	Activation	Transcription regulation	x	Putative STAT2 transcription factor-binding site is found in promoter region of GBP1.	21498520;24413774	Stat2	1	0	Gbp2	1	0
104	Oct-1	Transcription factor	PGDS	Generic enzyme	Activation	Transcription regulation	x	Oct-1 can bind to gene PGDS promoter and activates PGDS expression.	10998423	Pou2f1	1	0	Hpgds	1	0
105	BMI-1	Generic binding protein	ID2	Generic binding protein	Unspecified	Transcription regulation	x	BMI-1 co-regulates transcription of ID2 .	24062447	Bmi1	1	0	Id2	1	0
106	IRF4	Transcription factor	CCR1	GPCR	Inhibition	Transcription regulation	x	IRF4 probably binds to promoter region of CCR1 and inhibits its expression.	21919915	Irf4	1	0	Ccr1	1	0
107	IRF4	Transcription factor	hnRNP A2	Generic binding protein	Unspecified	Transcription regulation	x	IRF4 probably binds to promoter region of hnRNP A2 and stimulates its expression.	21919915	Irf4	1	0	Hnrnpa2b1	1	0
108	MLL2	Generic enzyme	XBP1	Transcription factor	Unspecified	Transcription regulation	x	ESR1, JMJD2B and MLL2 occupy ERalpha binding sites of TFF1, XPB1, NRIP1, GREB1, CCND1, EBAG9, CYP1b1, ESR1, CASP7, MYC, CTSD, and PR genes.	21502505	Mll2	1	0	Xbp1	1	0
110	ATF-6 alpha (90kDa)	Transcription factor	EDEM	Generic enzyme	Activation	Transcription regulation	x	ATF-6 alpha (90kDa) activates transcription of EDEM .	16757577	Atf6	1	0	Edem1	1	0
111	MeCP2	Generic binding protein	ZRSR1	Generic binding protein	Inhibition	Transcription regulation	x	MeCP2 was found to be associated exclusively with the maternalZRSR1 allele promoting silencing.	11463825	Mecp2	1	0	Zrsr1	1	0
112	IRF4	Transcription factor	ALPHA-PIX	Regulators (GDI, GAP, GEF)	Unspecified	Transcription regulation	x	IRF4 probably binds to promoter region of ALPHA-PIX and stimulates its expression.	21919915	Irf4	1	0	Arhgef6	1	0
113	SET7	Generic enzyme	SOCS3	Generic binding protein	Unspecified	Transcription regulation	x	STAT3, SET7 and LSD1 bind to SOCS3 promoter.	21098664	Setd7	1	0	Socs3	1	0
114	N-CoR	Generic binding protein	HES1	Transcription factor	Inhibition	Transcription regulation	x	N-CoR coregulates and inhibits HES1 promoter.	17717603;18374649;19039095	Ncor1	1	0	Hes1	1	0
116	TCF7L2 (TCF4)	Transcription factor	MDR1	Transporter	Activation	Transcription regulation	x	TCF7L2 (TCF4) regulates transcription of MDR1	10987283;18268006;20640398;22460269	Tcf4	1	0	Abcb1a	1	0
117	TCF7L2 (TCF4)	Transcription factor	ID2	Generic binding protein	Activation	Transcription regulation	x	TCF7L2 (TCF4) promotes transcription of ID2.	11572874;18268006	Tcf4	1	0	Id2	1	0
120	N-CoR	Generic binding protein	SOCS3	Generic binding protein	Inhibition	Transcription regulation	x	Association of CoREST and N-CoR with PRG (SOCS3) gene promoter was found in Bone marrow-derived macrophages by ChIP-qPCR assay.	19596240	Ncor1	1	0	Socs3	1	0
123	SMAD3	Transcription factor	Bik	Generic binding protein	Activation	Transcription regulation	x	TGF-beta activates BIK by direct binding of transcriptionally active Smad3/4 complexes to the SBR2 sequence within the promoter.	19136942	Smad3	1	0	Blk	1	0
125	RBP-J kappa (CBF1)	Transcription factor	DTX1	Generic binding protein	Activation	Transcription regulation	x	RBP-J kappa (CBF1) binds to gene DTX1 promoter and activates DTX1 expression.	18287091;20231316;23022380;24374627;24643801	Rbpj	1	0	Dtx1	1	0
128	PCAF	Generic enzyme	CD80	Generic receptor	Unspecified	Transcription regulation	x	PCAF coregulates CD80 promoter activity.	17535807	Kat2b	1	0	Cd80	1	0
134	ELF1	Transcription factor	C6orf62	Protein	Unspecified	Transcription regulation	x	C6orf62 was identificated as ELF1 transcription target by ChIP on chip analysis.	17652178	Elf1	1	0	BC005537	1	0
135	AHR	Transcription factor	UGTREL7	Transporter	Unspecified	Transcription regulation	x	AHR binds to the gene UGTREL7 promoter.	21762485;21889950	Ahr	1	0	Slc35d1	1	0
139	IRF4	Transcription factor	CD45	Generic receptor	Unspecified	Transcription regulation	x	IRF4 probably binds to promoter region of CD45 and stimulates its expression.	20064451;21919915	Irf4	1	0	Ptprc	1	0
142	SP1	Transcription factor	PRKAR2A	Generic binding protein	Unspecified	Transcription regulation	x	By sequence analysis PRKAR2A gene promoter was found tthree GC-boxes (SP1 potential binding sites).	9003463;19818097	Sp1	1	0	Prkar2a	1	0
145	AHR	Transcription factor	ZNF770	Generic binding protein	Unspecified	Transcription regulation	x	ChIP-based SW-ELISA validated by functional screen revealed that AHR can bind to ZNF770 genomic region in mouse Hepa 1c cells.	19282623	Ahr	1	0	Zfp770	1	0
146	BLIMP1 (PRDI-BF1)	Transcription factor	NS1-BP	Generic binding protein	Unspecified	Transcription regulation	x	BLIMP1 occupies IVNS1ABP promoter.	20421211	Prdm1	1	0	Ivns1abp	1	0
147	Oct-1	Transcription factor	CD21	Generic receptor	Unspecified	Transcription regulation	x	Oct-1 regulates transcription of CD21 .	17140663;17513763	Pou2f1	1	0	Cr2	1	0
149	IRF4	Transcription factor	Ataxin-1	Generic binding protein	Unspecified	Transcription regulation	x	IRF4 probably binds to promoter region of Ataxin-1 and stimulates its expression.	21919915	Irf4	1	0	Atxn1	1	0
150	c-Rel (NF-kB subunit)	Transcription factor	TCF7L2 (TCF4)	Transcription factor	Unspecified	Transcription regulation	x	ChIP analysis demonstrated that LPS induced the binding of NF-kappaB (at 1 h) and ATF3 (at 4 h) to the promoters of Cebpd, Nfkb2 and Tcf4.	19270711	Rel	1	0	Tcf4	1	0
152	TCF7L2 (TCF4)	Transcription factor	NOTCH2	Generic receptor	Activation	Transcription regulation	x	TCF7L2 (TCF4) directly activates transcription of NOTCH2	21437251	Tcf4	1	0	Notch2	1	0
156	CLOCK	Transcription factor	Fc epsilon RI beta	Generic receptor	Activation	Transcription regulation	x	CLOCK activates transcription of Fc epsilon RI beta .	24060274	Clock	1	0	Ms4a1	1	0
157	SP1	Transcription factor	SP4	Transcription factor	Inhibition	Transcription regulation	x	SP1 physically interacts with SP4.	7559627;11245974;18654640	Sp1	1	0	Sp4	1	0
160	HIF1A	Transcription factor	ATF7IP	Generic binding protein	Inhibition	Transcription regulation	x	HIF1A regulates transcription of ATF7IP.	19491311	Hif1a	1	0	Atf7ip	1	0
168	XBP1	Transcription factor	KAB	Protein	Unspecified	Transcription regulation	x	XBP1 can bind to gene KAB promoter.	17612490	Xbp1	1	0	Cep170	1	0
171	HIF1A	Transcription factor	MLL5	Protein	Activation	Transcription regulation	x	MLL5 is a direct target gene of HIF1A.	19255431;19828020;21447827	Hif1a	1	0	Mll5	1	0
172	HIF1A	Transcription factor	Myoferlin	Generic binding protein	Unspecified	Transcription regulation	x	HIF1A probably regulates gene Myoferlin transcription.	19386601	Hif1a	1	0	Myof	1	0
173	HIF1A	Transcription factor	Fascin	Generic binding protein	Activation	Transcription regulation	x	HIF1A binds to the Fascin promoter.	20657781;24599125	Hif1a	1	0	Fan1	1	0
177	RBP-J kappa (CBF1)	Transcription factor	AHR	Transcription factor	Activation	Transcription regulation	x	CSL binds to the gene AHR promoter.	21637838	Rbpj	1	0	Ahr	1	0
178	TCF7L2 (TCF4)	Transcription factor	LI-cadherin	Generic binding protein	Unspecified	Transcription regulation	x	TCF7L2 (TCF4) probably regulates transcription of LI-cadherin.	18268006;20696899	Tcf4	1	0	Cdh17	1	0
179	TRIP2	Generic binding protein	CISH	Generic binding protein	Unspecified	Transcription regulation	x	MED1 binds to CISH promoter.	20702579	Med1	1	0	Cish	1	0
182	FBXL11	Generic enzyme	Beta-2-microglobulin	Receptor ligand	Unspecified	Transcription regulation	x	a loss of DNA methylation had no impact on the normal nucleation of KDM2A at the CpG island promoter of B2m.	22083960	Kdm2a	1	0	B2m	1	0
186	SP1	Transcription factor	TGF-beta receptor type I	Receptor with enzyme activity	Activation	Transcription regulation	x	Sequence analysis revealed multiple elements compatible with transcription initiation in TGF-beta Receptor type I, including a properly positioned and oriented CCAAT box, six Sp1 binding sites (three defining GC boxes), and two strong AP2 binding sites within a 0.7 kb span directly upstream of the coding region.	8978463;9261136;9837963;14672616;16950575;19344999	Sp1	1	0	Tgfbr1	1	0
188	IRF4	Transcription factor	ARSB	Generic enzyme	Inhibition	Transcription regulation	x	IRF4 probably binds to promoter region of ARSB and inhibits its expression.	21919915	Irf4	1	0	Arsb	1	0
191	SP1	Transcription factor	BMI-1	Generic binding protein	Activation	Transcription regulation	x	SP1 can bind to gene BMI-1 promoter.	17151361;19443447;23601184	Sp1	1	0	Bmi1	1	0
192	HIF1A	Transcription factor	ID2	Generic binding protein	Activation	Transcription regulation	x	ID2 is a direct target gene of HIF1A.	15252039;17118268;17624786;18505681;19255431	Hif1a	1	0	Id2	1	0
193	BMI-1	Generic binding protein	KIF1B	Generic binding protein	Inhibition	Transcription regulation	x	Bmi1 binds to the promoter region of TSGs TSLC1 and KIF1Bb and suppresses transcription in NB cells.	20190806	Bmi1	1	0	Kif1b	1	0
194	XBP1	Transcription factor	AFP	Transporter	Activation	Transcription regulation	x	XBP1 can bind to gene AFP promoter and activates AFP expression.	10652269	Xbp1	1	0	Afp	1	0
200	Cyclin T1	Generic binding protein	TRAF1	Generic binding protein	Activation	Transcription regulation	x	Recruitment of cyclin T1 and cdk9 to TRAF1 gene promoter after LPS treatment of the bone marrow-derived macrophages was found by ChIP-qPCR assay.	19596240	Ccnt1	1	0	Traf1	1	0
201	HIF1A	Transcription factor	ITGB1	Generic receptor	Activation	Transcription regulation	x	HIF1A increased ITGB1 gene expression by binding to its promoter and these results demonstrate that hypoxia induces fibroblast ITGB1 expression and function by transcriptional mechanisms dependent on HIF.	19103643;19136624	Hif1a	1	0	Itgb1	1	0
202	UTX	Generic enzyme	BMI-1	Generic binding protein	Unspecified	Transcription regulation	x	UTX co-regulates transcription of BMI-1 .	23312906	Kdm6a	1	0	Bmi1	1	0
204	CLOCK	Transcription factor	TOP1	Generic enzyme	Activation	Transcription regulation	x	Putative E2-box of mouse TopoI (mTopoI) promoter is a direct target of the BMAL1/CLOCK heterodimer.	19138663	Clock	1	0	Top1	1	0
214	IRF4	Transcription factor	HINT	Generic enzyme	Unspecified	Transcription regulation	x	IRF4 probably binds to promoter region of HINT and stimulates its expression.	21919915	Irf4	1	0	Prkci	1	0
215	TBLR1 (DC42)	Generic binding protein	ITF2	Transcription factor	Activation	Transcription regulation	x	TBLR1 constitutively occupied on the ITF2 promoter in colorectal cancer cell lines	18193033	Tbl1xr1	1	0	Tcf4	1	0
218	SP1	Transcription factor	AHR	Transcription factor	Activation	Transcription regulation	x	SP1 binds to gene AHR promoter and activates AHR expression.	7987406;8074712;8408082;8647831;10471301;10561076;11259615;12612060;14678789;16410262;20478378;20936779;21569840;21930594;22728919;24316986	Sp1	1	0	Ahr	1	0
219	XBP1	Transcription factor	SET7	Generic enzyme	Activation	Transcription regulation	x	XBP1 activates transcription of SET7 .	24452638	Xbp1	1	0	Setd7	1	0
222	TCF7L2 (TCF4)	Transcription factor	Ep-CAM	Protein	Activation	Transcription regulation	x	EpCAM promoter specifically bound to Tcf-4 in an electrophoretic mobility shift assay. EpCAM promoter luciferase activity was down-regulated by inhibition of Tcf/B-catenincomplex formation.	17693601;18006828	Tcf4	1	0	Epcam	1	0
223	XBP1	Transcription factor	JMJD1A	Generic enzyme	Activation	Transcription regulation	x	XBP1 activates transcription of JMJD1A .	24670641	Xbp1	1	0	Kdm2a	1	0
224	IRF4	Transcription factor	hnRNP-G	Generic binding protein	Unspecified	Transcription regulation	x	IRF4 probably binds to promoter region of hnRNP-G and stimulates its expression.	21919915	Irf4	1	0	Rbmx	1	0
226	SP1	Transcription factor	WAPAL	Generic binding protein	Unspecified	Transcription regulation	x	Putative SP1 binding sites are found in gene WAPAL promoter.	22289984	Sp1	1	0	Wapal	1	0
227	STAT2	Transcription factor	Apo-2L(TNFSF10)	Receptor ligand	Unspecified	Transcription regulation	x	Putative STAT2 transcription factor-binding site is found in promoter region of Apo-2L(TNFSF10).	19752753;21498520	Stat2	1	0	Tnfsf10	1	0
228	HIF1A	Transcription factor	TGF-beta receptor type I	Receptor with enzyme activity	Activation	Transcription regulation	x	HIF1A regulates transcription of TGFBR1.	19491311	Hif1a	1	0	Tgfbr1	1	0
229	ZBTB4	Generic binding protein	SP1	Transcription factor	Inhibition	Transcription regulation	x	ZBTB4 represses Sp1 transcription factor gene expression.	21765466;22752225	Zbtb4	1	0	Sp1	1	0
231	RBP-J kappa (CBF1)	Transcription factor	BMI-1	Generic binding protein	Unspecified	Transcription regulation	x	BMI1 was validated as a N1ICD/RBPJ target.	22232070	Rbpj	1	0	Bmi1	1	0
237	DEXH helicase	Generic enzyme	ALPL	Generic phosphatase	Activation	Transcription regulation	x	Dhx36 is indispensable for MS-275-induced TNAP transcription.	21590736	Dhx36	1	0	Alpl	1	0
238	MLL1 (HRX)	Transcription factor	p27KIP1	Generic binding protein	Activation	Transcription regulation	x	MLL1 (HRX) binds to gene p27KIP1 promoter and activates p27KIP1 expression.	15640349	Mll1	1	0	Cdkn1b	1	0
240	Kaiso	Transcription factor	ATF-7	Transcription factor	Unspecified	Transcription regulation	x	Kaiso binds to the gene ATF-7 promoter.	22521691	Zbtb33	1	0	Atf7	1	0
241	DR1	Generic binding protein	Bcl-2	Generic binding protein	Activation	Transcription regulation	x	DR1 co-activates transcription of Bcl-2 .	19114554	Dr1	1	0	Bcl2	1	0
242	TET2	Protein	ZNF258	Generic binding protein	Activation	Transcription regulation	x	TET2 co-activates transcription of ZNF258 .	23222540	Tet2	1	0	Zmym6	1	0
243	c-Rel (NF-kB subunit)	Transcription factor	ERBIN	Generic binding protein	Unspecified	Transcription regulation	x	ERBB2IP was identificated as C-Rel target gene by using genome-scale location analysis wich couples ChIP with microarrays after stimulation with bacterial lipopolysaccharide.	16595631	Rel	1	0	Erbb2ip	1	0
244	HIF1A	Transcription factor	APC protein	Generic binding protein	Inhibition	Transcription regulation	x	HIF-1alpha represses the APC gene via a functional hypoxia responsive element on the APC promoter.	20844082	Hif1a	1	0	Apc	1	0
245	SP1	Transcription factor	ADAM10	Metalloprotease	Activation	Transcription regulation	x	nucleotides -508 to -300 were identified as the core promoter and found Sp1, USF, and retinoic acid-responsive elements to modulate its activity.	15972296;18654640;21854868	Sp1	1	0	Adam10	1	0
246	HIF1A	Transcription factor	Abcb1	Generic binding protein	Unspecified	Transcription regulation	x	12067980	12067980;19491311;19817749	Hif1a	1	0	Abcb1b	1	0
247	HIF1A	Transcription factor	BACE1	Generic protease	Activation	Transcription regulation	x	HIF1A can bind to gene BACE1 promoter and activates BACE1 expression.	17303576;18695942;19441127	Hif1a	1	0	Bace1	1	0
249	N-CoR	Generic binding protein	GLPK	Generic kinase	Inhibition	Transcription regulation	x	MBX-102 acid significantly decreased the association of the corepressors NCoR and SMRT with both the GyK and PEPCK promoters. Similar findings were observed for rosiglitazone. In contrast, MBX-102 acid was unable to increase the recruitment of coactivators (p300, CBP, and TRAP220) to either promoter whereas robust recruitment of coactivators was observed after treatment with rosiglitazone.	15681609;17475497;19389808	Ncor1	1	0	Gyk	1	0
250	SMAD3	Transcription factor	AHR	Transcription factor	Unspecified	Transcription regulation	x	TGF-beta-mediated regulation (inhibition in A549 or activation in ) of Ahr expression is mediated via Smad binding sequence and Smad binding core element. Overexpression of SMAD3 in A549 cells inhibits expression of Ahr.	11259615	Smad3	1	0	Ahr	1	0
252	AHR	Transcription factor	SOS1	Regulators (GDI, GAP, GEF)	Activation	Transcription regulation	x	AhR binds directly and activates the SOS1 gene promoter.	20950586;21762485;21779500	Ahr	1	0	Sos1	1	0
253	RIP140	Generic binding protein	Bcl-2	Generic binding protein	Unspecified	Transcription regulation	x	RIP140 co-regulates transcription of Bcl-2 .	24785256	Nrip1	1	0	Bcl2	1	0
256	IRF4	Transcription factor	ID2	Generic binding protein	Unspecified	Transcription regulation	x	IRF4 probably binds to promoter region of ID2 and stimulates its expression.	21919915	Irf4	1	0	Id2	1	0
257	HIF1A	Transcription factor	ROCK1	Protein kinase	Activation	Transcription regulation	x	HIF1A activates transcription of ROCK1 .	24324133	Hif1a	1	0	Rock1	1	0
259	SP1	Transcription factor	Nidogen	Generic binding protein	Activation	Transcription regulation	x	One putative AP-2 and six putative SP1 binding sites were present in Nidogen gene promoter.	1906509;8224873;10024509	Sp1	1	0	Nid1	1	0
260	Oct-1	Transcription factor	Sca-1	Generic binding protein	Unspecified	Transcription regulation	x	Oct-1 binds to gene Ly-6A/E promoter. DNA mobility shift assay was used.	10395674	Pou2f1	1	0	Ly6a	1	0
261	HINT	Generic enzyme	Bcl-2	Generic binding protein	Inhibition	Transcription regulation	x	HINT1 interacts with chromatin at the level of cyclin D1 and BCL2 gene promoters in melanoma cell lines and binds transcriptional repressors.	22647378	Prkci	1	0	Bcl2	1	0
265	Rb protein	Generic binding protein	ALPL	Generic phosphatase	Activation	Transcription regulation	x	The pRB family (pRb, p107 and p130) and p300 associate directly with the Alpl promoter and are required for the BRM to BRG1 switch.	20851996;21685383;23341573	Rb1	1	0	Alpl	1	0
267	AHR	Transcription factor	PAN3	Generic binding protein	Unspecified	Transcription regulation	x	ChIP-based SW-ELISA validated by functional screen revealed that AHR can bind to PAN3 genomic region in mouse Hepa 1c cells.	19282623	Ahr	1	0	Pan3	1	0
268	HIF1A	Transcription factor	CD36	Generic receptor	Activation	Transcription regulation	x	Sequence analysis of the human CD36 promoter region revealed a functional HIF-1 binding site. A luciferase reporter construct containing this promoter fragment was activated by hypoxia. Specific binding of HIF-1 to this putative site in hypoxic cells was detected by chromatin immunoprecipitation assay.	19640849	Hif1a	1	0	Cd36	1	0
269	XBP1	Transcription factor	YME1L1	Metalloprotease	Unspecified	Transcription regulation	x	XBP1 can bind to gene YME1L1 promoter.	17612490	Xbp1	1	0	Yme1l1	1	0
270	HIF1A	Transcription factor	SOCS3	Generic binding protein	Activation	Transcription regulation	x	Putative HIF1A binding site is found in gene SOCS3 promoter.	19083014;21756999;23255598	Hif1a	1	0	Socs3	1	0
272	E2F3	Transcription factor	Rb protein	Generic binding protein	Unspecified	Transcription regulation	x	E2F1, E2F3, E2F4, p107, and p130 all bound the proximal RB promoter both in G0 and 15 hours after serum addition.	7739537;8657117;8832394;10779361;17380128;20100864	E2f3	1	0	Rb1	1	0
273	SP1	Transcription factor	NKCC1	Transporter	Activation	Transcription regulation	x	SP1 can bind to gene NKC1 promoter.	9357771;24006039	Sp1	1	0	Slc12a2	1	0
276	AHR	Transcription factor	Fascin	Generic binding protein	Activation	Transcription regulation	x	AHR probably regulates transcription of Fascin in human B-cell lymphoma.	12902483;18277385;19340314	Ahr	1	0	Fan1	1	0
277	p27KIP1	Generic binding protein	Cyclin T2	Generic binding protein	Unspecified	Transcription regulation	x	p27 and E2F4 bind to gene Cyclin T2 promoter.	22179826	Cdkn1b	1	0	Ccnt2	1	0
278	IRF4	Transcription factor	CD20	Generic receptor	Unspecified	Transcription regulation	x	IRF4 and Pu.1 were continually recruited to the CD20 promoter with or without 5-Aza-dC and TSA.	19769942	Irf4	1	0	Ms4a1	1	0
280	BLIMP1 (PRDI-BF1)	Transcription factor	Proepithelin	Receptor ligand	Unspecified	Transcription regulation	x	BLIMP1 (PRDI-BF1) regulates transcription of Proepithelin .	23851488	Prdm1	1	0	Grn	1	0
283	SCAI	Protein	ITGB1	Generic receptor	Inhibition	Transcription regulation	x	SCAI binds to putative SRF consensus sequence (CArG box) proximal to the translation start site of beta1integrin and inhibits its expression.	19350017	Scai	1	0	Itgb1	1	0
284	MeCP2	Generic binding protein	MDR1	Transporter	Inhibition	Transcription regulation	x	Chromatin immunoprecipitation analyses indicated an inactive MDR1 chromatin conformation in MCF-7 cells, with a paucity of acetylated histones and the presence of 5-mC-binding proteins MeCP2 , and an active MDR1 chromatin conformation in MCF-7/ADR cells, with an abundance of acetylated histones and the presence of the transcriptional trans-activator YB-1.	11726209;11865062;15034303;15696166	Mecp2	1	0	Abcb1a	1	0
286	IRF4	Transcription factor	MD-2	Generic receptor	Inhibition	Transcription regulation	x	IRF4 probably binds to promoter region of MD-2 and inhibits its expression.	21919915	Irf4	1	0	Ly96	1	0
287	TCF7L2 (TCF4)	Transcription factor	C1orf9	Protein	Unspecified	Transcription regulation	x	TCF7L2 (TCF4) regulates transcription of C1orf9 .	23769673	Tcf4	1	0	Suco	1	0
288	PCAF	Generic enzyme	MGA	Transcription factor	Activation	Transcription regulation	x	Pitx2 recruited CBP and PCAF proteins to the three Pitx2-activated target genes (Tbx4, Tbx15, Mga).	20129917	Kat2b	1	0	Mga	1	0
291	PCAF	Generic enzyme	ARTS-1	Metalloprotease	Activation	Transcription regulation	x	p300 and pCAF bind to the BIRC2, LIG1 and ARTS-1 promoters.	21332394	Kat2b	1	0	Erap1	1	0
292	MLL1 (HRX)	Transcription factor	GRP78	Generic binding protein	Unspecified	Transcription regulation	x	NFYB, ASH2L , MLL1 and WDR5 binds to GRP78 promoter.	21445285	Mll1	1	0	Hspa5	1	0
293	SP1	Transcription factor	ACSL4	Generic enzyme	Activation	Transcription regulation	x	The 5' flanking region of the ASCL4 gene contains DNA motifs for AP-2 , SP1, AP-4 , and CREB.	11485311;23376217	Sp1	1	0	Acsl4	1	0
294	Oct-1	Transcription factor	CD45	Generic receptor	Activation	Transcription regulation	x	Oct-1 binds to gene CD45 promoter and activates CD45 expression.	16616894	Pou2f1	1	0	Ptprc	1	0
297	AHR	Transcription factor	TOP1	Generic enzyme	Unspecified	Transcription regulation	x	ChIP-based SW-ELISA validated by functional screen revealed that AHR can bind to TOP1 genomic region in mouse Hepa 1c cells.	19282623	Ahr	1	0	Top1	1	0
300	IRF4	Transcription factor	CD86	Generic receptor	Activation	Transcription regulation	x	PU.1, NF-kB p65, IRF8 and IRF-4 bind to the CD80 or CD86 promoter in BMDCs.	21119111;24362890	Irf4	1	0	Cd86	1	0
301	SMARCAD1	Generic binding protein	SP1	Transcription factor	Unspecified	Transcription regulation	x	SMARCAD1 can bind to gene SP1 promoter.	18675275	Smarcad1	1	0	Sp1	1	0
302	SP1	Transcription factor	MLCP (reg)	Generic binding protein	Unspecified	Transcription regulation	x	Putative SP1 binding site is found in gene MYPT1 promoter.	11342221	Sp1	1	0	Ppp1r12a	1	0
304	SP1	Transcription factor	SOCS3	Generic binding protein	Activation	Transcription regulation	x	SP1 can bind to gene SOCS3 promoter and activates SOCS3 expression.	17636039;18571793;19115200;23096155	Sp1	1	0	Socs3	1	0
308	SP1	Transcription factor	CD9	Generic receptor	Unspecified	Transcription regulation	x	Gel shift experiments using HEL extracts showed the binding of the transcriptional factor Sp1 to the CD9 promoter region.	8486348;8760289	Sp1	1	0	Cd9	1	0
310	IRF4	Transcription factor	SIAT8D	Generic enzyme	Unspecified	Transcription regulation	x	IRF4 probably binds to promoter region of SIAT8D and stimulates its expression.	21919915	Irf4	1	0	St8sia4	1	0
316	AHR	Transcription factor	CD36	Generic receptor	Activation	Transcription regulation	x	The mouse and human CD36 gene promoters are transcriptional targets of AhR.	20303349;21762485	Ahr	1	0	Cd36	1	0
317	SP1	Transcription factor	CD2AP	Generic binding protein	Activation	Transcription regulation	x	CREB and Sp1 transactivated the human CD2AP promoter.	18396147;18791326;19095050;21604172;22880102	Sp1	1	0	Cd2ap	1	0
322	ATF-5	Transcription factor	Bcl-2	Generic binding protein	Activation	Transcription regulation	x	ATF5 binds to BCl2 promoter and activates its expression.	21212266;23018213;23060563	Atf7	1	0	Bcl2	1	0
324	SP1	Transcription factor	CD20	Generic receptor	Activation	Transcription regulation	x	SP1 binds to and activates CD20 promoter.	20686505	Sp1	1	0	Ms4a1	1	0
333	NF-AT1(NFATC2)	Transcription factor	BACE1	Generic protease	Activation	Transcription regulation	x	Calcium ionophore- or Abeta-induced increases in intracellular calcium concentration stimulate BACE1 expression, resulting in accelerated Abeta generation, and that this process is mediated through the calcineurin-NFAT1 signaling pathway.	18081741	Nfatc2	1	0	Bace1	1	0
334	XBP1	Transcription factor	ERp72	Generic enzyme	Activation	Transcription regulation	x	XBP1 binds to gene ERp72 promoter and activates ERp72 expression.	16757577;18348279	Xbp1	1	0	Pdia4	1	0
335	Oct-1	Transcription factor	CCR5	GPCR	Inhibition	Transcription regulation	x	OCT-1 has a predicted binding site in the cis-regulatory region of CCR5 gene.	9388201;10747879;12082130;17442950	Pou2f1	1	0	Ccr5	1	0
341	HIF1A	Transcription factor	JMJD1A	Generic enzyme	Activation	Transcription regulation	x	HIF-1alpha bound to promoter sequences JMJD1A by hypoxia.	18713068;18984585;19255431;19491311;19828020;19858293;20881000;22039494;22645302;22908229;23884959;24248342;24670641	Hif1a	1	0	Kdm2a	1	0
346	HES1	Transcription factor	DNA-PK	Protein kinase	Unspecified	Transcription regulation	x	By ChIP-qPCR assays was validated that HES1 associated with DNA-PK gene promoter in HPB-ALL cells.	19118200	Hes1	1	0	Prkdc	1	0
350	HIF1A	Transcription factor	OXSM	Generic enzyme	Unspecified	Transcription regulation	x	HIF1A probably regulates gene OXSM transcription.	19386601	Hif1a	1	0	Oxsm	1	0
352	TR4	Transcription factor	Bcl-2	Generic binding protein	Activation	Transcription regulation	x	TR4 can bind to gene Bcl-2 promoter and activates Bcl-2 expression.	17655826	Nr2c2	1	0	Bcl2	1	0
353	AHR	Transcription factor	DDEF2(PAG3)	Regulators (GDI, GAP, GEF)	Unspecified	Transcription regulation	x	Putative AHR transcription factor-binding site is found in promoter region of DDEF2(PAG3).	21762485;24454361	Ahr	1	0	Asap2	1	0
355	SP1	Transcription factor	SOAT1	Generic enzyme	Activation	Transcription regulation	x	SP1 can bind to gene SOAT1 promoter and activates SOAT1 expression.	11399774	Sp1	1	0	Soat1	1	0
357	STAT2	Transcription factor	PKR	Protein kinase	Unspecified	Transcription regulation	x	STAT2 can bind to gene PKR promoter.	12954221;21178011;21498520	Stat2	1	0	Eif2ak2	1	0
358	E2F3	Transcription factor	PDS5	Generic binding protein	Activation	Transcription regulation	x	E2F3 and HELLS bind to and regulate many common targets such as MLL1, PDS5A, KRAS, HSPD1, Cyclin A2 and RNF146.	22157815	E2f3	1	0	Pds5a	1	0
363	Elk-4	Transcription factor	PLAC8	Protein	Activation	Transcription regulation	x	We used chromatin immunoprecipitation in combination with human promoter microarrays to show that ELK4, SRF cofactor, associates with SRF to activate transcription of downstream gene PLAC8.	17200232	Elk4	1	0	Plac8	1	0
365	HIF1A	Transcription factor	ZNF292	Generic binding protein	Activation	Transcription regulation	x	The gene ZNF292 promoter contains potential HIF1A-binding site.	19255431;20061373	Hif1a	1	0	Zfp292	1	0
372	BAF180	Generic binding protein	HES1	Transcription factor	Unspecified	Transcription regulation	x	MAML1, CSL, the PBAF complex (as revealed by BRG1 and PB1 binding), PHF8, LSD1, and AF4p12 were found associated with ICN1-binding sites (HES1, DTX1, IL7R, NOTCH3, and CR2).	23022380	Pbrm1	1	0	Hes1	1	0
374	c-Rel (NF-kB subunit)	Transcription factor	IFI203	Generic binding protein	Activation	Transcription regulation	x	Chromatin immunoprecipitation (ChIP) and real-time PCR assays confirmed that cRel directly binds to the promoter Ifi203.	18715197	Rel	1	0	Ifi203	1	0
375	IRF4	Transcription factor	ASB2	Generic binding protein	Unspecified	Transcription regulation	x	IRF4 probably binds to promoter region of ASB2 and stimulates its expression.	21919915	Irf4	1	0	Asb2	1	0
383	SP1	Transcription factor	NPM3	Generic binding protein	Unspecified	Transcription regulation	x	Sp1 binds to the promoters of RAB20, FGF21, IHPK2, ARHGAP18, NPM3, SRSF7, CALM3, PGD and Sp1 itself.	23018034	Sp1	1	0	Tmem123	1	0
387	JMJD1A	Generic enzyme	MALAT1	RNA	Activation	Transcription regulation	x	JMJD1A co-activates transcription of MALAT1 .	24742640	Kdm2a	1	0	Malat1	1	0
388	IRF4	Transcription factor	MASK	Generic binding protein	Unspecified	Transcription regulation	x	IRF4 probably binds to promoter region of MASK and stimulates its expression.	21919915	Irf4	1	0	Ankhd1	1	0
390	TCF7L2 (TCF4)	Transcription factor	Insulin receptor	Receptor with enzyme activity	Activation	Transcription regulation	x	TCF7L2 (TCF4) activates transcription of Insulin receptor .	23395167	Tcf4	1	0	Insr	1	0
391	PCAF	Generic enzyme	Bcl-2	Generic binding protein	Activation	Transcription regulation	x	PCAF co-activates transcription of Bcl-2 .	24739390	Kat2b	1	0	Bcl2	1	0
393	TET2	Protein	TULP4	Transcription factor	Activation	Transcription regulation	x	TET2 co-activates transcription of TULP4 .	23222540	Tet2	1	0	Tulp4	1	0
394	IRF4	Transcription factor	P2ry5	GPCR	Inhibition	Transcription regulation	x	IRF4 probably binds to promoter region of P2ry5 and inhibits its expression.	21919915	Irf4	1	0	Lpar6	1	0
395	CLOCK	Transcription factor	REV-ERB-BETA	Transcription factor	Activation	Transcription regulation	x	CLOCK increases REV-ERB-BETA mRNA expression.	17660447;21284980;24043798	Clock	1	0	Nr1d2	1	0
397	XBP1	Transcription factor	Endoplasmin	Generic binding protein	Unspecified	Transcription regulation	x	XBP1 can bind to gene Endoplasmin promoter.	17612490	Xbp1	1	0	Hsp90b1	1	0
410	SMAD3	Transcription factor	ID2	Generic binding protein	Inhibition	Transcription regulation	x	Id2 repression by TGF- is Smad3-dependent.	19137015;22615489;23709694	Smad3	1	0	Id2	1	0
412	SP1	Transcription factor	ATP2C1	Generic channel	Activation	Transcription regulation	x	SP1 can bind to gene ATP2C1 promoter and activates ATP2C1 expression.	15955096	Sp1	1	0	Atp2c1	1	0
413	Elk-4	Transcription factor	HIPK1	Protein kinase	Activation	Transcription regulation	x	We used chromatin immunoprecipitation in combination with human promoter microarrays to show that ELK4, SRF cofactor, associates with SRF to activate transcription of downstream gene HIPK1.	17200232	Elk4	1	0	Hipk1	1	0
414	HIF1A	Transcription factor	ALOX5AP	Generic binding protein	Activation	Transcription regulation	x	PlGF induces HIF1A binding in vitro (EMSA) and in vivo (ChIP) to ALOX5AP promoter to upregulate the expression of ALOX5AP.	18945963	Hif1a	1	0	Alox5ap	1	0
415	UTX	Generic enzyme	Rb protein	Generic binding protein	Activation	Transcription regulation	x	UTX occupies the RB protein promoter.	20123895;20650264	Kdm6a	1	0	Rb1	1	0
416	c-Rel (NF-kB subunit)	Transcription factor	Bcl-2	Generic binding protein	Activation	Transcription regulation	x	c-Rel (NF-kB subunit) binds to gene Bcl-2 promoter and activates Bcl-2 expression.	16982684;17962807	Rel	1	0	Bcl2	1	0
419	MLL1 (HRX)	Transcription factor	ZFX	Generic binding protein	Unspecified	Transcription regulation	x	MLL1 binds to the ZFX promoter.	20064463	Mll1	1	0	Zfx	1	0
420	ATF-6 alpha (50kDa)	Transcription factor	EDEM	Generic enzyme	Activation	Transcription regulation	x	ATF-6 alpha binds to gene EDEM promoter and activates EDEM expression.	16757577	Atf6	1	0	Edem1	1	0
425	IRF4	Transcription factor	Sec24A	Generic binding protein	Unspecified	Transcription regulation	x	IRF4 probably binds to promoter region of Sec24A and stimulates its expression.	21919915	Irf4	1	0	Sec24a	1	0
429	SET7	Generic enzyme	Bcl-2	Generic binding protein	Unspecified	Transcription regulation	x	SET7 co-regulates transcription of Bcl-2 .	18187655	Setd7	1	0	Bcl2	1	0
431	SP1	Transcription factor	RBB2	Generic enzyme	Activation	Transcription regulation	x	SP1 can bind to gene RBB2 promoter.	18654640;21282102	Sp1	1	0	Kdm5a	1	0
438	PCAF	Generic enzyme	SOCS3	Generic binding protein	Unspecified	Transcription regulation	x	GCN5 and its close homolog, PCAF, were inducibly recruited to SOCS3 promoter following LPS stimulation.	19596240	Kat2b	1	0	Socs3	1	0
440	EDD	Generic enzyme	TTC21B	Generic binding protein	Inhibition	Transcription regulation	x	EDD co-inhibits transcription of TTC21B .	24189493	Ubr5	1	0	Ttc21b	1	0
441	c-Rel (NF-kB subunit)	Transcription factor	TRAF1	Generic binding protein	Unspecified	Transcription regulation	x	TRAF1 was identificated as c-Rel (NF-kB subunit) transcription target by using genome-scale location analysis wich couples ChIP with microarrays after stimulation with bacterial lipopolysaccharide.	16595631	Rel	1	0	Traf1	1	0
444	TCF7L2 (TCF4)	Transcription factor	MALAT1	RNA	Activation	Transcription regulation	x	TCF7L2 (TCF4) activates transcription of MALAT1 .	24468535	Tcf4	1	0	Malat1	1	0
445	SP1	Transcription factor	TOP1	Generic enzyme	Unspecified	Transcription regulation	x	SP1 can bind to gene TOP1 promoter.	2176592;8193161;8223637;12004060	Sp1	1	0	Top1	1	0
446	IRF4	Transcription factor	UBR4	Generic binding protein	Inhibition	Transcription regulation	x	IRF4 probably binds to promoter region of UBR4 and inhibits its expression.	21919915	Irf4	1	0	Ubr4	1	0
447	MLL1 (HRX)	Transcription factor	AHR	Transcription factor	Inhibition	Transcription regulation	x	MLL1 (HRX) co-inhibits transcription of AHR .	24316986	Mll1	1	0	Ahr	1	0
448	NF-AT1(NFATC2)	Transcription factor	BFL1	Generic binding protein	Activation	Transcription regulation	x	NF-AT1(NFATC2) binds to gene BFL1 promoter and activates BFL1 expression.	18182578	Nfatc2	1	0	Bcl2a1d;Bcl2a1a	1	0
449	TARDBP (TDP43)	Transcription factor	LARP4	Generic binding protein	Unspecified	Transcription regulation	x	TARDBP (TDP43) probably regulates transcription of LARP4 in human B-cell lymphoma.	18277385;20020773	Tardbp	1	0	Larp4	1	0
453	SMARCAD1	Generic binding protein	RBM15	Generic binding protein	Unspecified	Transcription regulation	x	SMARCAD1 can bind to gene RBM15 promoter.	18675275	Smarcad1	1	0	Rbm15	1	0
455	SP1	Transcription factor	TREM1	Generic receptor	Activation	Transcription regulation	x	The promoter region of TREM1 has binding sites for GATA-1 and SP1.	21683719	Sp1	1	0	Trem1	1	0
458	SP1	Transcription factor	Prosaposin	Generic binding protein	Unspecified	Transcription regulation	x	EMSA and DNA-footprint analysis showed that Sp1 are involved in prosaposin gene regulation	9022042;9582364;9751800	Sp1	1	0	Psap	1	0
461	Asxl2	Generic binding protein	JMJD1A	Generic enzyme	Unspecified	Transcription regulation	x	Asxl2 co-regulates transcription of JMJD1A .	24748658	Asxl2	1	0	Kdm2a	1	0
462	BAF180	Generic binding protein	CD21	Generic receptor	Unspecified	Transcription regulation	x	MAML1, CSL, the PBAF complex (as revealed by BRG1 and PB1 binding), PHF8, LSD1, and AF4p12 were found associated with ICN1-binding sites (HES1, DTX1, IL7R, NOTCH3, and CR2).	23022380	Pbrm1	1	0	Cr2	1	0
465	HIF1A	Transcription factor	SOS1	Regulators (GDI, GAP, GEF)	Activation	Transcription regulation	x	HIF1A binds to gene SOS1 promoter and promotes SOS1 expression.	19255431;19828020	Hif1a	1	0	Sos1	1	0
468	TCF7L2 (TCF4)	Transcription factor	CYP39A1	Generic enzyme	Unspecified	Transcription regulation	x	Beta-catenin and TCF4 and c-Jun co-occupied CYP39A1 gene containing TCF4 and AP-1 consensus motifs.	20460455	Tcf4	1	0	Cyp39a1	1	0
471	STAT2	Transcription factor	ISG54	Generic binding protein	Activation	Transcription regulation	x	Putative STAT2 transcription factor-binding site is found in promoter region of ISG54.	14600148;15194680;21498520;23139419	Stat2	1	0	Ifit2	1	0
475	MLL1 (HRX)	Transcription factor	XRN1	Generic enzyme	Unspecified	Transcription regulation	x	MLL1 binds to the XRN1 promoter.	20064463	Mll1	1	0	Xrn1	1	0
476	SP1	Transcription factor	Polycystin	Generic channel	Activation	Transcription regulation	x	Based on studies using a luciferase assay, the Sp1-A site (the nearest Sp1 to the ATG start codon) is more important for activation of Pkd1. The result of EMSA showed that Sp1 transcription factor binds with Pkd1 promoter regions.	15770226;16931520;17890878;18922886	Sp1	1	0	Pkd1	1	0
478	ATRX	Generic binding protein	C3orf43	Protein	Unspecified	Transcription regulation	x	C3orf43 is a target of ATRX.	21029860	Atrx	1	0	Smco1	1	0
481	AHR	Transcription factor	TBLR1 (DC42)	Generic binding protein	Unspecified	Transcription regulation	x	AHR and ESR1 bind to TBLR1 promoter.	19574409;21762485	Ahr	1	0	Tbl1xr1	1	0
484	XBP1	Transcription factor	Septin 2	Generic binding protein	Unspecified	Transcription regulation	x	XBP1 can bind to gene Septin 2 promoter.	17612490	Xbp1	1	0	Sept2	1	0
485	HIF1A	Transcription factor	LIPIN1	Generic binding protein	Activation	Transcription regulation	x	HIF1A probably regulates transcription of LIPIN1 in human B-cell lymphoma.	18277385;22467849	Hif1a	1	0	Lpin1	1	0
487	IRF4	Transcription factor	Apo-2L(TNFSF10)	Receptor ligand	Inhibition	Transcription regulation	x	IRF4 binds to gene Apo-2L(TNFSF10) promoter and suppresses Apo-2L(TNFSF10) expression.	16172134	Irf4	1	0	Tnfsf10	1	0
491	PCAF	Generic enzyme	GRP78	Generic binding protein	Activation	Transcription regulation	x	PCAF was recruited to BiP and CHOP promoters through the interaction with XBP-1S.	20817929	Kat2b	1	0	Hspa5	1	0
494	HIF1A	Transcription factor	BBX	Generic binding protein	Unspecified	Transcription regulation	x	Chromatin immunoprecipitation (ChIP) analyses from three independent experiments identified HIF-1alpha and HIF-2alpha binding regions in BBX gene promoter.	19386601	Hif1a	1	0	Bbx	1	0
497	SP1	Transcription factor	TERC	RNA	Activation	Transcription regulation	x	MCAF1 and Sp1 were bound to TERC promoter as was shown by ChIPand Q-PCR assays.	11228546;12586348;15656906;16036112;16452190;19106100	Sp1	1	0	Mtr	1	0
499	c-Rel (NF-kB subunit)	Transcription factor	MEF2A	Transcription factor	Activation	Transcription regulation	x	c-Rel (NF-kB subunit) induces MEF2A expression and binds to MEF2A promoter.	22210479	Rel	1	0	Mef2a	1	0
506	CHD7	Generic enzyme	NPM3	Generic binding protein	Inhibition	Transcription regulation	x	CHD7 inhibits transcription of NPM3 .	20657823	Chd7	1	0	Tmem123	1	0
513	TCF7L2 (TCF4)	Transcription factor	MACF1	Generic binding protein	Inhibition	Transcription regulation	x	TCF7L2 (TCF4) inhibits transcription of MACF1 .	24413017;24463605	Tcf4	1	0	Macf1	1	0
514	MLL1 (HRX)	Transcription factor	ATG4C	Generic protease	Unspecified	Transcription regulation	x	MLL1 binds to the ATG4C promoter.	20064463	Mll1	1	0	Atg4c	1	0
515	MLL2	Generic enzyme	SR-BI	Generic receptor	Activation	Transcription regulation	x	MLL2 co-activates transcription of SR-BI .	23192982	Mll2	1	0	Cd36	1	0
516	ATF-6 alpha (90kDa)	Transcription factor	GRP78	Generic binding protein	Activation	Transcription regulation	x	ATF-6 alpha (90kDa) activates transcription of GRP78 .	10564271;10856300;11163209;12586069;16364319;16452489;17241871;17288551;17522056;17721549;17765679;18049481;18670423;22189555;23924739	Atf6	1	0	Hspa5	1	0
517	c-Rel (NF-kB subunit)	Transcription factor	CD59	Generic binding protein	Activation	Transcription regulation	x	c-Rel (NF-kB subunit) probably regulates transcription of CD59 in human B-cell lymphoma.	18277385;24338025	Rel	1	0	Cd59a	1	0
520	AHR	Transcription factor	Kv6.1	Voltage-gated ion channel	Unspecified	Transcription regulation	x	ChIP-based SW-ELISA validated by functional screen revealed that AHR can bind to Kv6.1 genomic region in mouse Hepa 1c cells.	19282623	Ahr	1	0	Kcng1	1	0
523	BRM	Generic enzyme	AMIGO2	Generic binding protein	Activation	Transcription regulation	x	Brm occupies GR binding regions of GR-regulated AMIGO2 gene in a dex-stimulated manner.	21646426	Smarca2	1	0	Amigo2	1	0
526	SP1	Transcription factor	CRM1	Transporter	Activation	Transcription regulation	x	SP1 can bind to gene CRM1 promoter.	18654640;21683812	Sp1	1	0	Emb	1	0
533	SP1	Transcription factor	GLUT3	Transporter	Activation	Transcription regulation	x	IGF-1 is a potent regulator of GLUT3 gene expression in muscle cells and acts primarily via the nuclear regulatory factor, Sp1.	17920708;18664368	Sp1	1	0	Slc2a3	1	0
534	Kaiso	Transcription factor	Rb protein	Generic binding protein	Inhibition	Transcription regulation	x	Kaiso binds to gene Rb protein promoter and suppresses Rb protein expression.	17363576	Zbtb33	1	0	Rb1	1	0
535	HIF1A	Transcription factor	PDE4A	Generic enzyme	Activation	Transcription regulation	x	Upregulation of PDE4 isoforms (mainly PDE4A and PDE4D) by hypoxia was mediated by HIF1A and EPAS1. Furthermore, PDE4 regulated HIF transcriptional activity via a cAMP-PKA/EPAC-dependent pathway.	22525277	Hif1a	1	0	Pde4a	1	0
538	BLIMP1 (PRDI-BF1)	Transcription factor	TRIM44	Generic binding protein	Inhibition	Transcription regulation	x	BLIMP1 occupies TRIM44 promoter.	20421211	Prdm1	1	0	Trim44	1	0
539	TCF7L2 (TCF4)	Transcription factor	Ataxin-1	Generic binding protein	Activation	Transcription regulation	x	TCF7L2 (TCF4) binds to gene Ataxin-1 promoter and activates Ataxin-1 expression.	17360646	Tcf4	1	0	Atxn1	1	0
540	IRF4	Transcription factor	HIF1A	Transcription factor	Unspecified	Transcription regulation	x	IRF4 probably binds to promoter region of HIF1A and stimulates its expression.	21919915	Irf4	1	0	Hif1a	1	0
541	SP1	Transcription factor	CD97	GPCR	Activation	Transcription regulation	x	Gel shift assays and ChIP revealed that Sp1 and Sp3 bound specifically to the most proximal GC-site. Furthermore, we showed that Sp1 and Sp3 over-expression activates CD97 promoter activity in HEK293 cells.	18329191	Sp1	1	0	Cd97	1	0
542	SP1	Transcription factor	XIAP	Generic binding protein	Activation	Transcription regulation	x	Sp1 binds to promoter and up-regulates the transcription of XIAP gene	17121920	Sp1	1	0	Xiap	1	0
545	HIF1A	Transcription factor	Nod2 (CARD15)	Generic binding protein	Activation	Transcription regulation	x	HIF1A activates transcription of Nod2 (CARD15) .	23880069	Hif1a	1	0	Nod2	1	0
550	c-Rel (NF-kB subunit)	Transcription factor	Glycophorin C	Protein	Unspecified	Transcription regulation	x	Glycophorin C was identificated as c-Rel (NF-kB subunit) transcription target by using genome-scale location analysis wich couples ChIP with microarrays after stimulation with bacterial lipopolysaccharide.	16595631	Rel	1	0	Gypc	1	0
553	MLL1 (HRX)	Transcription factor	DDX5	Generic enzyme	Unspecified	Transcription regulation	x	MLL1 binds to the DDX5 promoter.	20064463	Mll1	1	0	Ddx5	1	0
554	MLL1 (HRX)	Transcription factor	MDR1	Transporter	Activation	Transcription regulation	x	Regulation of MDR1 by MLL1 was dependent on the CCAAT box within the proximal MDR1 promoter, similar to what we had shown for MDR1 promoter acetylation, and also requires NF-Y.	20861184	Mll1	1	0	Abcb1a	1	0
555	IRF4	Transcription factor	TRAF1	Generic binding protein	Unspecified	Transcription regulation	x	IRF4 probably binds to promoter region of TRAF1 and stimulates its expression.	21919915	Irf4	1	0	Traf1	1	0
556	OGT (GlcNAc transferase)	Generic enzyme	GRK5	Protein kinase	Inhibition	Transcription regulation	x	OGT (GlcNAc transferase) co-inhibits transcription of GRK5 .	24474760	Ogt	1	0	Grk5	1	0
557	HIF1A	Transcription factor	Vasorin	Generic binding protein	Activation	Transcription regulation	x	ATIA Is a target of HIF-1.	21658601	Hif1a	1	0	Vasn	1	0
561	SP1	Transcription factor	ATP7A	Generic channel	Activation	Transcription regulation	x	Analysis of promoter regions of genes within the 228 up-regulated cluster revealed many highly conserved across three mammalian species, putative SP1 binding sites.	9207785;18005439;23814049	Sp1	1	0	Atp7a	1	0
562	OGT (GlcNAc transferase)	Generic enzyme	ZNF258	Generic binding protein	Activation	Transcription regulation	x	OGT (GlcNAc transferase) co-activates transcription of ZNF258 .	23222540	Ogt	1	0	Zmym6	1	0
564	MeCP2	Generic binding protein	HIF1A	Transcription factor	Inhibition	Transcription regulation	x	MeCP2 protein was preferentially associated with the HIF1A promoter in vivo.	19995553	Mecp2	1	0	Hif1a	1	0
565	IRF4	Transcription factor	TANK	Generic binding protein	Unspecified	Transcription regulation	x	IRF4 probably binds to promoter region of TANK and stimulates its expression.	21919915	Irf4	1	0	Tank	1	0
566	SP1	Transcription factor	Apo-2L(TNFSF10)	Receptor ligand	Activation	Transcription regulation	x	SP1 binds to TNFSF10 promoter and activates the transcription.	11027498;15619633;20150555;22415975	Sp1	1	0	Tnfsf10	1	0
568	IRF4	Transcription factor	MYCBP2	Generic enzyme	Unspecified	Transcription regulation	x	IRF4 probably binds to promoter region of MYCBP2 and stimulates its expression.	21919915;22992523	Irf4	1	0	Mycbp2	1	0
569	Ikaros	Transcription factor	AHR	Transcription factor	Activation	Transcription regulation	x	Ikaros activates transcription of AHR .	24145030	Ikzf1	1	0	Ahr	1	0
572	HIF1A	Transcription factor	GLUT3	Transporter	Activation	Transcription regulation	x	Putative HIF1A binding sites are found in gene GLUT3 promoter.	9436976;12885785;21338656;21412054;22104347;22645302;23321477	Hif1a	1	0	Slc2a3	1	0
573	MeCP2	Generic binding protein	PTCH1	Generic receptor	Inhibition	Transcription regulation	x	MeCP2 co-inhibits transcription of PTCH1 .	23333245	Mecp2	1	0	Ptch1	1	0
574	TCF7L2 (TCF4)	Transcription factor	SgK223	Protein kinase	Unspecified	Transcription regulation	x	TCF7L2 (TCF4) can bind to gene DKFZp761P0423 promoter.	18268006	Tcf4	1	0	D8Ertd82e	1	0
577	IRF4	Transcription factor	Sestrin 3	Protein	Unspecified	Transcription regulation	x	IRF4 probably binds to promoter region of Sestrin 3 and stimulates its expression.	21919915	Irf4	1	0	Sesn3	1	0
580	MeCP2	Generic binding protein	ID2	Generic binding protein	Inhibition	Transcription regulation	x	the downregulation of ID1, ID2 and ID3 gene expression with differentiation in SH-SY5Y cells is regulated by direct binding of MeCP2 at CpG islands overlapping the promoter region of ID1, ID2 and ID3	16682435;18042715	Mecp2	1	0	Id2	1	0
581	CHD7	Generic enzyme	HES5	Transcription factor	Activation	Transcription regulation	x	SOX2 and CHD7 bind to the gene JAG1, HES5, RBPJ, TULP3,GLI2, GLI3 and MYCN promoters and activate their expression.	21532573	Chd7	1	0	Hes5	1	0
583	MLL1 (HRX)	Transcription factor	Bcl-2	Generic binding protein	Unspecified	Transcription regulation	x	N-MLL recruited to the Bcl-2 TSS.	21964340;22152480	Mll1	1	0	Bcl2	1	0
587	IRF4	Transcription factor	PRR14	Protein	Inhibition	Transcription regulation	x	IRF4 probably binds to promoter region of PRR14 and inhibits its expression.	21919915	Irf4	1	0	Mecp2	1	0
588	SP1	Transcription factor	RNF12	Generic binding protein	Activation	Transcription regulation	x	Consensus binding sites for the transcription factor Sp1 are located at both -40 and -100 bp upstream of the transcriptional start region, and cotransfecting a CMV-driven Sp1 expression plasmid with the luciferase gene fused to the 667 bp of Rnf12 proximal promoter sequences resulted in sevenfold activation levels.	11013082;23650532	Sp1	1	0	Rlim	1	0
589	ZNF306	Transcription factor	DNM1L (DRP1)	Generic enzyme	Inhibition	Transcription regulation	x	ZNF306 inhibits transcription of DNM1L (DRP1) .	23434374	Zkscan3	1	0	Dnm1l	1	0
591	MLL1 (HRX)	Transcription factor	CAP-C	Generic binding protein	Unspecified	Transcription regulation	x	MLL1 binds to the CAP-C promoter.	20064463	Mll1	1	0	Smc4	1	0
595	IRF4	Transcription factor	GPR171	GPCR	Unspecified	Transcription regulation	x	IRF4 probably binds to promoter region of GPR171 and stimulates its expression.	21919915	Irf4	1	0	Gpr171	1	0
600	IRF4	Transcription factor	Cyclin C	Generic binding protein	Unspecified	Transcription regulation	x	IRF4 can bind to gene Cyclin C promoter.	18568025	Irf4	1	0	Ccnc	1	0
603	JHDM1D	Generic binding protein	ID2	Generic binding protein	Activation	Transcription regulation	x	Both JMJD3 and KIAA1718/JHDM1D regulate transcription of ID2.	22713873	Jhdm1d	1	0	Id2	1	0
605	NCOA6 (TRBP)	Generic binding protein	SMAD3	Transcription factor	Activation	Transcription regulation	x	NCOA6 (TRBP) co-activates transcription of SMAD3 .	15231748;18263591	Ncoa7	1	0	Smad3	1	0
606	E2F3	Transcription factor	SFRS1 (SF2)	Generic binding protein	Unspecified	Transcription regulation	x	E2F3 probably regulates transcription of SFRS1 (SF2) in human B-cell lymphoma.	18277385;19136625	E2f3	1	0	Srsf1	1	0
607	HIF1A	Transcription factor	JMY	Generic binding protein	Activation	Transcription regulation	x	JMY is upregulated during hypoxia in a HIF-1A-dependent manner.	20061373;21625218	Hif1a	1	0	Jmy	1	0
614	SP1	Transcription factor	FGL2	Generic binding protein	Unspecified	Transcription regulation	x	SP1 can bind to gene FGL2 promoter.	11170750;16709865;21461879	Sp1	1	0	Fgl2	1	0
615	BMI-1	Generic binding protein	gp91-phox	Generic enzyme	Inhibition	Transcription regulation	x	Bmi-1 represses the induction of oxidase genes (gp91-phox, NOXO1, Lpo and p47-phox) in irradiated normal human keratinocytes by enhancing H3K27 trimethylation.	21307872	Bmi1	1	0	Cybb	1	0
617	RBP-J kappa (CBF1)	Transcription factor	CD21	Generic receptor	Unspecified	Transcription regulation	x	ChIP assays verified that both CBF1 and C/EBP-beta bind the CR2 promoter in B cells raising the possibility that these factors facilitate or respond to alterations in chromatin structure to control the timing and/or level of CR2 transcription.	17140663;17513763;19487031;23022380	Rbpj	1	0	Cr2	1	0
619	Elk-4	Transcription factor	ETR3	Generic binding protein	Activation	Transcription regulation	x	We used chromatin immunoprecipitation in combination with human promoter microarrays to show that ELK4, SRF cofactor, associates with SRF to activate transcription of downstream gene ETR3.	17200232	Elk4	1	0	Celf2	1	0
621	NUP98	Protein	M6B	Protein	Activation	Transcription regulation	x	NUP98 activates transcription of M6B .	23468646	Nup98	1	0	Gpm6b	1	0
626	IRF4	Transcription factor	Ikaros	Transcription factor	Activation	Transcription regulation	x	IRF4 increases Ikaros mRNA expression.	17971486;24002445	Irf4	1	0	Ikzf1	1	0
628	BRM	Generic enzyme	ALPL	Generic phosphatase	Inhibition	Transcription regulation	x	Chromatin immunoprecipitation (ChIP) analysis of the ALPL promoter indicates that the promoter is a direct target of both BRM.	19144648;20851996;21685383;22270475	Smarca2	1	0	Alpl	1	0
631	N-CoR	Generic binding protein	ATR	Protein kinase	Inhibition	Transcription regulation	x	N-CoR coregulates and inhibits ATR promoter.	17558410	Ncor1	1	0	Atr	1	0
632	Oct-1	Transcription factor	AHR	Transcription factor	Unspecified	Transcription regulation	x	Oct-1 regulates transcription of AHR .	23592778	Pou2f1	1	0	Ahr	1	0
634	SP1	Transcription factor	HIF1A	Transcription factor	Activation	Transcription regulation	x	The luciferase reporter and chromatin immunoprecipitation assays indicated that Sp1 was necessary but not sufficient for HIF-1alpha mRNA overexpression in A11 cells.	9210478;17418410;18164813;19801684;23626778	Sp1	1	0	Hif1a	1	0
638	SP1	Transcription factor	Neuropilin-2	Generic receptor	Activation	Transcription regulation	x	COUP-TFII and Sp1 bind and activate gene Nrp2 promoter.	20364082	Sp1	1	0	Nrp2	1	0
641	SP1	Transcription factor	CD19	Generic binding protein	Unspecified	Transcription regulation	x	SP1 can bind to gene CD19 promoter.	9233624;15593213	Sp1	1	0	Cd19	1	0
643	HIF1A	Transcription factor	Nucleophosmin	Generic binding protein	Activation	Transcription regulation	x	Nucleophosmin promoter is responsive to hypoxia and activated by HIF1A.	15310764;20717991	Hif1a	1	0	Npm1	1	0
644	MLL1 (HRX)	Transcription factor	SR-BI	Generic receptor	Activation	Transcription regulation	x	MLL1 (HRX) co-activates transcription of SR-BI .	23192982	Mll1	1	0	Cd36	1	0
646	ATF-6 alpha (90kDa)	Transcription factor	XBP1	Transcription factor	Activation	Transcription regulation	x	ATF-6 alpha (90kDa) activates transcription of XBP1 .	11779464;12374812;12692187;16432136;16953201;17761531;18670423;24269637	Atf6	1	0	Xbp1	1	0
648	STO	Generic enzyme	TISB	Transcription factor	Activation	Transcription regulation	x	STO (NSD1) binds to and activates gene TISB promoter.	20837538	Nsd1	1	0	Zfp36l1	1	0
649	MeCP2	Generic binding protein	hnRNP A2	Generic binding protein	Unspecified	Transcription regulation	x	validated genomic ChIP-chip analysis of selected regions revealed concordance of MeCP2 and Pol2 binding on HNRNPA2B1 promoter.	18042715	Mecp2	1	0	Hnrnpa2b1	1	0
652	ATF-6 alpha (50kDa)	Transcription factor	ERp72	Generic enzyme	Activation	Transcription regulation	x	ATF-6 alpha (50kDa) activates transcription of ERp72 .	18348279	Atf6	1	0	Pdia4	1	0
656	ELF1	Transcription factor	CD1d	Generic receptor	Activation	Transcription regulation	x	ELF1 can bind to gene CD1d promoter and activates CD1d expression.	16002702	Elf1	1	0	Cd1d1	1	0
658	N-CoR	Generic binding protein	Cyclin C	Generic binding protein	Inhibition	Transcription regulation	x	ChIP assays indicated that corepressor NCoR1 bind to and repress Cyclin C promoter.	19683536	Ncor1	1	0	Ccnc	1	0
664	PCAF	Generic enzyme	Bid	Generic binding protein	Activation	Transcription regulation	x	ChIP assays showed the PCAF recruitment to the promoters of known HIF-1 targets such as BID, and vascular endothelial growth factor (VEGF) in U2OS cells.	18574470	Kat2b	1	0	Bid	1	0
668	SP1	Transcription factor	DNA polymerase kappa	Generic enzyme	Activation	Transcription regulation	x	The promoter region of POLK contains putative binding sites for MZF1, SP1, Olf-1, HNF4, CREB, STATx and GATA-2.	16218959;17099721;22227292	Sp1	1	0	Polk	1	0
669	TCF7L2 (TCF4)	Transcription factor	Bcl-W	Generic binding protein	Activation	Transcription regulation	x	TCF7L2 (TCF4) binds to the Bcl-W promoter and increases its expression.	19124064	Tcf4	1	0	Bcl2l2	1	0
670	SP1	Transcription factor	ADAM15	Metalloprotease	Unspecified	Transcription regulation	x	SP1 probably can bind to gene ADAM15 promoter.	12770822;17937806;21196774	Sp1	1	0	Adam15	1	0
671	IRF4	Transcription factor	NEK1	Protein kinase	Unspecified	Transcription regulation	x	IRF4 probably binds to promoter region of NEK1 and stimulates its expression.	21919915	Irf4	1	0	Nek1	1	0
673	TR4	Transcription factor	NR2C1 (TR2)	Transcription factor	Unspecified	Transcription regulation	x	TR4 binds to gene TR2 promoter.	21126370;24811540	Nr2c2	1	0	Nr2c1	1	0
674	IRF4	Transcription factor	Rod1	Generic binding protein	Unspecified	Transcription regulation	x	IRF4 probably binds to promoter region of Rod1 and stimulates its expression.	21919915	Irf4	1	0	Ptbp3	1	0
676	MLL3	Generic enzyme	SR-BI	Generic receptor	Unspecified	Transcription regulation	x	MLL3 co-regulates transcription of SR-BI .	23192982	Mll3	1	0	Cd36	1	0
677	Ikaros	Transcription factor	Guanylate cyclase A (NPR1)	GPCR	Inhibition	Transcription regulation	x	Ikaros can bind to gene Guanylate cyclase A (NPR1) promoter and suppress Guanylate cyclase A (NPR1) expression.	12095686;15911069;16517010	Ikzf1	1	0	Gca	1	0
679	SP1	Transcription factor	PDCD4	Generic binding protein	Activation	Transcription regulation	x	Sp1, Sp3 and ZBP-89 bind to the pdcd4 promoter.	22111549	Sp1	1	0	Pdcd4	1	0
680	AHR	Transcription factor	LYRIC	Generic binding protein	Unspecified	Transcription regulation	x	ChIP-based SW-ELISA validated by functional screen revealed that AHR can bind to LYRIC gene promoter region in mouse Hepa 1c cells.	19282623	Ahr	1	0	Mtdh	1	0
681	SP1	Transcription factor	BLIMP1 (PRDI-BF1)	Transcription factor	Activation	Transcription regulation	x	Chromatin immunoprecipitation assays confirmed the in vivo binding capability of the SP1 to the human PRDM1 promoter.	18604866;19828640	Sp1	1	0	Prdm1	1	0
685	IRF4	Transcription factor	STAG2	Generic binding protein	Unspecified	Transcription regulation	x	IRF4 can bind to gene STAG2 promoter.	18568025	Irf4	1	0	Stag2	1	0
688	LIN-9	Generic binding protein	ALPL	Generic phosphatase	Unspecified	Transcription regulation	x	ChIP assays show HDACs, along with the E2F/DP1 and LINC modules of the DREAM complex occupy the repressed Alpl promoter in proliferating precursors (Day 0), and dissociate as the promoter is activated.	21685383	Tgs1	1	0	Alpl	1	0
690	CLOCK	Transcription factor	PER3	Generic binding protein	Activation	Transcription regulation	x	CLOCK binds to gene PER3 promoter and activates PER3 expression.	12032351;12198538;12397342;12483227;14701732;18775307;19221497;20562852;20630760	Clock	1	0	Per3	1	0
693	SMARCA3	Generic binding protein	HIF1A	Transcription factor	Activation	Transcription regulation	x	SMARCA3 activates transcription of HIF1A .	24278285	Hltf	1	0	Hif1a	1	0
695	CLOCK	Transcription factor	WNK1	Protein kinase	Unspecified	Transcription regulation	x	CLOCK regulates transcription of WNK1 .	24610784	Clock	1	0	Wnk1	1	0
699	TRIP2	Generic binding protein	XBP1	Transcription factor	Activation	Transcription regulation	x	TRIP2 and NCOA3 bind to XBP1 promoter and activates its activity.	20080953;23582323	Med1	1	0	Xbp1	1	0
701	HIF1A	Transcription factor	Neuropilin-2	Generic receptor	Inhibition	Transcription regulation	x	HIF1A directly repressed NRP2 promoter activity and expression.	21610314	Hif1a	1	0	Nrp2	1	0
703	SP1	Transcription factor	MARCKS	Generic binding protein	Activation	Transcription regulation	x	SP1 can bind to gene MARCKS promoter and activates MARCKS expression.	1860846;9361009;11944910	Sp1	1	0	Marcks	1	0
705	XBP1	Transcription factor	MARCKS	Generic binding protein	Unspecified	Transcription regulation	x	XBP1 can bind to gene MARCKS promoter.	17612490	Xbp1	1	0	Marcks	1	0
707	SP1	Transcription factor	ABCC1	Transporter	Activation	Transcription regulation	x	SP1 can bind to gene ABCC1 promoter and activates ABCC1 expression.	8044800;14573776;21182225	Sp1	1	0	Abcc1	1	0
708	RBP-J kappa (CBF1)	Transcription factor	ABCC1	Transporter	Activation	Transcription regulation	x	Notch1/CBF1 interacts with the promoter region of ABCC1.	22143792	Rbpj	1	0	Abcc1	1	0
711	Ikaros	Transcription factor	IRAP	Generic protease	Activation	Transcription regulation	x	Ikaros binds to gene IRAP promoter and activates IRAP expression.	11798181	Ikzf1	1	0	Lnpep	1	0
715	IRF4	Transcription factor	NUSAP1	Generic binding protein	Unspecified	Transcription regulation	x	IRF4 probably binds to promoter region of NUSAP1 and stimulates its expression.	21919915	Irf4	1	0	Lnp	1	0
717	RBB2	Generic enzyme	COG5	Generic binding protein	Unspecified	Transcription regulation	x	KDM5A binds to the gene COG5 promoter.	23093672	Kdm5a	1	0	Cog5	1	0
718	SP1	Transcription factor	PPL(periplakin)	Generic binding protein	Activation	Transcription regulation	x	Putative AP-2 and SP1 binding sites are found in gene PPL(periplakin) promoter.	10051401;19583808;19950268	Sp1	1	0	Ppl	1	0
723	PCAF	Generic enzyme	SP-A	Generic binding protein	Unspecified	Transcription regulation	x	Developmental induction of SP-A mRNA in mouse fetal lung is associated with increased recruitment of TTF-1, NF-kB p65, coactivators PCAF and CBP and increased local levels of acetylated H3K9,14 within the genomic region surrounding the TBE.	21402781	Kat2b	1	0	Psap	1	0
724	SP1	Transcription factor	ENP1	Generic enzyme	Activation	Transcription regulation	x	SP1 binds to gene ENP1 promoter and promotes ENP1 expression.	18812468	Sp1	1	0	Entpd1	1	0
725	ELF1	Transcription factor	TTC14	Generic binding protein	Unspecified	Transcription regulation	x	ELF1 probably regulates transcription of TTC14.	17652178;22684279	Elf1	1	0	Ttc14	1	0
729	SP1	Transcription factor	ABR	Regulators (GDI, GAP, GEF)	Unspecified	Transcription regulation	x	Putative SP1 binding sites are found in gene ABR promoter.	22289984	Sp1	1	0	Abr	1	0
730	SMAD3	Transcription factor	Bcl-2	Generic binding protein	Inhibition	Transcription regulation	x	Smad3 specifically represses Bcl-2 transcription via a GC-rich Smad binding element.	16766264;17404573;22878587;23830891	Smad3	1	0	Bcl2	1	0
732	N-CoR	Generic binding protein	p27KIP1	Generic binding protein	Inhibition	Transcription regulation	x	N-CoR coregulates and inhibits p27KIP1 promoter.	17999998	Ncor1	1	0	Cdkn1b	1	0
734	TCF7L2 (TCF4)	Transcription factor	GPR55	GPCR	Unspecified	Transcription regulation	x	Beta-catenin and TCF4 and c-Jun co-occupied GPR55 gene containing TCF4 and AP-1 consensus motifs.	20460455	Tcf4	1	0	Gpr55	1	0
735	MEF2A	Transcription factor	ZNF266	Generic binding protein	Activation	Transcription regulation	x	MEF2A potentially recognizes and binds the regulatory region of the HZF1 gene.	21468593	Mef2a	1	0	Zfp266	1	0
739	SP1	Transcription factor	SLC31A1	Transporter	Activation	Transcription regulation	x	A luciferase assay using reporter constructs containing the hCtr1 promoter sequences revealed that three Sp1-binding sites are involved in the basal and Cu concentration-dependent regulation of hCtr1 expression.	18483225;22172574	Sp1	1	0	Slc31a1	1	0
740	JMJD1A	Generic enzyme	GLUT3	Transporter	Activation	Transcription regulation	x	H3K27ac covered the HIF1 binding sites and HIF1 functions as enhancers of SLC2A3 by interaction with lysine (K)-specific demethylase 3A (KDM3A)	22645302	Kdm2a	1	0	Slc2a3	1	0
743	TRIP2	Generic binding protein	Cyclin C	Generic binding protein	Unspecified	Transcription regulation	x	ChIP observed strong, but ligand-independent association of MED1 with Cyclin C promoter region near the TSS.	19683536;20098423;20133760	Med1	1	0	Ccnc	1	0
744	CHD7	Generic enzyme	Irgm2	Generic enzyme	Inhibition	Transcription regulation	x	CHD7 inhibits transcription of Irgm2 .	20657823	Chd7	1	0	Irgm2	1	0
745	MeCP2	Generic binding protein	NKCC1	Transporter	Inhibition	Transcription regulation	x	DNMT3B, MeCP2 and Cfp1 bind to NKCC1 promoter.	21814290;24006039	Mecp2	1	0	Slc12a2	1	0
746	SP1	Transcription factor	HSD17B7	Generic enzyme	Activation	Transcription regulation	x	Truncated and site-specific mutants of 17betaHSD7 promoter identified two enhancer regions that contained highly conserved Sp1 binding site and bound Sp1 from nuclear extracts of both corpora lutea and a rat luteal cell line. Mutation of the distal Sp1 or both Sp1 sites resulted in a clear inhibition of the promoter.	15731358;16356630;16901934	Sp1	1	0	Hsd17b7	1	0
747	TRPS1	Transcription factor	MDR1	Transporter	Unspecified	Transcription regulation	x	TRPS1 regulates transcription of MDR1 .	24491996	Trps1	1	0	Abcb1a	1	0
752	BLIMP1 (PRDI-BF1)	Transcription factor	NF-AT5	Protein	Inhibition	Transcription regulation	x	BLIMP1 (PRDI-BF1) binds to gene NF-AT5 promoter and suppresses NF-AT5 expression.	17846422	Prdm1	1	0	Nfat5	1	0
753	BLIMP1 (PRDI-BF1)	Transcription factor	CXCR5	GPCR	Inhibition	Transcription regulation	x	Blimp-1 directly repressed the transcription of Cxcr5, Il6ra, Btla and Tnfsf8.	22406686	Prdm1	1	0	Cxcr5	1	0
757	Oct-1	Transcription factor	ATP6V0C	Protein	Activation	Transcription regulation	x	Oct-1 binds to gene ATP6V0C promoter and activates ATP6V0C expression.	11595166;12133827	Pou2f1	1	0	Atp6v0c	1	0
758	HIF1A	Transcription factor	PD-L1	Generic binding protein	Activation	Transcription regulation	x	HIF1A activates transcription of PD-L1 .	24778419	Hif1a	1	0	Cd274	1	0
760	IRF4	Transcription factor	IKK-epsilon	Protein kinase	Inhibition	Transcription regulation	x	IRF4 probably binds to promoter region of IKK-epsilon and inhibits its expression.	21919915	Irf4	1	0	Ikbke	1	0
761	SP1	Transcription factor	Huntingtin	Generic binding protein	Activation	Transcription regulation	x	The rat huntingtin promoter region lacks a TATA and a CAAT box, is rich in GC content and has several consensus sequences for binding sites for SP1, PEA3, Sif and H2A.	7759106;9806905;11483245;11839795;11988536;12082130;22399227	Sp1	1	0	Htt	1	0
763	IRF4	Transcription factor	CD36	Generic receptor	Inhibition	Transcription regulation	x	IRF4 can bind to gene CD36 promoter and suppress CD36 expression.	18177728	Irf4	1	0	Cd36	1	0
764	Elk-4	Transcription factor	ERAP140	Generic binding protein	Unspecified	Transcription regulation	x	SAP-1 (Elk-4) binds to ERAP140 promoter.	20554967	Elk4	1	0	Ncoa7	1	0
767	DDX5	Generic enzyme	HES1	Transcription factor	Activation	Transcription regulation	x	DDX5 co-activates transcription of HES1 .	23108395;23396200	Ddx5	1	0	Hes1	1	0
768	IRF4	Transcription factor	70Z-PEP	Protein phosphatase	Unspecified	Transcription regulation	x	IRF4 probably binds to promoter region of 70Z-PEP and stimulates its expression.	21919915	Irf4	1	0	Ptpn22	1	0
769	SP1	Transcription factor	SIAT8D	Generic enzyme	Activation	Transcription regulation	x	Mobility shift assaying also revealed that Sp1 and NF-Y in a nuclear extract of P19 cells bind to the promoter region of the mST8Sia IV/PST gene. Deletion of the region from -60 to -40, which contains parts of both the Sp1 and NF-Y binding sites, completely abolished the promoter activity, suggesting that both Sp1 and NF-Y are synergetically involved in transcription regulation of the mST8Sia IV/…	9516473;9858638	Sp1	1	0	St8sia4	1	0
770	TCF7L2 (TCF4)	Transcription factor	HES1	Transcription factor	Activation	Transcription regulation	x	TCF7L2 (TCF4) activates transcription of HES1	18268006;21205878	Tcf4	1	0	Hes1	1	0
773	MLL4	Transcription factor	PIGP	Generic enzyme	Activation	Transcription regulation	x	Pigp is a bona fide Wbp7 target.	22483804	Mll2	1	0	Pigp	1	0
774	CREB3L2	Transcription factor	GRP78	Generic binding protein	Activation	Transcription regulation	x	CREB3L2 can bind to gene GRP78 promoter and activates GRP78 expression.	17178827	Creb3l2	1	0	Hspa5	1	0
775	HIF1A	Transcription factor	CD164	Generic binding protein	Activation	Transcription regulation	x	HIF1A binds to and activates the CD164 promoter.	21999799	Hif1a	1	0	Cd164	1	0
779	RBB2	Generic enzyme	NUSAP1	Generic binding protein	Inhibition	Transcription regulation	x	RBB2 binds to gene NUSAP1 promoter and suppresses NUSAP1 expression.	18722178	Kdm5a	1	0	Lnp	1	0
782	TCF7L2 (TCF4)	Transcription factor	RPS27	Generic binding protein	Unspecified	Transcription regulation	x	TCF7L2 (TCF4) can bind to gene RPS27 promoter.	18268006;20640398;23142137	Tcf4	1	0	Rps27;Gm9846	1	0
783	Rb protein	Generic binding protein	Insulin receptor	Receptor with enzyme activity	Activation	Transcription regulation	x	Rb Stimulates the Expression of the hIR Gene.	7657628	Rb1	1	0	Insr	1	0
784	MLL4	Transcription factor	SR-BI	Generic receptor	Unspecified	Transcription regulation	x	MLL4 co-regulates transcription of SR-BI .	23192982	Mll2	1	0	Cd36	1	0
790	SP1	Transcription factor	ULBP1	Receptor ligand	Activation	Transcription regulation	x	SP1 can bind to gene ULBP1 promoter and activates ULBP1 expression.	16901903;18602338;19430493	Sp1	1	0	Ulbp1	1	0
791	XBP1	Transcription factor	GRP78	Generic binding protein	Activation	Transcription regulation	x	The level of BiP/GRP78 mRNA enhance by overexpression of pXBP1.	12586069;12713871;12843781;16410770;16757577;17288551;17612490;19762508	Xbp1	1	0	Hspa5	1	0
793	IRF4	Transcription factor	GBP1	Generic binding protein	Inhibition	Transcription regulation	x	IRF4 binds to gene GBP1 promoter and suppresses GBP1 expression.	8657101	Irf4	1	0	Gbp2	1	0
796	SP1	Transcription factor	CD59	Generic binding protein	Activation	Transcription regulation	x	SP1 can bind to gene CD59 promoter.	1381503;23096155;24338025	Sp1	1	0	Cd59a	1	0
797	HIF1A	Transcription factor	VASP	Generic binding protein	Inhibition	Transcription regulation	x	HIF1A can bind to gene VASP promoter and suppress VASP expression.	17412998;22320863;24010824	Hif1a	1	0	Vasp	1	0
798	PCAF	Generic enzyme	ALPL	Generic phosphatase	Unspecified	Transcription regulation	x	Alpl is targeted by the acetyltransferase co-activators p300 and PCAF during activation.	21685383	Kat2b	1	0	Alpl	1	0
799	SP4	Transcription factor	GRP78	Generic binding protein	Unspecified	Transcription regulation	x	Showed that Sp1, Sp3, Sp4, NF-Y, and YY1 were constitutively bound to the GRP78 promoter.	15760841	Sp4	1	0	Hspa5	1	0
800	Mi-2	Generic binding protein	HES1	Transcription factor	Inhibition	Transcription regulation	x	HDAC1 and Mi-2 bind to and repress the HES1 promoter.	22778136	Chd7	1	0	Hes1	1	0
801	XBP1	Transcription factor	NABP1	Generic binding protein	Unspecified	Transcription regulation	x	XBP1 can bind to gene NABP1 promoter.	17612490	Xbp1	1	0	Nabp1	1	0
802	SP1	Transcription factor	Fascin	Generic binding protein	Activation	Transcription regulation	x	SP1 activates transcription of Fascin	17040097;20502940	Sp1	1	0	Fan1	1	0
803	AHR	Transcription factor	FAK1	Protein kinase	Inhibition	Transcription regulation	x	AHR inhibits transcription of FAK1 .	16889663;19649566	Ahr	1	0	Ptk2	1	0
805	IRF4	Transcription factor	RNF145	Generic binding protein	Unspecified	Transcription regulation	x	IRF4 probably binds to promoter region of RNF145 and stimulates its expression.	21919915	Irf4	1	0	Rnf145	1	0
807	eIF2C2 (Argonaute-2)	Generic binding protein	FAK1	Protein kinase	Activation	Transcription regulation	x	eIF2C2 (Argonaute-2) co-activates transcription of FAK1 .	23258480	Ago2	1	0	Ptk2	1	0
808	IRF4	Transcription factor	LAX1	Generic binding protein	Unspecified	Transcription regulation	x	IRF4 probably binds to promoter region of LAX1 and stimulates its expression.	21919915	Irf4	1	0	Lax1	1	0
809	SP1	Transcription factor	ATP6V0C	Protein	Activation	Transcription regulation	x	SP1 binds to gene ATP6V0C promoter and activates ATP6V0C expression.	11595166;12133827	Sp1	1	0	Atp6v0c	1	0
810	TCF7L2 (TCF4)	Transcription factor	Bcl-2	Generic binding protein	Unspecified	Transcription regulation	x	TCF7L2 (TCF4) probably regulates transcription of Bcl-2.	18268006;23671559	Tcf4	1	0	Bcl2	1	0
811	SP1	Transcription factor	ES1	Protein	Unspecified	Transcription regulation	x	SP1 regulates transcription of ES1 .	17264126	Sp1	1	0	Hes1	1	0
812	RBB2	Generic enzyme	p27KIP1	Generic binding protein	Inhibition	Transcription regulation	x	RBP2 occupied p21, p27 and p16 promoters in control cells and the loss of RBP2 occupancy was accompanied by enhanced H3-K4 tri-methylation following RBP2 depletion.	19850045;23722541;23922798	Kdm5a	1	0	Cdkn1b	1	0
816	N-CoR	Generic binding protein	ELL2	Generic binding protein	Unspecified	Transcription regulation	x	NCoR was associated with the ARE in the chromatin of all tested AR-target genes (ELL2, FKBP5, CYR61, NEP and SGK) only during the S phase in both the presence and absence of R1881.	20974212	Ncor1	1	0	Ell2	1	0
819	SP1	Transcription factor	SERPINE2	Generic binding protein	Activation	Transcription regulation	x	Electrophoretic mobility shift analysis confirmed that Sp1 specifically binds this region of the PN-1 promoter and activation of PN-11 transcription is regulated by Sp1 through G/C-rich cis-acting elements in the 5'proximal promoter region.	8268720;8764573	Sp1	1	0	Serpine2	1	0
822	MLL4	Transcription factor	p27KIP1	Generic binding protein	Activation	Transcription regulation	x	The MLL4 regulates expression of various critical cell-cycle regulatory genes such as cyclin D, cyclin E, p27, HOXA5 and HOXB7 via histone H3K4 trimethylation and recruitment of RNA polymerase II.	22713656	Mll2	1	0	Cdkn1b	1	0
823	TCF7L2 (TCF4)	Transcription factor	Fascin	Generic binding protein	Activation	Transcription regulation	x	Beta catenin and TCF4 bound to the promoter regions of fascin-1 in the presence of galectin-3, but they lost their binding activity without galectin-3.	19818782	Tcf4	1	0	Fan1	1	0
826	HSP90	Generic binding protein	ATR	Protein kinase	Activation	Transcription regulation	x	HSP90 binds to ATR promoter together with Bcl-6 and activates its mRNA expression.	19966776;21566061	Hsp90b1	1	0	Atr	1	0
827	HIF1A	Transcription factor	NS1-BP	Generic binding protein	Unspecified	Transcription regulation	x	HIF1A probably regulates gene IVNS1ABP transcription.	19386601	Hif1a	1	0	Ivns1abp	1	0
828	SP1	Transcription factor	GFPT1	Generic enzyme	Activation	Transcription regulation	x	Sp1 interacts with the proximal GFAT promoter.	9060444;11167021	Sp1	1	0	Gfpt1	1	0
829	SP1	Transcription factor	GRP78	Generic binding protein	Unspecified	Transcription regulation	x	Sp1, Sp3, Sp4, NF-Y, and YY1 were constitutively bound to the GRP78 promoter.	1733953;2840249;15760841;18840615;20655353	Sp1	1	0	Hspa5	1	0
832	STAT2	Transcription factor	Ceb1	Protein	Unspecified	Transcription regulation	x	STAT2 binds to gene Ceb1 promoter.	21498520	Stat2	1	0	Herc6	1	0
833	NOTCH2 (2ICD)	Generic binding protein	HES1	Transcription factor	Activation	Transcription regulation	x	NOTCH2 (2ICD) co-activates transcription of HES1 .	22101766;24892805	Notch2	1	0	Hes1	1	0
836	AHR	Transcription factor	Bcl-2	Generic binding protein	Unspecified	Transcription regulation	x	Bcl-2 was identificated as AHR target by sequence analysis and by RT-PCR.	15342792;23733406	Ahr	1	0	Bcl2	1	0
838	HIF1A	Transcription factor	RBP-J kappa (CBF1)	Transcription factor	Unspecified	Transcription regulation	x	Chromatin immunoprecipitation (ChIP) analyses from three independent experiments identified HIF-1alpha and HIF-2alpha binding regions in RBJP gene promoter.	19386601;19491311	Hif1a	1	0	Rbpj	1	0
839	IRF4	Transcription factor	BC028528	Protein	Inhibition	Transcription regulation	x	IRF4 probably binds to promoter region of BC028528 and inhibits its expression.	21919915	Irf4	1	0	BC028528	1	0
841	SP1	Transcription factor	ITGB1	Generic receptor	Unspecified	Transcription regulation	x	Sp1 binds to Integrin beta1 promoter.	17194617;19419968	Sp1	1	0	Itgb1	1	0
845	SMAD3	Transcription factor	p27KIP1	Generic binding protein	Unspecified	Transcription regulation	x	pSmad3 presence on the promoter regions of p15, p16, p21 and p27. TGF-b/pSmad upregulate the levels of CDK inhibitors in muscle stem cells, whereas activation of Notch might antagonize this process.	18552838	Smad3	1	0	Cdkn1b	1	0
847	ID2	Generic binding protein	HIF1A	Transcription factor	Inhibition	Transcription regulation	x	Id2 overexpression blocked HIF-1a activation by TGF-beta.	19137015	Id2	1	0	Hif1a	1	0
849	Spi-C	Transcription factor	Fc gamma RII beta	Generic receptor	Unspecified	Transcription regulation	x	Spi-C can bind to gene Fc gamma RII beta promoter.	16887979;19037245	Spic	1	0	Fcgr2b	1	0
850	AHR	Transcription factor	Abcb1	Generic binding protein	Unspecified	Transcription regulation	x	ChIP-based SW-ELISA validated by functional screen revealed that AHR can bind to Abcb1 genomic region in mouse Hepa 1c cells.	19282623	Ahr	1	0	Abcb1b	1	0
852	HIF1A	Transcription factor	NKCC1	Transporter	Inhibition	Transcription regulation	x	HIF1A can bind to gene NKC1 promoter and suppress NKC1 expression.	16571862	Hif1a	1	0	Slc12a2	1	0
854	Tcf(Lef)	Transcription factor	MDR1	Transporter	Unspecified	Transcription regulation	x	Tcf(Lef) regulates transcription of MDR1 .	10987283	Tcf4	1	0	Abcb1a	1	0
857	Cyclin T1	Generic binding protein	SOCS3	Generic binding protein	Activation	Transcription regulation	x	Recruitment of cyclin T1 and cdk9 to PRG (SOCS3) gene promoter after LPS treatment of the bone marrow-derived macrophages was found by ChIP-qPCR assay.	19596240	Ccnt1	1	0	Socs3	1	0
859	BRM	Generic enzyme	Stomatin	Generic binding protein	Unspecified	Transcription regulation	x	Brm occupies GR binding region of GR-regulated STOM gene in a dex-stimulated manner.	21646426	Smarca2	1	0	Stom	1	0
860	NLRC5	Generic binding protein	HLA-A	Generic receptor	Activation	Transcription regulation	x	NLRC5 binds and transactivates MHC class I gene promoters.	20639463;21190821	Nlrc5	1	0	H2-K1	1	0
864	HIF1A	Transcription factor	RSBN1	Generic binding protein	Unspecified	Transcription regulation	x	Chromatin immunoprecipitation (ChIP) analyses from three independent experiments identified HIF-1alpha and HIF-2alpha binding regions in RSBN1.	19386601;19491311;19828020;21447827	Hif1a	1	0	Rsbn1	1	0
867	HIF1A	Transcription factor	TLR4	Generic receptor	Activation	Transcription regulation	x	Chromatin immunoprecipitation assays revealed that HIF-1alpha binds to the TLR4 promoter region under hypoxic conditions. TLR4 expression in macrophages is up-regulated via HIF-1 in response to hypoxic stress, suggesting that hypoxic stress at sites of inflammation enhances susceptibility to subsequent infection and inflammatory signals by up-regulating TLR4.	20002786;20202224	Hif1a	1	0	Tlr4	1	0
869	LCoR (MLR2)	Generic binding protein	RIP140	Generic binding protein	Unspecified	Transcription regulation	x	HDAC6 and L-CoR can bind to RIP140 gene promoter region.	19744931	Lcor	1	0	Nrip1	1	0
870	HIF1A	Transcription factor	p27KIP1	Generic binding protein	Activation	Transcription regulation	x	HIF-1alpha and HIF-2alpha were able to induce the expression of the cyclin-dependent kinase inhibitor p27 on reporter gene and protein level.	12885785;17985331;19342889;20061373;21412054	Hif1a	1	0	Cdkn1b	1	0
871	P38IP	Generic binding protein	ERp72	Generic enzyme	Unspecified	Transcription regulation	x	By using QPCR-ChIP assay was demostrated that P38IP (SPT20) recruited to ERp72 promoter gene which induced by endoplasmic reticulum (ER) stress in HeLa cells.	19114550	Supt20	1	0	Pdia4	1	0
874	MeCP2	Generic binding protein	GLUT3	Transporter	Unspecified	Transcription regulation	x	MeCP2 co-regulates transcription of GLUT3 .	24445052	Mecp2	1	0	Slc2a3	1	0
878	MBD1	Transcription factor	MDR1	Transporter	Unspecified	Transcription regulation	x	MBD1 and MBD4 associate with MDR1 chromatin.	11865062;17667922	Pcm1	1	0	Abcb1a	1	0
880	RBB2	Generic enzyme	ITGB1	Generic receptor	Activation	Transcription regulation	x	RBB2 co-activates transcription of ITGB1 .	23722541	Kdm5a	1	0	Itgb1	1	0
881	IRF4	Transcription factor	NKCC1	Transporter	Unspecified	Transcription regulation	x	IRF4 probably binds to promoter region of NKCC1 and stimulates its expression.	21919915	Irf4	1	0	Slc12a2	1	0
882	MeCP2	Generic binding protein	XIST	RNA	Unspecified	Transcription regulation	x	MeCP2 occupies Xist locus.	20188665;22119903;22140431;23611944	Mecp2	1	0	Xist	1	0
883	JHDM1D	Generic binding protein	ZC3H12C	Generic binding protein	Activation	Transcription regulation	x	ZC3H12c, CD44, FAM129B, and CXCL3. are direct targets of JMJD3 and KIAA1718.	22713873	Jhdm1d	1	0	Zc3h12c	1	0
884	BLIMP1 (PRDI-BF1)	Transcription factor	RNF12	Generic binding protein	Unspecified	Transcription regulation	x	BLIMP1 occupies RLIM promoter.	20421211	Prdm1	1	0	Rlim	1	0
885	BLIMP1 (PRDI-BF1)	Transcription factor	RNaseL	Generic enzyme	Unspecified	Transcription regulation	x	BLIMP1 occupies RNASEL promoter.	20421211	Prdm1	1	0	Rnasel	1	0
886	RIP140	Generic binding protein	HES1	Transcription factor	Unspecified	Transcription regulation	x	RIP140 binds to HES-1 promoter.	19039095	Nrip1	1	0	Hes1	1	0
887	IRF4	Transcription factor	TLR4	Generic receptor	Activation	Transcription regulation	x	IRF4 activates transcription of TLR4 .	16093364;17623651	Irf4	1	0	Tlr4	1	0
889	HIF1A	Transcription factor	Clusterin	Generic binding protein	Activation	Transcription regulation	x	HIF1A activates transcription of Clusterin .	24599003	Hif1a	1	0	Trpm2	1	0
891	HIF1A	Transcription factor	CAS-L	Generic binding protein	Activation	Transcription regulation	x	HIF-1alpha directly binds to one HRE element of the HEF1 promoter to activate HEF1 transcription.	19255431;20442290	Hif1a	1	0	Nedd9	1	0
898	c-Rel (NF-kB subunit)	Transcription factor	TRPM2	Generic channel	Unspecified	Transcription regulation	x	TRPM2 was identificated as c-Rel target gene by using genome-scale location analysis wich couples ChIP with microarrays both without and after stimulation with bacterial lipopolysaccharide.	16595631	Rel	1	0	Trpm2	1	0
899	IRF4	Transcription factor	FGD6	Regulators (GDI, GAP, GEF)	Inhibition	Transcription regulation	x	IRF4 probably binds to promoter region of FGD6 and inhibits its expression.	21919915	Irf4	1	0	Fgd6	1	0
902	c-Rel (NF-kB subunit)	Transcription factor	IRF4	Transcription factor	Activation	Transcription regulation	x	C-Rel (NF-kB subunit) can bind to gene IRF4 promoter and activates IRF4 expression.	10770796;16272311;17513759	Rel	1	0	Irf4	1	0
904	SP1	Transcription factor	SERT	Transporter	Activation	Transcription regulation	x	A TATA-like motif and several potential binding sites for transcription factors, including two AP1, several AP2 and AP4 binding sites, CCAAT and GC boxes (SP1 binding sites), a nuclear factor-kappaB, and a cyclic AMP response element-like motif, are present in the 5'-flanking region of mouse SERT gene.	8788073;9073170;9489712;10673778;15858819;22745770	Sp1	1	0	Htt	1	0
905	SMAD3	Transcription factor	CD20	Generic receptor	Inhibition	Transcription regulation	x	Smad2/3 directly regulated the transcription of membrane-spanning 4-domains, subfamily A, member 1 (MS4A1), also known as CD20, in Ramos cells upon TGF-b stimulation.	22665052	Smad3	1	0	Ms4a1	1	0
908	MLL1 (HRX)	Transcription factor	ID2	Generic binding protein	Unspecified	Transcription regulation	x	NFYB, ASH2L , MLL1 and WDR5 binds to ID2 promoter.	21445285	Mll1	1	0	Id2	1	0
910	AHR	Transcription factor	BLK	Protein kinase	Unspecified	Transcription regulation	x	AHR binds to gene BLK promoter.	20819909;21762485	Ahr	1	0	Blk	1	0
915	HIF1A	Transcription factor	SLC25A36	Transporter	Unspecified	Transcription regulation	x	The gene SLC25A36 promoter contains potential HIF1A-binding site.	20061373	Hif1a	1	0	Slc25a36	1	0
922	TCF7L2 (TCF4)	Transcription factor	PLAUR (uPAR)	Generic receptor	Activation	Transcription regulation	x	Beta-catenin/Tcf4 directly binds to the promoters of u-PAR and c-myc and up-regulates their transcription	19784072	Tcf4	1	0	Plaur	1	0
923	Rb protein	Generic binding protein	TERC	RNA	Activation	Transcription regulation	x	Rb protein binds to gene Telomerase RNA component promoter and activates Telomerase RNA component expression.	11228546;15656906	Rb1	1	0	Mtr	1	0
933	XBP1	Transcription factor	Xlr3b	Protein	Unspecified	Transcription regulation	x	XBP1 can bind to gene Xlr3b promoter.	17612490	Xbp1	1	0	Xlr3b	1	0
936	Oct-1	Transcription factor	ITGAL	Generic receptor	Unspecified	Transcription regulation	x	Oct-1 can bind to gene ITGAL promoter.	8097887	Pou2f1	1	0	Itgal	1	0
941	UTX	Generic enzyme	PTCH1	Generic receptor	Activation	Transcription regulation	x	UTX co-activates transcription of PTCH1 .	24078252	Kdm6a	1	0	Ptch1	1	0
942	ATF-5	Transcription factor	SAP	Generic binding protein	Inhibition	Transcription regulation	x	Reporter assays and electrophoretic mobility shift assays revealed that ATF5 bound differentially to two sites of the SAP promoter. In resting T cells, ATF5 bound predominantly to the high-affinity site in the -81 to -74 region while additionally binding to the low-affinity site at -305 to -296 in LMP-1-expressing T cells.	18832568	Atf7	1	0	Mtcp1	1	0
944	N-CoR	Generic binding protein	Beta-2-microglobulin	Receptor ligand	Inhibition	Transcription regulation	x	N-CoR co-inhibits transcription of Beta-2-microglobulin .	16373395	Ncor1	1	0	B2m	1	0
946	ELF1	Transcription factor	LDLRAD3	Generic receptor	Unspecified	Transcription regulation	x	both ELF1 and FLI1 occupied Ldlrad3 coding region.	22684279	Elf1	1	0	Ldlrad3	1	0
947	IRF4	Transcription factor	BLIMP1 (PRDI-BF1)	Transcription factor	Activation	Transcription regulation	x	IRF4 binds to gene BLIMP1 (PRDI-BF1) promoter and promotes BLIMP1 (PRDI-BF1) expression.	11342629;16919487;17651861;18568025;20064451;20936779;21919915;22003407	Irf4	1	0	Prdm1	1	0
949	OGT (GlcNAc transferase)	Generic enzyme	TULP4	Transcription factor	Activation	Transcription regulation	x	OGT (GlcNAc transferase) co-activates transcription of TULP4 .	23222540	Ogt	1	0	Tulp4	1	0
950	IRF4	Transcription factor	RASSF5	Generic binding protein	Unspecified	Transcription regulation	x	IRF4 probably binds to promoter region of RASSF5 and stimulates its expression.	21919915	Irf4	1	0	Rassf5	1	0
951	TCF7L2 (TCF4)	Transcription factor	Tankyrase 1	Generic enzyme	Unspecified	Transcription regulation	x	TCF7L2 (TCF4) regulates transcription of Tankyrase 1 .	23769673	Tcf4	1	0	Tnks	1	0
952	SP1	Transcription factor	MLL1 (HRX)	Transcription factor	Activation	Transcription regulation	x	Sequence analysis demonstrated that the MLL1 promoter contains multiple Sp1-binding sites and importantly, the binding of Sp1 is enriched in the MLL1 promoter upon exposure to DON. Moreover, antisense-mediated knockdown of Sp1 diminished DON-induced MLL1 upregulation.	16983345;19438726	Sp1	1	0	Mll1	1	0
954	IRF4	Transcription factor	CaMK II delta	Protein kinase	Unspecified	Transcription regulation	x	IRF4 probably binds to promoter region of CaMK II delta and stimulates its expression.	21919915	Irf4	1	0	Camk2d	1	0
955	SP1	Transcription factor	SMARCA3	Generic binding protein	Inhibition	Transcription regulation	x	Two Sp1 sites that are also conserved in the putative promoter of human SMARCA3.	12890680;18174357	Sp1	1	0	Hltf	1	0
956	SP1	Transcription factor	CD1d	Generic receptor	Activation	Transcription regulation	x	SP1 binds to CD1d promoter and activates CD1d expression.	15100293;22419072	Sp1	1	0	Cd1d1	1	0
957	NUP98	Protein	Neuropilin-2	Generic receptor	Activation	Transcription regulation	x	NUP98 activates transcription of Neuropilin-2 .	23468646	Nup98	1	0	Nrp2	1	0
958	HIF1A	Transcription factor	ARRDC3	Protein	Activation	Transcription regulation	x	HIF1-alpha, HIF1-beta and HIF2-alpha bind and activate the MIG6 promoter.	21447827;21988864	Hif1a	1	0	Arrdc3	1	0
964	hnRNP A2	Generic binding protein	LGR7	GPCR	Activation	Transcription regulation	x	hnRNP A2 participate in splicing control of LGR7. Knockdown of hnRNP A2 leads to altered mRNA splicing of LGR7.	19934309	Hnrnpa2b1	1	0	Rxfp1	1	0
966	TRIP2	Generic binding protein	GLPK	Generic kinase	Unspecified	Transcription regulation	x	MBX-102 acid significantly decreased the association of the corepressors NCoR and SMRT with both the GyK and PEPCK promoters. Similar findings were observed for rosiglitazone. In contrast, MBX-102 acid was unable to increase the recruitment of coactivators (p300, CBP, and TRAP220) to either promoter whereas robust recruitment of coactivators was observed after treatment with rosiglitazone.	19389808	Med1	1	0	Gyk	1	0
968	TR4	Transcription factor	CD36	Generic receptor	Activation	Transcription regulation	x	Both electrophoretic mobility shift assays (EMSA) and chromatin immunoprecipitation (ChIP) assays demonstrate that TR4 binds to the TR4 response element located on the CD36 5'-promoter region for the induction of CD36 expression.	19666541	Nr2c2	1	0	Cd36	1	0
970	SP1	Transcription factor	CAT-1 (SLC7A1)	Transporter	Unspecified	Transcription regulation	x	The transcription factor Sp1 interacted with the cat-1 promoter.	17042743;20408811	Sp1	1	0	Slc7a1	1	0
972	c-Rel (NF-kB subunit)	Transcription factor	Ash1	Generic enzyme	Unspecified	Transcription regulation	x	We identified that ASH1 is target gene of c-Rel by using genome-scale location analysis wich couples ChIP with microarrays after stimulation with bacterial lipopolysaccharide.	16595631	Rel	1	0	Ash1l	1	0
975	HIF1A	Transcription factor	Endoplasmin	Generic binding protein	Activation	Transcription regulation	x	HIF1A binds to gene Endoplasmin promoter and promotes Endoplasmin expression.	15620698;17118268;19828020	Hif1a	1	0	Hsp90b1	1	0
976	Elk-4	Transcription factor	ALPK2	Protein kinase	Activation	Transcription regulation	x	ELK4, SRF cofactor, associates with SRF to activate transcription of downstream gene ALPK2. BE(2)-C (CRL-2268) and T/G HA-VSMC (CRL-1999) cell lines were used.	17200232	Elk4	1	0	Alpk2	1	0
977	HIF1A	Transcription factor	HES1	Transcription factor	Activation	Transcription regulation	x	HIF1A was found to bind to HES1 promoter under hypoxia.	20010940;22213097;22426208;23289374	Hif1a	1	0	Hes1	1	0
978	TCF7L2 (TCF4)	Transcription factor	CRIM1	Generic binding protein	Unspecified	Transcription regulation	x	TCF7L2 (TCF4) probably regulates transcription of CRIM1.	18268006;23769673	Tcf4	1	0	Crim1	1	0
979	E2F3	Transcription factor	ATAD2	Generic binding protein	Activation	Transcription regulation	x	E2F3 activates transcription of ATAD2 .	23940108	E2f3	1	0	Atad2	1	0
982	ATF-6 alpha (90kDa)	Transcription factor	ERp72	Generic enzyme	Activation	Transcription regulation	x	ATF-6 alpha (90kDa) activates transcription of ERp72 .	16757577	Atf6	1	0	Pdia4	1	0
983	SP1	Transcription factor	TR4	Transcription factor	Activation	Transcription regulation	x	TR4 also forms a complex with Sp1 to synergistically induce apoE expression via a region containing the TR4RE-DR0-apoE and the Sp1 binding site (-169 to -140 bp).	15670754	Sp1	1	0	Nr2c2	1	0
984	IRF4	Transcription factor	p27KIP1	Generic binding protein	Unspecified	Transcription regulation	x	IRF4 can bind to gene p27KIP1 promoter.	18568025	Irf4	1	0	Cdkn1b	1	0
985	c-Rel (NF-kB subunit)	Transcription factor	CAT-1 (SLC7A1)	Transporter	Unspecified	Transcription regulation	x	SLC7A1 was identificated as c-Rel target gene by using genome-scale location analysis wich couples ChIP with microarrays both without and after stimulation with bacterial lipopolysaccharide.	16595631	Rel	1	0	Slc7a1	1	0
986	HIF1A	Transcription factor	gp91-phox	Generic enzyme	Activation	Transcription regulation	x	HIF1A probably regulates transcription of gp91-phox in human B-cell lymphoma.	18277385;22399808	Hif1a	1	0	Cybb	1	0
990	RIP140	Generic binding protein	APC protein	Generic binding protein	Activation	Transcription regulation	x	RIP140 co-activates transcription of APC protein .	24667635	Nrip1	1	0	Apc	1	0
991	MBD4	Generic enzyme	MDR1	Transporter	Unspecified	Transcription regulation	x	MBD4 was detected in the promoter of the Multidrug resistance (MDR) gene, which is a MBD4 target.	11865062;19829383	Med1	1	0	Abcb1a	1	0
992	HIF1A	Transcription factor	PRKCBP1	Generic binding protein	Unspecified	Transcription regulation	x	Chromatin immunoprecipitation (ChIP) analyses from three independent experiments identified HIF-1alpha and HIF-2alpha binding regions in PRKCBP1.	19386601;20657781	Hif1a	1	0	Zmynd8	1	0
994	NF-AT1(NFATC2)	Transcription factor	DTX1	Generic binding protein	Activation	Transcription regulation	x	DTX1 is a transcriptional target of NFAT and a novel regulator of T cell anergy.	19592273;20725108	Nfatc2	1	0	Dtx1	1	0
996	CHD7	Generic enzyme	REC8L1	Generic binding protein	Inhibition	Transcription regulation	x	CHD7 inhibits transcription of REC8L1 .	20657823	Chd7	1	0	Rec8	1	0
1001	E2F3	Transcription factor	Bik	Generic binding protein	Activation	Transcription regulation	x	E2F3 can bind to gene Bik promoter and activates Bik expression.	17027756	E2f3	1	0	Blk	1	0
1003	MeCP2	Generic binding protein	Clusterin	Generic binding protein	Inhibition	Transcription regulation	x	MeCP2 associate with promoter regions of CLU. the abnormal expression of CLU is due to a lack of MeCP2.	20420693	Mecp2	1	0	Trpm2	1	0
1004	RBP-J kappa (CBF1)	Transcription factor	Perforin	Generic binding protein	Unspecified	Transcription regulation	x	NF-{kappa}B and CSL both are recruited to the perforin and granzyme B promoters and, in the case of NF-{kappa}B, interaction with nuclear complexes that require Notch1 directly regulates these CTL effector molecules.	18724371;19265115	Rbpj	1	0	Prf1	1	0
1006	SP1	Transcription factor	ATP7B	Generic channel	Unspecified	Transcription regulation	x	Putative SP1 binding sites are found in gene ATP7B promoter.	10334941;10502776;11985593	Sp1	1	0	Atp7a	1	0
1008	HES1	Transcription factor	DTX1	Generic binding protein	Inhibition	Transcription regulation	x	HES1 causes transcriptional inhibition of Deltex1 by directly binding to the promoter of Deltex1	20208568	Hes1	1	0	Dtx1	1	0
1016	XBP1	Transcription factor	NET6(TSPAN13)	Generic receptor	Unspecified	Transcription regulation	x	XBP1 can bind to gene NET6(TSPAN13) promoter.	17612490	Xbp1	1	0	Tspan13	1	0
1018	BLIMP1 (PRDI-BF1)	Transcription factor	MKP-7	Protein phosphatase	Inhibition	Transcription regulation	x	BLIMP1 (PRDI-BF1) binds to gene MKP-7 promoter and suppresses MKP-7 expression.	17846422	Prdm1	1	0	Dusp16	1	0
1022	SP1	Transcription factor	PDE4A	Generic enzyme	Activation	Transcription regulation	x	The putative Sp1 binding site at position -348 to -336 of the murine PDE4A10 promoter is important for maintaining basal levels of transcription.	11306681;18721873	Sp1	1	0	Pde4a	1	0
1023	SP1	Transcription factor	Connexin 43	Generic channel	Activation	Transcription regulation	x	SP1 can bind to gene Connexin 43 promoter.	11255234;14644504;15328367;19679555;22549838;23201262;23596417	Sp1	1	0	Npm1	1	0
1025	SP1	Transcription factor	Ep-CAM	Protein	Activation	Transcription regulation	x	Putative SP1 and ETS1 binding sites are found in gene EPCAM promoter.	15138310;15243630;17559145;18631392;20940408;21694727	Sp1	1	0	Epcam	1	0
1026	HIP1	Generic binding protein	Caspase-1	Generic protease	Activation	Transcription regulation	x	HIP-1-HIPPI heterodimer binds to caspase-1 promoter.	19934260	Hip1	1	0	Casp1	1	0
1027	HIF1A	Transcription factor	TERC	RNA	Unspecified	Transcription regulation	x	HIF1A regulates transcription of TERC .	16170363	Hif1a	1	0	Mtr	1	0
1031	c-Rel (NF-kB subunit)	Transcription factor	RPL39	Generic binding protein	Unspecified	Transcription regulation	x	RPL39 was identificated as c-Rel target gene by using genome-scale location analysis wich couples ChIP with microarrays after stimulation with bacterial lipopolysaccharide.	16595631	Rel	1	0	Rpl39	1	0
1033	IRF4	Transcription factor	ERp72	Generic enzyme	Inhibition	Transcription regulation	x	IRF4 probably binds to promoter region of ERp72 and inhibits its expression.	21919915	Irf4	1	0	Pdia4	1	0
1034	CLOCK	Transcription factor	HIF1A	Transcription factor	Unspecified	Transcription regulation	x	TSS of HIF1a gene promoter contains CLOCK binding Sites and its transcriptional regulation is under CLOCK control.	18546475;21731503	Clock	1	0	Hif1a	1	0
1037	SMAD3	Transcription factor	FAK1	Protein kinase	Activation	Transcription regulation	x	TGF-beta increased DNA binding of Smad4, phospho-Smad2/3 and Runx1/AML1a to the most distal 435 bp containing 3 SBE and 2 AML1a sites of the FAK promoter by ChIP assay.	19059368	Smad3	1	0	Ptk2	1	0
1038	N-CoR	Generic binding protein	PMEPA1	Generic binding protein	Inhibition	Transcription regulation	x	N-CoR co-inhibits transcription of PMEPA1 .	23518348	Ncor1	1	0	Pmepa1	1	0
1039	TCF7L2 (TCF4)	Transcription factor	PMEPA1	Generic binding protein	Activation	Transcription regulation	x	TCF7L2 (TCF4) probably regulates transcription of PMEPA1.	18268006;20889500	Tcf4	1	0	Pmepa1	1	0
1040	ATF7IP	Generic binding protein	TERC	RNA	Activation	Transcription regulation	x	MCAF1 and Sp1 were bound to TERC promoter as was shown by ChIPand Q-PCR assays.	19106100	Atf7ip	1	0	Mtr	1	0
1041	HIF1A	Transcription factor	CCR1	GPCR	Activation	Transcription regulation	x	Putative HIF1A binding sites are found in gene CCR1 promoter.	11556842;20035082;20880076	Hif1a	1	0	Ccr1	1	0
1044	CLOCK	Transcription factor	ATF-5	Transcription factor	Inhibition	Transcription regulation	x	CLOCK can bind to gene ATF-5 promoter and suppress ATF-5 expression.	17823250	Clock	1	0	Atf7	1	0
1045	SP1	Transcription factor	RIP140	Generic binding protein	Activation	Transcription regulation	x	SP1 can bind to gene RIP140 promoter and activates RIP140 expression.	16923809;22629304	Sp1	1	0	Nrip1	1	0
1053	IRF4	Transcription factor	INTS6	Generic enzyme	Unspecified	Transcription regulation	x	IRF4 probably binds to promoter region of INTS6 and stimulates its expression.	21919915	Irf4	1	0	Ints6	1	0
1054	c-Rel (NF-kB subunit)	Transcription factor	CCR5	GPCR	Unspecified	Transcription regulation	x	C-Rel (NF-kB subunit) can bind to gene CCR5 promoter.	10747879;15224670	Rel	1	0	Ccr5	1	0
1055	HIF1A	Transcription factor	EDEM	Generic enzyme	Unspecified	Transcription regulation	x	HIF1A probably regulates gene EDEM1 transcription.	19386601	Hif1a	1	0	Edem1	1	0
1057	TCF7L2 (TCF4)	Transcription factor	CAS-L	Generic binding protein	Activation	Transcription regulation	x	TCF7L2 (TCF4) probably regulates transcription of CAS-L.	17693601;18268006;21317929	Tcf4	1	0	Nedd9	1	0
1059	UTX	Generic enzyme	AHR	Transcription factor	Activation	Transcription regulation	x	UTX co-activates transcription of AHR .	24316986	Kdm6a	1	0	Ahr	1	0
1063	MLL2	Generic enzyme	RIP140	Generic binding protein	Activation	Transcription regulation	x	ESR1, JMJD2B and MLL2 occupy ERalpha binding sites of TFF1, XPB1, NRIP1, GREB1, CCND1, EBAG9, CYP1b1, ESR1, CASP7, MYC, CTSD, and PR genes.	21502505	Mll2	1	0	Nrip1	1	0
1065	SP1	Transcription factor	MeCP2	Generic binding protein	Activation	Transcription regulation	x	General transcription factor Sp1 binding sites are most abundant in the proximal promoter fragments and in an EMSA-positive fragment of enhancer F21. Sp1 contains zinc-finger domains that bind GC or GT boxes, and MECP2 is a known in vivo target of Sp1.	9160753;15109260;16613900;18654640;20385708	Sp1	1	0	Mecp2	1	0
1068	PCAF	Generic enzyme	Guanylate cyclase A (NPR1)	GPCR	Activation	Transcription regulation	x	PCAF co-activates transcription of Guanylate cyclase A (NPR1) .	24451378	Kat2b	1	0	Gca	1	0
1071	NF-AT1(NFATC2)	Transcription factor	TC21	RAS - superfamily	Activation	Transcription regulation	x	NF-AT1(NFATC2) activates transcription of TC21 .	24861619	Nfatc2	1	0	Rras2	1	0
1073	BMI-1	Generic binding protein	Clusterin	Generic binding protein	Unspecified	Transcription regulation	x	BMI-1 co-regulates transcription of Clusterin .	23362253	Bmi1	1	0	Trpm2	1	0
1075	SP1	Transcription factor	Nectin-2	Generic receptor	Activation	Transcription regulation	x	SP1 can bind to gene Nectin-2 promoter and activates Nectin-2 expression.	16250013;18654640	Sp1	1	0	Pvr	1	0
1080	SP1	Transcription factor	XIST	RNA	Unspecified	Transcription regulation	x	SP1 can bind to gene XIST promoter.	9185579;9426246	Sp1	1	0	Xist	1	0
1081	Ikaros	Transcription factor	HES1	Transcription factor	Inhibition	Transcription regulation	x	Ikaros directly represses Hes1 in concert with the transcriptional repressor, RBP-Jkappa.	18287091;18852286;18941217;21737484;22778136;23990620	Ikzf1	1	0	Hes1	1	0
1082	HIF1A	Transcription factor	RGS3	Regulators (GDI, GAP, GEF)	Unspecified	Transcription regulation	x	HIF1A binds to the RGS3 promoter.	20657781	Hif1a	1	0	Rgs3	1	0
1083	IRF4	Transcription factor	THADA	Transporter	Unspecified	Transcription regulation	x	IRF4 probably binds to promoter region of THADA and stimulates its expression.	21919915	Irf4	1	0	Thada	1	0
1085	c-Rel (NF-kB subunit)	Transcription factor	CD21	Generic receptor	Unspecified	Transcription regulation	x	c-Rel binds to the genomic promoter of Cd21at two locations that overlap with the consensus NF-B element or the X box/E box.	12444129	Rel	1	0	Cr2	1	0
1086	Asxl2	Generic binding protein	GRK5	Protein kinase	Inhibition	Transcription regulation	x	Asxl2 co-inhibits transcription of GRK5 .	24040135	Asxl2	1	0	Grk5	1	0
1087	c-Rel (NF-kB subunit)	Transcription factor	HIF1A	Transcription factor	Activation	Transcription regulation	x	c-Rel (NF-kB subunit) activates transcription of HIF1A .	18393939	Rel	1	0	Hif1a	1	0
1088	MLL1 (HRX)	Transcription factor	SOCS3	Generic binding protein	Unspecified	Transcription regulation	x	Mll1 binds to Socs3 promoter.	22753940	Mll1	1	0	Socs3	1	0
1089	Oct-1	Transcription factor	p27KIP1	Generic binding protein	Activation	Transcription regulation	x	Oct-1 activates transcription of p27KIP1 .	20935455	Pou2f1	1	0	Cdkn1b	1	0
1090	IRF4	Transcription factor	CAMSAP1L1	Protein	Inhibition	Transcription regulation	x	IRF4 probably binds to promoter region of CAMSAP1L1 and inhibits its expression.	21919915	Irf4	1	0	Camsap2	1	0
1097	JHDM1D	Generic binding protein	TNF-R2	Generic receptor	Activation	Transcription regulation	x	Both JMJD3 and KIAA1718/JHDM1D regulate transcription of TNFRSF1B.	22713873	Jhdm1d	1	0	Tnfrsf1b	1	0
1106	TCF7L2 (TCF4)	Transcription factor	SMAD3	Transcription factor	Activation	Transcription regulation	x	Physical interaction of Smad3 with beta-catenin and TCF4 was demonstrated.	15292219;17684115;18203713;18595660;20640398;20889500	Tcf4	1	0	Smad3	1	0
1107	ELF1	Transcription factor	ID2	Generic binding protein	Unspecified	Transcription regulation	x	ETS1 and ELF1 were able to bind the Idb2 promoter.	22608498	Elf1	1	0	Id2	1	0
1111	Rb protein	Generic binding protein	WRN	Generic enzyme	Inhibition	Transcription regulation	x	We found that both E2Fs (E2F1 and E2F4) as well as Rb appeared to bind to the WRN promoter in wild-type MEFs.	18215118	Rb1	1	0	Wrn	1	0
1114	MeCP2	Generic binding protein	MLCP (cat)	Protein phosphatase	Unspecified	Transcription regulation	x	MeCP2 co-regulates transcription of MLCP (cat) .	23688924	Mecp2	1	0	Ppp1cb	1	0
1115	CREB3L2	Transcription factor	ATF-5	Transcription factor	Activation	Transcription regulation	x	CREB3L2 initiates transcription of ATF5.	20495567;22936798	Creb3l2	1	0	Atf7	1	0
1116	CHD7	Generic enzyme	RBP-J kappa (CBF1)	Transcription factor	Activation	Transcription regulation	x	SOX2 and CHD7 bind to the gene JAG1, HES5, RBPJ, TULP3,GLI2, GLI3 and MYCN promoters and activate their expression.	21532573	Chd7	1	0	Rbpj	1	0
1117	c-Rel (NF-kB subunit)	Transcription factor	GBP2	Generic enzyme	Activation	Transcription regulation	x	Chromatin immunoprecipitation (ChIP) and real-time PCR assays confirmed that cRel directly binds to the promoter GBP2.	16973832;18715197	Rel	1	0	Gbp2	1	0
1122	TCF7L2 (TCF4)	Transcription factor	CaMK II delta	Protein kinase	Activation	Transcription regulation	x	TCF7L2 (TCF4) binds to gene CaMK II delta promoter and activates CaMK II delta expression.	17360646	Tcf4	1	0	Camk2d	1	0
1123	SP1	Transcription factor	PGRP-L	Generic receptor	Activation	Transcription regulation	x	SP1 can bind to gene PGRP-L promoter and activates PGRP-L expression.	16714290	Sp1	1	0	Pglyrp2	1	0
1132	MYSM1	Generic binding protein	ID2	Generic binding protein	Activation	Transcription regulation	x	MYSM1 co-activates transcription of ID2 .	24062447	Mysm1	1	0	Id2	1	0
1134	Ikaros	Transcription factor	Aiolos	Transcription factor	Activation	Transcription regulation	x	Chromatin immunoprecipitation assay revealed that Ikaros, NFkappaB and AP4 are bound to Aiolos promoter.	9155026;10204490;10357820;17383641	Ikzf1	1	0	Ikzf3	1	0
1135	HIF1A	Transcription factor	SLC12A6	Transporter	Activation	Transcription regulation	x	HIF1A activates transcription of SLC12A6 .	24227191	Hif1a	1	0	Slc12a6	1	0
1136	TCF7L2 (TCF4)	Transcription factor	Plexin C1	Generic receptor	Unspecified	Transcription regulation	x	TCF7L2 (TCF4) regulates transcription of Plexin C1 .	23142137;23769673	Tcf4	1	0	Plxnc1	1	0
1138	HIF1A	Transcription factor	PDE4D	Generic enzyme	Activation	Transcription regulation	x	Upregulation of PDE4 isoforms (mainly PDE4A and PDE4D) by hypoxia was mediated by HIF1A and EPAS1. Furthermore, PDE4 regulated HIF transcriptional activity via a cAMP-PKA/EPAC-dependent pathway.	22525277	Hif1a	1	0	Pde4d	1	0
1139	ATF-6 alpha (90kDa)	Transcription factor	DNAJC3	Generic binding protein	Activation	Transcription regulation	x	ATF-6 alpha (90kDa) activates transcription of DNAJC3 .	12601012	Atf6	1	0	Dnajc3	1	0
1140	SP1	Transcription factor	Septin 6	Generic binding protein	Unspecified	Transcription regulation	x	SP1 regulates transcription of Septin 6 .	23653361	Sp1	1	0	Sept2	1	0
1142	c-Rel (NF-kB subunit)	Transcription factor	ATM	Protein kinase	Activation	Transcription regulation	x	c-Rel directly transactivates ATM, EP300 (p300), SFN (14-3-3sigma), TGF-beta1, MMP1 (matrix metalloproteinase 1) and SELL (L-selectin).	19502793	Rel	1	0	Atm	1	0
1143	GRK5	Protein kinase	Bcl-2	Generic binding protein	Inhibition	Transcription regulation	x	GRK5 co-inhibits transcription of Bcl-2 .	19852948	Grk5	1	0	Bcl2	1	0
1145	IKK-alpha	Protein kinase	HES1	Transcription factor	Activation	Transcription regulation	x	Our results demonstrate that IKKalpha associates with the hes1, hes5, and herp2/hrt1 gene promoters.	15536134;17190815	Chuk	1	0	Hes1	1	0
1148	UTX	Generic enzyme	MLL1 (HRX)	Transcription factor	Unspecified	Transcription regulation	x	UTX directly associates with the promoters of the Mll1, Runx1 and Scl genes and modulate their transcription by controlling H3K27me3 marks on respective promoter regions.	22306297	Kdm6a	1	0	Mll1	1	0
1151	AHR	Transcription factor	TMEM30A	Protein	Unspecified	Transcription regulation	x	3-methylcholanthrene induces recruitment of AHR to TMEM30a promoter.	19574409;20348232;21762485;21889950	Ahr	1	0	Tmem30a	1	0
1153	SP1	Transcription factor	GLSL	Generic enzyme	Activation	Transcription regulation	x	SP1 can bind to gene GLSL promoter and activates GLSL expression.	12444921;18654640;22679499	Sp1	1	0	Gls	1	0
1154	MEF2A	Transcription factor	DIP-1	Generic enzyme	Unspecified	Transcription regulation	x	MEF2A binds to the gene DIP-1 promoter.	21415370	Mef2a	1	0	Mib1	1	0
1157	XBP1	Transcription factor	GFPT1	Generic enzyme	Activation	Transcription regulation	x	XBP1 activates transcription of GFPT1 .	24630721	Xbp1	1	0	Gfpt1	1	0
1159	N-CoR	Generic binding protein	CLOCK	Transcription factor	Inhibition	Transcription regulation	x	NCoR was recruited to the CLOCK promoter site.	21479263	Ncor1	1	0	Clock	1	0
1160	IKK-alpha	Protein kinase	HES5	Transcription factor	Activation	Transcription regulation	x	Our results demonstrate that IKKalpha associates with the hes1, hes5, and herp2/hrt1 gene promoters.	17190815	Chuk	1	0	Hes5	1	0
1164	IRF4	Transcription factor	ELL2	Generic binding protein	Unspecified	Transcription regulation	x	IRF4 can bind to gene ELL2 promoter.	18568025	Irf4	1	0	Ell2	1	0
1167	SP1	Transcription factor	SON	Generic binding protein	Unspecified	Transcription regulation	x	SP1 regulates transcription of SON .	17264126	Sp1	1	0	Son	1	0
1171	SP1	Transcription factor	XBP1	Transcription factor	Unspecified	Transcription regulation	x	SP1 regulates transcription of XBP1 .	10675042;10907849;16757577;17264126;17884689;18654640;21980432	Sp1	1	0	Xbp1	1	0
1172	Kaiso	Transcription factor	Cyclin T1	Generic binding protein	Unspecified	Transcription regulation	x	Kaiso binds to the gene Cyclin T1 promoter.	22521691	Zbtb33	1	0	Ccnt1	1	0
1176	BLIMP1 (PRDI-BF1)	Transcription factor	TRAP240	Generic binding protein	Unspecified	Transcription regulation	x	BLIMP1 (PRDI-BF1) regulates transcription of TRAP240 .	23851488	Prdm1	1	0	Med13	1	0
1177	NF-AT	Transcription factor	gp91-phox	Generic enzyme	Unspecified	Transcription regulation	x	NF-AT regulates transcription of gp91-phox .	23276953;24371139	Nfatc2;Nfat5	1	0	Cybb	1	0
1179	NF-AT1(NFATC2)	Transcription factor	CD9	Generic receptor	Activation	Transcription regulation	x	NF-AT1(NFATC2) can bind to gene CD9 promoter and activates CD9 expression.	10692237	Nfatc2	1	0	Cd9	1	0
1180	SP1	Transcription factor	Utrophin	Generic binding protein	Activation	Transcription regulation	x	Transient transfections analysis of mutant promoters in rhabdomyosarcoma cells showed that the upstream promoter contains three functional GC elements that are recognised by Sp1 and Sp3 factors in vitro.	8649981;9079621;11237613;11726694;11997063;12633873;16416260	Sp1	1	0	Utrn	1	0
1181	c-Rel (NF-kB subunit)	Transcription factor	BFL1	Generic binding protein	Activation	Transcription regulation	x	BFL1 was identificated as c-Rel (NF-kB subunit) target gene by using genome-scale location analysis wich couples ChIP with microarrays after stimulation with bacterial lipopolysaccharide.	10049353;10049356;15858576;16595631;16945132;17567982;22553204	Rel	1	0	Bcl2a1d;Bcl2a1a	1	0
1182	ATF-6 alpha (50kDa)	Transcription factor	XBP1	Transcription factor	Activation	Transcription regulation	x	PATF6?(N) and pXBP1(S) can heterodimerize specifically when both are produced in ER-stressed cells.	11779464;12374812;12692187;16432136;16757577;16953201;17761531;18670423	Atf6	1	0	Xbp1	1	0
1203	SP1	Transcription factor	Insulin receptor	Receptor with enzyme activity	Activation	Transcription regulation	x	Insulin receptor is SP1 target gene.	1311316;1995641;3410165;3680248;7776968;8184746;12665574;16707431;16998535;18664368	Sp1	1	0	Insr	1	0
1204	SP1	Transcription factor	MDR1	Transporter	Activation	Transcription regulation	x	Sp1 has a predicted binding site in MDR1 promoter.	8096520;8103518;10411657;10644769;11483599;22154511;23133566	Sp1	1	0	Abcb1a	1	0
1205	SP1	Transcription factor	PLAUR (uPAR)	Generic receptor	Activation	Transcription regulation	x	Putative SP1 binding sites are found in gene PLAUR (uPAR) promoter.	7605992;9523687;9988707;10373450;10684975;10824110;11223863;11988840;12817472;15031282;15188055;16261846;17297470;19836969;20736951	Sp1	1	0	Plaur	1	0
1206	SP1	Transcription factor	ITGAV	Generic receptor	Activation	Transcription regulation	x	SP1 can bind to gene ITGAV promoter.	9473675;10504395;10899572;17194617;23319049	Sp1	1	0	Itgav	1	0
1207	SP1	Transcription factor	Glycophorin C	Protein	Activation	Transcription regulation	x	Putative SP1 binding site is found in gene Glycophorin C promoter.	1396593;2211589;2584223;11424081	Sp1	1	0	Gypc	1	0
1208	SP1	Transcription factor	Protein C	Generic protease	Unspecified	Transcription regulation	x	SP1 can bind to gene Protein C promoter.	8621633;9442072	Sp1	1	0	Apc	1	0
1209	SP1	Transcription factor	p27KIP1	Generic binding protein	Activation	Transcription regulation	x	SP1 upregulates p27KIP1 gene transcription	8973354;9247132;9349726;10072762;10542271;12907235;12907249;15899840;15951157;16105842;16518840;17192405;18593937;18664368;22415074;23184467;24401087	Sp1	1	0	Cdkn1b	1	0
1210	ELF1	Transcription factor	gp91-phox	Generic enzyme	Activation	Transcription regulation	x	ELF1 activates transcription of gp91-phox .	9600921;10233904;15618156	Elf1	1	0	Cybb	1	0
1214	SP1	Transcription factor	ATM	Protein kinase	Activation	Transcription regulation	x	SP1 can bind to gene ATM promoter and activates ATM expression.	8923007;11466608;12939743;18226599;18654640	Sp1	1	0	Atm	1	0
1224	ATF-6 alpha (50kDa)	Transcription factor	GRP78	Generic binding protein	Activation	Transcription regulation	x	ATF6 enhanced transcription of GRP78 gene in an ERSE-dependent manner.	9837962;10564271;10856300;11163209;12586069;14973138;15899857;16364319;16452489;17241871;17288551;17522056;17535801;17721549;17765679;18049481;18670423	Atf6	1	0	Hspa5	1	0
1230	IRF4	Transcription factor	Beta-2-microglobulin	Receptor ligand	Unspecified	Transcription regulation	x	IRF4 can bind to gene Beta-2-microglobulin promoter.	12480693	Irf4	1	0	B2m	1	0
1233	HIF1A	Transcription factor	PLAUR (uPAR)	Generic receptor	Activation	Transcription regulation	x	HIF1A increases PLAUR (uPAR) mRNA expression.	12615733;16956360;17335808;17514355;18259193;19177204;19287962	Hif1a	1	0	Plaur	1	0
1238	AHR	Transcription factor	DNA polymerase kappa	Generic enzyme	Activation	Transcription regulation	x	AHR can bind to gene DNA polymerase kappa promoter and activates DNA polymerase kappa expression.	11733032;21762485;22227292	Ahr	1	0	Polk	1	0
1241	RBP-J kappa (CBF1)	Transcription factor	HES1	Transcription factor	Activation	Transcription regulation	x	RBP-J kappa (CBF1) induces expression of HES1.	7566092;9790494;9819428;10066785;10433920;12548545;15546612;15866158;16354684;17015435;18287091;18339869;18490439;18852286;19169276;19321451;19325125;19800882;19956862;20145124;20404113;20634318;20833210;21637838;21730020;21956839;22167192;22232070;22479394;22915591;23022380;23651858;24167291;24260356;24298019;24603501	Rbpj	1	0	Hes1	1	0
1243	HIF1A	Transcription factor	MDR1	Transporter	Activation	Transcription regulation	x	HIF1A binds to MDR1 promoter.	12067980;16516853;17118268;17433259;17452336;21922131;21964646;22217342;24137413;24901645	Hif1a	1	0	Abcb1a	1	0
1244	Tcf(Lef)	Transcription factor	ITF2	Transcription factor	Activation	Transcription regulation	x	ITF2 is a TCF-regulated gene, which functions in concert with other TCF target genes to promote growth and/or survival of cancer cells with defects in beta-catenin regulation.	12086873	Tcf4	1	0		1	0
1245	N-CoR	Generic binding protein	CD82	Generic receptor	Inhibition	Transcription regulation	x	NCOR1 (N-CoR) interacts with the CD82 (KAI1) promoter.\.	12150997;15829968;16260083;18822372;24878959	Ncor1	1	0	Cd82	1	0
1246	SP1	Transcription factor	BACE1	Generic protease	Activation	Transcription regulation	x	BACE1 was identified as target for SP1 by sequence analysis of BACE1 promoter.	12815710;14701757;15059975;15059977;15857888;16757811;16904810;18695942;20211007	Sp1	1	0	Bace1	1	0
1250	SP1	Transcription factor	ARSB	Generic enzyme	Unspecified	Transcription regulation	x	This putative promotor region is located in a CpG island and contains potential Sp1 and AP2 binding sites.	7687847	Sp1	1	0	Arsb	1	0
1255	SP1	Transcription factor	GLVR1	Generic receptor	Activation	Transcription regulation	x	Putative SP1 binding site was found in gene GLVR1 promoter.	9889306;10689185;11722845;16678385	Sp1	1	0	Slc20a1	1	0
1256	SP4	Transcription factor	Prosaposin	Generic binding protein	Inhibition	Transcription regulation	x	SP4 binds to gene Prosaposin promoter and suppresses Prosaposin expression.	9582364;11879571	Sp4	1	0	Psap	1	0
1261	SP1	Transcription factor	PKR	Protein kinase	Activation	Transcription regulation	x	Putative SP1 binding site is found in gene PKR promoter.	7914700;10767560;12396729;12954221;14645369;16339759	Sp1	1	0	Eif2ak2	1	0
1264	Oct-1	Transcription factor	LIPC (HL)	Generic binding protein	Unspecified	Transcription regulation	x	Oct-1 can bind to gene LIPC (HL) promoter.	2322583;15017363;16546477	Pou2f1	1	0	Lipc	1	0
1267	Oct-1	Transcription factor	FGL2	Generic binding protein	Unspecified	Transcription regulation	x	Oct-1 can bind to gene FGL2 promoter.	12752447;21461879	Pou2f1	1	0	Fgl2	1	0
1276	REV-ERB-BETA	Transcription factor	AFP	Transporter	Inhibition	Transcription regulation	x	REV-ERB-BETA binds to gene AFP promoter and suppresses AFP expression.	11058961	Nr1d2	1	0	Afp	1	0
1293	Oct-1	Transcription factor	CXCR5	GPCR	Activation	Transcription regulation	x	Oct-1 binds to gene CXCR5 promoter and activates CXCR5 expression.	9786883;14993281	Pou2f1	1	0	Cxcr5	1	0
1294	ELF1	Transcription factor	TLR9	Generic receptor	Activation	Transcription regulation	x	ELF1 can bind to gene TLR9 promoter and activates TLR9 expression.	15294971	Elf1	1	0	Tlr9	1	0
1298	XBP1	Transcription factor	EDEM	Generic enzyme	Activation	Transcription regulation	x	Transcriptional induction of EDEM is achieved by the IRE1-XBP1 pathway.	12586069;14559994;16849518;17288551;17612490;19762508	Xbp1	1	0	Edem1	1	0
1302	AHR	Transcription factor	HES1	Transcription factor	Activation	Transcription regulation	x	AHR can bind to gene HES1 promoter and activates HES1 expression.	14722248;21762485;21889950	Ahr	1	0	Hes1	1	0
1313	SP1	Transcription factor	ALPL	Generic phosphatase	Unspecified	Transcription regulation	x	SP1 can bind to gene ALPL promoter.	2156238;2352511;9584982;9842508;23341573	Sp1	1	0	Alpl	1	0
1315	RBP-J kappa (CBF1)	Transcription factor	HES5	Transcription factor	Activation	Transcription regulation	x	RBP-J kappa (CBF1) binds to gene HES5 promoter and activates HES5 expression.	12620226;17611704;20634318;21765423;22232070;23224519;24374627	Rbpj	1	0	Hes5	1	0
1316	BRM	Generic enzyme	HES1	Transcription factor	Unspecified	Transcription regulation	x	BRM can bind to gene HES1 promoter.	12620226;17855369	Smarca2	1	0	Hes1	1	0
1321	XBP1	Transcription factor	DNAJC3	Generic binding protein	Activation	Transcription regulation	x	XBP1 binds to the promoter region of DNAJC3 and stimulates its expression	14559994;16953201	Xbp1	1	0	Dnajc3	1	0
1323	Tcf(Lef)	Transcription factor	Clusterin	Generic binding protein	Inhibition	Transcription regulation	x	Tcf(Lef) can bind to gene Clusterin promoter and suppress Clusterin expression.	15735679	Tcf4	1	0	Trpm2	1	0
1326	ATF-6 alpha (50kDa)	Transcription factor	DNAJC3	Generic binding protein	Activation	Transcription regulation	x	ATF-6 alpha binds to gene DNAJC3 promoter and activates DNAJC3 expression.	12601012	Atf6	1	0	Dnajc3	1	0
1328	SP1	Transcription factor	PLA2G7	Generic phospholipase	Activation	Transcription regulation	x	SP1 activates transcription of PLA2G7 .	9461591;12854969;15215249	Sp1	1	0	Pla2g7	1	0
1347	Ikaros	Transcription factor	FAAH	Generic enzyme	Activation	Transcription regulation	x	Ikaros activates transcription of FAAH .	12799380;15606754;17135265	Ikzf1	1	0	Faah	1	0
1354	Aiolos	Transcription factor	Bcl-2	Generic binding protein	Activation	Transcription regulation	x	Aiolos can bind to gene Bcl-2 promoter and activates Bcl-2 expression.	10369681	Ikzf3	1	0	Bcl2	1	0
1356	SP1	Transcription factor	GGH	Generic protease	Activation	Transcription regulation	x	SP1 activates transcription of GGH .	10393243;10570974;12095690	Sp1	1	0	Ggh	1	0
1357	Ikaros	Transcription factor	GGH	Generic protease	Activation	Transcription regulation	x	Putative Ikaros binding site was found in gene GGH promoter.	10393243;11368914;12095690;12909365;14597182	Ikzf1	1	0	Ggh	1	0
1360	Oct-1	Transcription factor	Fc epsilon RI beta	Generic receptor	Activation	Transcription regulation	x	Oct-1 can bind to gene Fc epsilon RI beta promoter and activates Fc epsilon RI beta expression.	12697656;16428815	Pou2f1	1	0	Ms4a1	1	0
1372	SP1	Transcription factor	Guanylate cyclase A (NPR1)	GPCR	Activation	Transcription regulation	x	The 5'-flanking region of the rat guanylyl cyclase A contains three potential Sp1-binding sites and an inverted CCAAT box, but no apparent TATA box.	1978722;12095686;15911069;16517010;20864529;24451378	Sp1	1	0	Gca	1	0
1374	SP1	Transcription factor	SR-BI	Generic receptor	Activation	Transcription regulation	x	Sp1 can bind to the SR-BI gene promoter.	10215860;10801817;11145566;11585816;20463057	Sp1	1	0	Cd36	1	0
1375	E2F3	Transcription factor	ATM	Protein kinase	Activation	Transcription regulation	x	E2F3 binds to gene ATM promoter and activates ATM expression.	12527885	E2f3	1	0	Atm	1	0

## Sheet: MZCD9+>others
Table SII: Transcription Factors that control upregulated genes (FC>2) in MZCD9+ versus other subsets
	From		To							From	MZCD9+ > others fc2		To	MZCD9+ > others fc2
#	Network Object "FROM"	Object Type	Network Object "TO"	Object Type	Effect	Mechanism	Mus musculus	Link Info	References	Input IDs	Signal	p-value	Input IDs	Signal	p-value
1	CLOCK	Transcription factor	TCF7L2 (TCF4)	Transcription factor	Unspecified	Transcription regulation	x	Bmal1/Clock bound to TCF4 promoter.	22080954	Clock	1	0	Tcf4	1	0
3	TCF7L2 (TCF4)	Transcription factor	Polycystin	Generic channel	Activation	Transcription regulation	x	TCF7L2 (TCF4) can bind to gene Polycystin promoter and activates Polycystin expression.	12048202	Tcf4	1	0	Pkd1	1	0
8	SMAD3	Transcription factor	TGF-beta receptor type I	Receptor with enzyme activity	Unspecified	Transcription regulation	x	TGF-beta induces transient interaction between TbetaRI and Smad2/3, followed by the complexation with importin beta1 and nucleolin in the cytoplasm to trigger nuclear translocation. In a transformed cellular context with high Ran activity, this event results in accumulation of TbetaRI in the nucleus.	22473997;23622244	Smad3	1	0	Tgfbr1	1	0
9	Oct-1	Transcription factor	ASAH2	Generic enzyme	Unspecified	Transcription regulation	x	The putative promoter sequence of the neutral CDase of mouse brain contains possible binding sites for transcription factors such as AP-4, NKX2.5 , AP1, MZF1, Sry, Oct-1, AML1, HFH2, p53, sox5, MyoD, RFX1, c-Myb, TCF8, PBX1 and USF.	12435403;21531200	Pou2f1	1	0	Asah2	1	0
14	MLL2	Generic enzyme	ASB2	Generic binding protein	Activation	Transcription regulation	x	MLL2 Regulates the Expression of the Retinoic Acid-Responsive Gene ASB2.	23045699	Mll2	1	0	Asb2	1	0
17	SMAD3	Transcription factor	ITGB1	Generic receptor	Activation	Transcription regulation	x	SMAD3 probably regulates transcription of ITGB1 in human B-cell lymphoma.	20709799;18277385;21625455	Smad3	1	0	Itgb1	1	0
18	ZNF395	Generic binding protein	Huntingtin	Generic binding protein	Activation	Transcription regulation	x	ZNF395 binds to gene Huntingtin promoter and activates Huntingtin expression.	14625278	Prf1	1	0	Htt	1	0
19	BLIMP1 (PRDI-BF1)	Transcription factor	ARTS-1	Metalloprotease	Inhibition	Transcription regulation	x	BLIMP1 (PRDI-BF1) binds to gene ARTS-1 promoter and suppresses ARTS-1 expression.	18025207	Prdm1	1	0	Erap1	1	0
21	Oct-1	Transcription factor	PGDS	Generic enzyme	Activation	Transcription regulation	x	Oct-1 can bind to gene PGDS promoter and activates PGDS expression.	10998423	Pou2f1	1	0	Hpgds	1	0
22	BMI-1	Generic binding protein	ID2	Generic binding protein	Unspecified	Transcription regulation	x	BMI-1 co-regulates transcription of ID2 .	24062447	Bmi1	1	0	Id2	1	0
23	TCF7L2 (TCF4)	Transcription factor	MDR1	Transporter	Activation	Transcription regulation	x	TCF7L2 (TCF4) regulates transcription of MDR1	10987283;18268006;20640398;22460269	Tcf4	1	0	Abcb1a	1	0
24	TCF7L2 (TCF4)	Transcription factor	ID2	Generic binding protein	Activation	Transcription regulation	x	TCF7L2 (TCF4) promotes transcription of ID2.	11572874;18268006	Tcf4	1	0	Id2	1	0
26	SMAD3	Transcription factor	Bik	Generic binding protein	Activation	Transcription regulation	x	TGF-beta activates BIK by direct binding of transcriptionally active Smad3/4 complexes to the SBR2 sequence within the promoter.	19136942	Smad3	1	0	Blk	1	0
29	AHR	Transcription factor	UGTREL7	Transporter	Unspecified	Transcription regulation	x	AHR binds to the gene UGTREL7 promoter.	21762485;21889950	Ahr	1	0	Slc35d1	1	0
31	AHR	Transcription factor	ZNF770	Generic binding protein	Unspecified	Transcription regulation	x	ChIP-based SW-ELISA validated by functional screen revealed that AHR can bind to ZNF770 genomic region in mouse Hepa 1c cells.	19282623	Ahr	1	0	Zfp770	1	0
32	Oct-1	Transcription factor	CD21	Generic receptor	Unspecified	Transcription regulation	x	Oct-1 regulates transcription of CD21 .	17140663;17513763	Pou2f1	1	0	Cr2	1	0
33	c-Rel (NF-kB subunit)	Transcription factor	TCF7L2 (TCF4)	Transcription factor	Unspecified	Transcription regulation	x	ChIP analysis demonstrated that LPS induced the binding of NF-kappaB (at 1 h) and ATF3 (at 4 h) to the promoters of Cebpd, Nfkb2 and Tcf4.	19270711	Rel	1	0	Tcf4	1	0
35	TCF7L2 (TCF4)	Transcription factor	NOTCH2	Generic receptor	Activation	Transcription regulation	x	TCF7L2 (TCF4) directly activates transcription of NOTCH2	21437251	Tcf4	1	0	Notch2	1	0
39	TCF7L2 (TCF4)	Transcription factor	LI-cadherin	Generic binding protein	Unspecified	Transcription regulation	x	TCF7L2 (TCF4) probably regulates transcription of LI-cadherin.	18268006;20696899	Tcf4	1	0	Cdh17	1	0
42	BMI-1	Generic binding protein	KIF1B	Generic binding protein	Inhibition	Transcription regulation	x	Bmi1 binds to the promoter region of TSGs TSLC1 and KIF1Bb and suppresses transcription in NB cells.	20190806	Bmi1	1	0	Kif1b	1	0
44	UTX	Generic enzyme	BMI-1	Generic binding protein	Unspecified	Transcription regulation	x	UTX co-regulates transcription of BMI-1 .	23312906	Kdm6a	1	0	Bmi1	1	0
45	CLOCK	Transcription factor	TOP1	Generic enzyme	Activation	Transcription regulation	x	Putative E2-box of mouse TopoI (mTopoI) promoter is a direct target of the BMAL1/CLOCK heterodimer.	19138663	Clock	1	0	Top1	1	0
48	TBLR1 (DC42)	Generic binding protein	ITF2	Transcription factor	Activation	Transcription regulation	x	TBLR1 constitutively occupied on the ITF2 promoter in colorectal cancer cell lines	18193033	Tbl1xr1	1	0	Tcf4	1	0
51	SMAD3	Transcription factor	AHR	Transcription factor	Unspecified	Transcription regulation	x	TGF-beta-mediated regulation (inhibition in A549 or activation in ) of Ahr expression is mediated via Smad binding sequence and Smad binding core element. Overexpression of SMAD3 in A549 cells inhibits expression of Ahr.	11259615	Smad3	1	0	Ahr	1	0
52	Oct-1	Transcription factor	Sca-1	Generic binding protein	Unspecified	Transcription regulation	x	Oct-1 binds to gene Ly-6A/E promoter. DNA mobility shift assay was used.	10395674	Pou2f1	1	0	Ly6a	1	0
53	AHR	Transcription factor	Fascin	Generic binding protein	Activation	Transcription regulation	x	AHR probably regulates transcription of Fascin in human B-cell lymphoma.	18277385;12902483;19340314	Ahr	1	0	Fan1	1	0
54	BLIMP1 (PRDI-BF1)	Transcription factor	Proepithelin	Receptor ligand	Unspecified	Transcription regulation	x	BLIMP1 (PRDI-BF1) regulates transcription of Proepithelin .	23851488	Prdm1	1	0	Grn	1	0
55	SCAI	Protein	ITGB1	Generic receptor	Inhibition	Transcription regulation	x	SCAI binds to putative SRF consensus sequence (CArG box) proximal to the translation start site of beta1integrin and inhibits its expression.	19350017	Scai	1	0	Itgb1	1	0
57	TCF7L2 (TCF4)	Transcription factor	C1orf9	Protein	Unspecified	Transcription regulation	x	TCF7L2 (TCF4) regulates transcription of C1orf9 .	23769673	Tcf4	1	0	Suco	1	0
58	AHR	Transcription factor	TOP1	Generic enzyme	Unspecified	Transcription regulation	x	ChIP-based SW-ELISA validated by functional screen revealed that AHR can bind to TOP1 genomic region in mouse Hepa 1c cells.	19282623	Ahr	1	0	Top1	1	0
60	AHR	Transcription factor	CD36	Generic receptor	Activation	Transcription regulation	x	The mouse and human CD36 gene promoters are transcriptional targets of AhR.	20303349;21762485	Ahr	1	0	Cd36	1	0
63	Oct-1	Transcription factor	CCR5	GPCR	Inhibition	Transcription regulation	x	OCT-1 has a predicted binding site in the cis-regulatory region of CCR5 gene.	9388201;10747879;12082130;17442950	Pou2f1	1	0	Ccr5	1	0
67	AHR	Transcription factor	DDEF2(PAG3)	Regulators (GDI, GAP, GEF)	Unspecified	Transcription regulation	x	Putative AHR transcription factor-binding site is found in promoter region of DDEF2(PAG3).	21762485;24454361	Ahr	1	0	Asap2	1	0
73	CLOCK	Transcription factor	REV-ERB-BETA	Transcription factor	Activation	Transcription regulation	x	CLOCK increases REV-ERB-BETA mRNA expression.	17660447;21284980;24043798	Clock	1	0	Nr1d2	1	0
76	SMAD3	Transcription factor	ID2	Generic binding protein	Inhibition	Transcription regulation	x	Id2 repression by TGF- is Smad3-dependent.	19137015;22615489;23709694	Smad3	1	0	Id2	1	0
77	c-Rel (NF-kB subunit)	Transcription factor	TRAF1	Generic binding protein	Unspecified	Transcription regulation	x	TRAF1 was identificated as c-Rel (NF-kB subunit) transcription target by using genome-scale location analysis wich couples ChIP with microarrays after stimulation with bacterial lipopolysaccharide.	16595631	Rel	1	0	Traf1	1	0
78	MLL1 (HRX)	Transcription factor	AHR	Transcription factor	Inhibition	Transcription regulation	x	MLL1 (HRX) co-inhibits transcription of AHR .	24316986	Mll1	1	0	Ahr	1	0
79	TARDBP (TDP43)	Transcription factor	LARP4	Generic binding protein	Unspecified	Transcription regulation	x	TARDBP (TDP43) probably regulates transcription of LARP4 in human B-cell lymphoma.	18277385;20020773	Tardbp	1	0	Larp4	1	0
84	TCF7L2 (TCF4)	Transcription factor	CYP39A1	Generic enzyme	Unspecified	Transcription regulation	x	Beta-catenin and TCF4 and c-Jun co-occupied CYP39A1 gene containing TCF4 and AP-1 consensus motifs.	20460455	Tcf4	1	0	Cyp39a1	1	0
86	MLL1 (HRX)	Transcription factor	XRN1	Generic enzyme	Unspecified	Transcription regulation	x	MLL1 binds to the XRN1 promoter.	20064463	Mll1	1	0	Xrn1	1	0
88	AHR	Transcription factor	TBLR1 (DC42)	Generic binding protein	Unspecified	Transcription regulation	x	AHR and ESR1 bind to TBLR1 promoter.	19574409;21762485	Ahr	1	0	Tbl1xr1	1	0
93	TCF7L2 (TCF4)	Transcription factor	MACF1	Generic binding protein	Inhibition	Transcription regulation	x	TCF7L2 (TCF4) inhibits transcription of MACF1 .	24413017;24463605	Tcf4	1	0	Macf1	1	0
94	MLL2	Generic enzyme	SR-BI	Generic receptor	Activation	Transcription regulation	x	MLL2 co-activates transcription of SR-BI .	23192982	Mll2	1	0	Cd36	1	0
95	c-Rel (NF-kB subunit)	Transcription factor	CD59	Generic binding protein	Activation	Transcription regulation	x	c-Rel (NF-kB subunit) probably regulates transcription of CD59 in human B-cell lymphoma.	18277385;24338025	Rel	1	0	Cd59a	1	0
101	TCF7L2 (TCF4)	Transcription factor	Ataxin-1	Generic binding protein	Activation	Transcription regulation	x	TCF7L2 (TCF4) binds to gene Ataxin-1 promoter and activates Ataxin-1 expression.	17360646	Tcf4	1	0	Atxn1	1	0
103	c-Rel (NF-kB subunit)	Transcription factor	Glycophorin C	Protein	Unspecified	Transcription regulation	x	Glycophorin C was identificated as c-Rel (NF-kB subunit) transcription target by using genome-scale location analysis wich couples ChIP with microarrays after stimulation with bacterial lipopolysaccharide.	16595631	Rel	1	0	Gypc	1	0
104	MLL1 (HRX)	Transcription factor	DDX5	Generic enzyme	Unspecified	Transcription regulation	x	MLL1 binds to the DDX5 promoter.	20064463	Mll1	1	0	Ddx5	1	0
105	MLL1 (HRX)	Transcription factor	MDR1	Transporter	Activation	Transcription regulation	x	Regulation of MDR1 by MLL1 was dependent on the CCAAT box within the proximal MDR1 promoter, similar to what we had shown for MDR1 promoter acetylation, and also requires NF-Y.	20861184	Mll1	1	0	Abcb1a	1	0
106	OGT (GlcNAc transferase)	Generic enzyme	GRK5	Protein kinase	Inhibition	Transcription regulation	x	OGT (GlcNAc transferase) co-inhibits transcription of GRK5 .	24474760	Ogt	1	0	Grk5	1	0
107	OGT (GlcNAc transferase)	Generic enzyme	ZNF258	Generic binding protein	Activation	Transcription regulation	x	OGT (GlcNAc transferase) co-activates transcription of ZNF258 .	23222540	Ogt	1	0	Zmym6	1	0
111	CHD7	Generic enzyme	HES5	Transcription factor	Activation	Transcription regulation	x	SOX2 and CHD7 bind to the gene JAG1, HES5, RBPJ, TULP3,GLI2, GLI3 and MYCN promoters and activate their expression.	21532573	Chd7	1	0	Hes5	1	0
117	BMI-1	Generic binding protein	gp91-phox	Generic enzyme	Inhibition	Transcription regulation	x	Bmi-1 represses the induction of oxidase genes (gp91-phox, NOXO1, Lpo and p47-phox) in irradiated normal human keratinocytes by enhancing H3K27 trimethylation.	21307872	Bmi1	1	0	Cybb	1	0
120	Oct-1	Transcription factor	AHR	Transcription factor	Unspecified	Transcription regulation	x	Oct-1 regulates transcription of AHR .	23592778	Pou2f1	1	0	Ahr	1	0
122	MLL1 (HRX)	Transcription factor	SR-BI	Generic receptor	Activation	Transcription regulation	x	MLL1 (HRX) co-activates transcription of SR-BI .	23192982	Mll1	1	0	Cd36	1	0
125	TCF7L2 (TCF4)	Transcription factor	Bcl-W	Generic binding protein	Activation	Transcription regulation	x	TCF7L2 (TCF4) binds to the Bcl-W promoter and increases its expression.	19124064	Tcf4	1	0	Bcl2l2	1	0
126	MLL3	Generic enzyme	SR-BI	Generic receptor	Unspecified	Transcription regulation	x	MLL3 co-regulates transcription of SR-BI .	23192982	Mll3	1	0	Cd36	1	0
127	AHR	Transcription factor	LYRIC	Generic binding protein	Unspecified	Transcription regulation	x	ChIP-based SW-ELISA validated by functional screen revealed that AHR can bind to LYRIC gene promoter region in mouse Hepa 1c cells.	19282623	Ahr	1	0	Mtdh	1	0
130	CLOCK	Transcription factor	PER3	Generic binding protein	Activation	Transcription regulation	x	CLOCK binds to gene PER3 promoter and activates PER3 expression.	12032351;12198538;12397342;12483227;20630760;18775307;19221497;20562852;14701732	Clock	1	0	Per3	1	0
135	TCF7L2 (TCF4)	Transcription factor	GPR55	GPCR	Unspecified	Transcription regulation	x	Beta-catenin and TCF4 and c-Jun co-occupied GPR55 gene containing TCF4 and AP-1 consensus motifs.	20460455	Tcf4	1	0	Gpr55	1	0
137	CHD7	Generic enzyme	Irgm2	Generic enzyme	Inhibition	Transcription regulation	x	CHD7 inhibits transcription of Irgm2 .	20657823	Chd7	1	0	Irgm2	1	0
138	TRPS1	Transcription factor	MDR1	Transporter	Unspecified	Transcription regulation	x	TRPS1 regulates transcription of MDR1 .	24491996	Trps1	1	0	Abcb1a	1	0
139	BLIMP1 (PRDI-BF1)	Transcription factor	NF-AT5	Protein	Inhibition	Transcription regulation	x	BLIMP1 (PRDI-BF1) binds to gene NF-AT5 promoter and suppresses NF-AT5 expression.	17846422	Prdm1	1	0	Nfat5	1	0
144	MLL4	Transcription factor	PIGP	Generic enzyme	Activation	Transcription regulation	x	Pigp is a bona fide Wbp7 target.	22483804	Mll2	1	0	Pigp	1	0
146	MLL4	Transcription factor	SR-BI	Generic receptor	Unspecified	Transcription regulation	x	MLL4 co-regulates transcription of SR-BI .	23192982	Mll2	1	0	Cd36	1	0
152	TCF7L2 (TCF4)	Transcription factor	Fascin	Generic binding protein	Activation	Transcription regulation	x	Beta catenin and TCF4 bound to the promoter regions of fascin-1 in the presence of galectin-3, but they lost their binding activity without galectin-3.	19818782	Tcf4	1	0	Fan1	1	0
158	AHR	Transcription factor	Abcb1	Generic binding protein	Unspecified	Transcription regulation	x	ChIP-based SW-ELISA validated by functional screen revealed that AHR can bind to Abcb1 genomic region in mouse Hepa 1c cells.	19282623	Ahr	1	0	Abcb1b	1	0
159	Tcf(Lef)	Transcription factor	MDR1	Transporter	Unspecified	Transcription regulation	x	Tcf(Lef) regulates transcription of MDR1 .	10987283	Tcf4	1	0	Abcb1a	1	0
164	BLIMP1 (PRDI-BF1)	Transcription factor	RNaseL	Generic enzyme	Unspecified	Transcription regulation	x	BLIMP1 occupies RNASEL promoter.	20421211	Prdm1	1	0	Rnasel	1	0
166	c-Rel (NF-kB subunit)	Transcription factor	TRPM2	Generic channel	Unspecified	Transcription regulation	x	TRPM2 was identificated as c-Rel target gene by using genome-scale location analysis wich couples ChIP with microarrays both without and after stimulation with bacterial lipopolysaccharide.	16595631	Rel	1	0	Trpm2	1	0
169	MLL1 (HRX)	Transcription factor	ID2	Generic binding protein	Unspecified	Transcription regulation	x	NFYB, ASH2L , MLL1 and WDR5 binds to ID2 promoter.	21445285	Mll1	1	0	Id2	1	0
170	AHR	Transcription factor	BLK	Protein kinase	Unspecified	Transcription regulation	x	AHR binds to gene BLK promoter.	20819909;21762485	Ahr	1	0	Blk	1	0
175	Oct-1	Transcription factor	ITGAL	Generic receptor	Unspecified	Transcription regulation	x	Oct-1 can bind to gene ITGAL promoter.	8097887	Pou2f1	1	0	Itgal	1	0
178	UTX	Generic enzyme	PTCH1	Generic receptor	Activation	Transcription regulation	x	UTX co-activates transcription of PTCH1 .	24078252	Kdm6a	1	0	Ptch1	1	0
180	TCF7L2 (TCF4)	Transcription factor	CRIM1	Generic binding protein	Unspecified	Transcription regulation	x	TCF7L2 (TCF4) probably regulates transcription of CRIM1.	18268006;23769673	Tcf4	1	0	Crim1	1	0
182	c-Rel (NF-kB subunit)	Transcription factor	CAT-1 (SLC7A1)	Transporter	Unspecified	Transcription regulation	x	SLC7A1 was identificated as c-Rel target gene by using genome-scale location analysis wich couples ChIP with microarrays both without and after stimulation with bacterial lipopolysaccharide.	16595631	Rel	1	0	Slc7a1	1	0
185	CHD7	Generic enzyme	REC8L1	Generic binding protein	Inhibition	Transcription regulation	x	CHD7 inhibits transcription of REC8L1 .	20657823	Chd7	1	0	Rec8	1	0
186	BLIMP1 (PRDI-BF1)	Transcription factor	MKP-7	Protein phosphatase	Inhibition	Transcription regulation	x	BLIMP1 (PRDI-BF1) binds to gene MKP-7 promoter and suppresses MKP-7 expression.	17846422	Prdm1	1	0	Dusp16	1	0
191	c-Rel (NF-kB subunit)	Transcription factor	RPL39	Generic binding protein	Unspecified	Transcription regulation	x	RPL39 was identificated as c-Rel target gene by using genome-scale location analysis wich couples ChIP with microarrays after stimulation with bacterial lipopolysaccharide.	16595631	Rel	1	0	Rpl39	1	0
192	TCF7L2 (TCF4)	Transcription factor	PMEPA1	Generic binding protein	Activation	Transcription regulation	x	TCF7L2 (TCF4) probably regulates transcription of PMEPA1.	18268006;20889500	Tcf4	1	0	Pmepa1	1	0
193	c-Rel (NF-kB subunit)	Transcription factor	CCR5	GPCR	Unspecified	Transcription regulation	x	C-Rel (NF-kB subunit) can bind to gene CCR5 promoter.	10747879;15224670	Rel	1	0	Ccr5	1	0
194	UTX	Generic enzyme	AHR	Transcription factor	Activation	Transcription regulation	x	UTX co-activates transcription of AHR .	24316986	Kdm6a	1	0	Ahr	1	0
197	BMI-1	Generic binding protein	Clusterin	Generic binding protein	Unspecified	Transcription regulation	x	BMI-1 co-regulates transcription of Clusterin .	23362253	Bmi1	1	0	Trpm2	1	0
200	c-Rel (NF-kB subunit)	Transcription factor	CD21	Generic receptor	Unspecified	Transcription regulation	x	c-Rel binds to the genomic promoter of Cd21at two locations that overlap with the consensus NF-B element or the X box/E box.	12444129	Rel	1	0	Cr2	1	0
204	TCF7L2 (TCF4)	Transcription factor	SMAD3	Transcription factor	Activation	Transcription regulation	x	Physical interaction of Smad3 with beta-catenin and TCF4 was demonstrated.	15292219;17684115;20889500;20640398;18203713;18595660	Tcf4	1	0	Smad3	1	0
205	c-Rel (NF-kB subunit)	Transcription factor	GBP2	Generic enzyme	Activation	Transcription regulation	x	Chromatin immunoprecipitation (ChIP) and real-time PCR assays confirmed that cRel directly binds to the promoter GBP2.	18715197;16973832	Rel	1	0	Gbp2	1	0
209	TCF7L2 (TCF4)	Transcription factor	Plexin C1	Generic receptor	Unspecified	Transcription regulation	x	TCF7L2 (TCF4) regulates transcription of Plexin C1 .	23142137;23769673	Tcf4	1	0	Plxnc1	1	0
210	c-Rel (NF-kB subunit)	Transcription factor	ATM	Protein kinase	Activation	Transcription regulation	x	c-Rel directly transactivates ATM, EP300 (p300), SFN (14-3-3sigma), TGF-beta1, MMP1 (matrix metalloproteinase 1) and SELL (L-selectin).	19502793	Rel	1	0	Atm	1	0
212	UTX	Generic enzyme	MLL1 (HRX)	Transcription factor	Unspecified	Transcription regulation	x	UTX directly associates with the promoters of the Mll1, Runx1 and Scl genes and modulate their transcription by controlling H3K27me3 marks on respective promoter regions.	22306297	Kdm6a	1	0	Mll1	1	0
213	AHR	Transcription factor	TMEM30A	Protein	Unspecified	Transcription regulation	x	3-methylcholanthrene induces recruitment of AHR to TMEM30a promoter.	19574409;20348232;21762485;21889950	Ahr	1	0	Tmem30a	1	0
217	NF-AT	Transcription factor	gp91-phox	Generic enzyme	Unspecified	Transcription regulation	x	NF-AT regulates transcription of gp91-phox .	23276953;24371139	Nfat5	1	0	Cybb	1	0
227	AHR	Transcription factor	DNA polymerase kappa	Generic enzyme	Activation	Transcription regulation	x	AHR can bind to gene DNA polymerase kappa promoter and activates DNA polymerase kappa expression.	11733032;22227292;21762485	Ahr	1	0	Polk	1	0
228	Tcf(Lef)	Transcription factor	ITF2	Transcription factor	Activation	Transcription regulation	x	ITF2 is a TCF-regulated gene, which functions in concert with other TCF target genes to promote growth and/or survival of cancer cells with defects in beta-catenin regulation.	12086873	Tcf4	1	0		1	0
234	Oct-1	Transcription factor	LIPC (HL)	Generic binding protein	Unspecified	Transcription regulation	x	Oct-1 can bind to gene LIPC (HL) promoter.	2322583;16546477;15017363	Pou2f1	1	0	Lipc	1	0
236	Oct-1	Transcription factor	FGL2	Generic binding protein	Unspecified	Transcription regulation	x	Oct-1 can bind to gene FGL2 promoter.	12752447;21461879	Pou2f1	1	0	Fgl2	1	0
245	Tcf(Lef)	Transcription factor	Clusterin	Generic binding protein	Inhibition	Transcription regulation	x	Tcf(Lef) can bind to gene Clusterin promoter and suppress Clusterin expression.	15735679	Tcf4	1	0	Trpm2	1	0
