# Supplementary material for: Distinct Transcriptomic Features are Associated with Transitional and Mature B-Cell Populations in the Mouse Spleen
Source: Front Immunol. 2015 Feb 11;6:30. doi: 10.3389/fimmu.2015.00030 (PMC4324157; doi:10.3389/fimmu.2015.00030)
Supplement: Supplementary file 3 [file Table_3.XLSX]

## Sheet: Information
Sheets 1-19 contain DAVID bioinformatic analysis of DE genes (FC>2) among all genes for a given subset comparison
Sheets 20-30 contain DAVID bioinformatic analysis of DE Transcription Regulator genes (FC>2) for a given subset comparison. The sheet names are prefaced with "TR" to distinguish them from the comparisons using all genes.
Comparisons that did not yield any results are omitted.

## Sheet: 1) T12123DN>T2CD21int
Table SIII: David bioinformatic analysis of upregulated genes (FC>2) in T121/23DN versus T2CD21int
Annotation Cluster 1	Enrichment Score: 9.937994906949474
Category	Term	Count	%	PValue	Genes	List Total	Pop Hits	Pop Total	Fold Enrichment	Bonferroni	Benjamini	FDR
GOTERM_BP_FAT	GO:0000280~nuclear division	22	6.14525	9.18858e-11	CDK1, KIFC1, KIF11, NEK2, NUF2, NUSAP1, CENPE, BIRC5, CEP55, UBE2C, CCNB1, SPC24, CDCA8, NIPBL, CCNB2, PLK1, SPAG5, NCAPG2, BUB1, BUB1B, CCNA2, CDCA3	261	190	13588	6.02815	1.38748e-07	1.73435e-08	1.52794e-07
GOTERM_BP_FAT	GO:0007067~mitosis	22	6.14525	9.18858e-11	CDK1, KIFC1, KIF11, NEK2, NUF2, NUSAP1, CENPE, BIRC5, CEP55, UBE2C, CCNB1, SPC24, CDCA8, NIPBL, CCNB2, PLK1, SPAG5, NCAPG2, BUB1, BUB1B, CCNA2, CDCA3	261	190	13588	6.02815	1.38748e-07	1.73435e-08	1.52794e-07
GOTERM_BP_FAT	GO:0048285~organelle fission	22	6.14525	1.81768e-10	CDK1, KIFC1, KIF11, NEK2, NUF2, NUSAP1, CENPE, BIRC5, CEP55, UBE2C, CCNB1, SPC24, CDCA8, NIPBL, CCNB2, PLK1, SPAG5, NCAPG2, BUB1, BUB1B, CCNA2, CDCA3	261	197	13588	5.81395	2.7447e-07	3.04967e-08	3.02258e-07
Annotation Cluster 2	Enrichment Score: 4.134507460463688
Category	Term	Count	%	PValue	Genes	List Total	Pop Hits	Pop Total	Fold Enrichment	Bonferroni	Benjamini	FDR
GOTERM_MF_FAT	GO:0030554~adenyl nucleotide binding	49	13.6872	6.04739e-05	STEAP3, KIF22, STEAP4, KIFC1, NUAK1, FIGNL1, XRCC6, SLFN8, KDM1B, PRKAR2B, TOP2A, CDK1, KIF11, PIK3C2A, KIF15, PBK, LIG4, UBE2C, STK3, RP2H, CDKL1, ERN1, BUB1B, SMARCA4, GCLC, NEK2, DCK, OAS2, TRIB2, UHMK1, CMPK2, N4BP2, 2610018G03RIK, KIF4, BUB1, ACSL4, EHD4, KIF18B, CENPE, YTHDC2, ATP13A3, EPHA2, ATRX, HSP90B1, PLK2, PLK1, APAF1, CLCN5, KIF20A	237	1535	13288	1.78978	0.0258461	0.0130077	0.0852882
GOTERM_MF_FAT	GO:0001883~purine nucleoside binding	49	13.6872	7.46234e-05	STEAP3, KIF22, STEAP4, KIFC1, NUAK1, FIGNL1, XRCC6, SLFN8, KDM1B, PRKAR2B, TOP2A, CDK1, KIF11, PIK3C2A, KIF15, PBK, LIG4, UBE2C, STK3, RP2H, CDKL1, ERN1, BUB1B, SMARCA4, GCLC, NEK2, DCK, OAS2, TRIB2, UHMK1, CMPK2, N4BP2, 2610018G03RIK, KIF4, BUB1, ACSL4, EHD4, KIF18B, CENPE, YTHDC2, ATP13A3, EPHA2, ATRX, HSP90B1, PLK2, PLK1, APAF1, CLCN5, KIF20A	237	1548	13288	1.77475	0.0317966	0.0107132	0.105234
GOTERM_MF_FAT	GO:0001882~nucleoside binding	49	13.6872	8.75053e-05	STEAP3, KIF22, STEAP4, KIFC1, NUAK1, FIGNL1, XRCC6, SLFN8, KDM1B, PRKAR2B, TOP2A, CDK1, KIF11, PIK3C2A, KIF15, PBK, LIG4, UBE2C, STK3, RP2H, CDKL1, ERN1, BUB1B, SMARCA4, GCLC, NEK2, DCK, OAS2, TRIB2, UHMK1, CMPK2, N4BP2, 2610018G03RIK, KIF4, BUB1, ACSL4, EHD4, KIF18B, CENPE, YTHDC2, ATP13A3, EPHA2, ATRX, HSP90B1, PLK2, PLK1, APAF1, CLCN5, KIF20A	237	1558	13288	1.76336	0.0371826	0.00942814	0.12339
Annotation Cluster 3	Enrichment Score: 3.9437106408119944
Category	Term	Count	%	PValue	Genes	List Total	Pop Hits	Pop Total	Fold Enrichment	Bonferroni	Benjamini	FDR
UP_SEQ_FEATURE	domain:Kinesin-motor	8	2.23464	4.18124e-06	KIF22, KIFC1, KIF11, KIF4, KIF15, KIF18B, CENPE, KIF20A	313	35	16021	11.6995	0.00423914	0.00423914	0.0066194
INTERPRO	IPR019821:Kinesin, motor region, conserved site	8	2.23464	7.207e-06	KIF22, KIFC1, KIF11, KIF4, KIF15, KIF18B, CENPE, KIF20A	310	42	17763	10.9143	0.00478838	0.00478838	0.0107956
INTERPRO	IPR001752:Kinesin, motor region	8	2.23464	9.93669e-06	KIF22, KIFC1, KIF11, KIF4, KIF15, KIF18B, CENPE, KIF20A	310	44	17763	10.4182	0.00659602	0.00330347	0.0148842
SMART	SM00129:KISc	8	2.23464	3.56853e-05	KIF22, KIFC1, KIF11, KIF4, KIF15, KIF18B, CENPE, KIF20A	196	44	9131	8.47032	0.0064738	0.0064738	0.0440275
GOTERM_MF_FAT	GO:0003777~microtubule motor activity	8	2.23464	0.000306802	KIF22, KIFC1, KIF11, KIF4, KIF15, KIF18B, CENPE, KIF20A	237	73	13288	6.14438	0.124417	0.016471	0.431994
SP_PIR_KEYWORDS	motor protein	8	2.23464	0.00651539	KIF22, KIFC1, KIF11, KIF4, KIF15, KIF18B, CENPE, KIF20A	319	123	17854	3.64024	0.831022	0.0940552	8.24462
GOTERM_MF_FAT	GO:0003774~motor activity	8	2.23464	0.0115994	KIF22, KIFC1, KIF11, KIF4, KIF15, KIF18B, CENPE, KIF20A	237	138	13288	3.25029	0.993603	0.285944	15.1777
Annotation Cluster 4	Enrichment Score: 3.086844191322996
Category	Term	Count	%	PValue	Genes	List Total	Pop Hits	Pop Total	Fold Enrichment	Bonferroni	Benjamini	FDR
GOTERM_BP_FAT	GO:0016444~somatic cell DNA recombination	5	1.39665	0.000730219	XRCC6, RAG1, AICDA, LIG4, RAG2	261	22	13588	11.8321	0.668137	0.066617	1.20736
GOTERM_BP_FAT	GO:0002562~somatic diversification of immune receptors via germline recombination within a single locus	5	1.39665	0.000730219	XRCC6, RAG1, AICDA, LIG4, RAG2	261	22	13588	11.8321	0.668137	0.066617	1.20736
GOTERM_BP_FAT	GO:0002200~somatic diversification of immune receptors	5	1.39665	0.00102934	XRCC6, RAG1, AICDA, LIG4, RAG2	261	24	13588	10.8461	0.788834	0.0748094	1.69797
Annotation Cluster 5	Enrichment Score: 1.948650863122717
Category	Term	Count	%	PValue	Genes	List Total	Pop Hits	Pop Total	Fold Enrichment	Bonferroni	Benjamini	FDR
GOTERM_BP_FAT	GO:0006915~apoptosis	18	5.02793	0.00823329	CKAP2, STEAP3, E2F2, MEF2A, IL2RA, BIRC5, LIG4, BCL2L1, PTEN, CD24A, STK3, 2610018G03RIK, ERN1, TRP53INP1, BUB1B, MDM4, APAF1, BMF	261	465	13588	2.01528	0.999996	0.300002	12.8445
GOTERM_BP_FAT	GO:0012501~programmed cell death	18	5.02793	0.00963413	CKAP2, STEAP3, E2F2, MEF2A, IL2RA, BIRC5, LIG4, BCL2L1, PTEN, CD24A, STK3, 2610018G03RIK, ERN1, TRP53INP1, BUB1B, MDM4, APAF1, BMF	261	473	13588	1.98119	1	0.306117	14.8691
GOTERM_BP_FAT	GO:0008219~cell death	18	5.02793	0.0179747	CKAP2, STEAP3, E2F2, MEF2A, IL2RA, BIRC5, LIG4, BCL2L1, PTEN, CD24A, STK3, 2610018G03RIK, ERN1, TRP53INP1, BUB1B, MDM4, APAF1, BMF	261	507	13588	1.84833	1	0.397819	26.0377
Annotation Cluster 6	Enrichment Score: 1.862593258774435
Category	Term	Count	%	PValue	Genes	List Total	Pop Hits	Pop Total	Fold Enrichment	Bonferroni	Benjamini	FDR
GOTERM_BP_FAT	GO:0009186~deoxyribonucleoside diphosphate metabolic process	3	0.837989	0.00213347	RRM2, RRM2B, CMPK2	261	4	13588	39.046	0.960244	0.112586	3.48916
GOTERM_BP_FAT	GO:0009263~deoxyribonucleotide biosynthetic process	3	0.837989	0.00946416	RRM2, RRM2B, CMPK2	261	8	13588	19.523	0.999999	0.308006	14.6258
GOTERM_BP_FAT	GO:0009132~nucleoside diphosphate metabolic process	3	0.837989	0.0247571	RRM2, RRM2B, CMPK2	261	13	13588	12.0141	1	0.456945	34.0888
GOTERM_BP_FAT	GO:0009262~deoxyribonucleotide metabolic process	3	0.837989	0.0709181	RRM2, RRM2B, CMPK2	261	23	13588	6.7906	1	0.689382	70.5708
Annotation Cluster 7	Enrichment Score: 1.7348243491331807
Category	Term	Count	%	PValue	Genes	List Total	Pop Hits	Pop Total	Fold Enrichment	Bonferroni	Benjamini	FDR
PIR_SUPERFAMILY	PIRSF001771:cyclin, A/B/D/E types	3	0.837989	0.0079776	CCNB1, CCNB2, CCNA2	127	9	8136	21.3543	0.694382	0.694382	9.1014
PIR_SUPERFAMILY	PIRSF001771:Cyclin_A_B_D_E	3	0.837989	0.0098715	CCNB1, CCNB2, CCNA2	127	10	8136	19.2189	0.76967	0.520073	11.1475
INTERPRO	IPR014400:Cyclin, A/B/D/E	3	0.837989	0.0123779	CCNB1, CCNB2, CCNA2	310	10	17763	17.19	0.99975	0.937026	17.0207
INTERPRO	IPR004367:Cyclin, C-terminal	3	0.837989	0.0272783	CCNB1, CCNB2, CCNA2	310	15	17763	11.46	1	0.928022	33.9203
INTERPRO	IPR006671:Cyclin, N-terminal	3	0.837989	0.0796451	CCNB1, CCNB2, CCNA2	310	27	17763	6.36667	1	0.936946	71.1565
Annotation Cluster 8	Enrichment Score: 1.7083662744861203
Category	Term	Count	%	PValue	Genes	List Total	Pop Hits	Pop Total	Fold Enrichment	Bonferroni	Benjamini	FDR
GOTERM_BP_FAT	GO:0042100~B cell proliferation	4	1.11732	0.00134059	VPREB2, VPREB1, RAG2, IL7R	261	12	13588	17.3538	0.868091	0.0843045	2.20602
GOTERM_BP_FAT	GO:0046651~lymphocyte proliferation	4	1.11732	0.0460033	VPREB2, VPREB1, RAG2, IL7R	261	42	13588	4.95822	1	0.602894	54.3026
GOTERM_BP_FAT	GO:0070661~leukocyte proliferation	4	1.11732	0.0487782	VPREB2, VPREB1, RAG2, IL7R	261	43	13588	4.84291	1	0.615515	56.4635
GOTERM_BP_FAT	GO:0032943~mononuclear cell proliferation	4	1.11732	0.0487782	VPREB2, VPREB1, RAG2, IL7R	261	43	13588	4.84291	1	0.615515	56.4635
Annotation Cluster 9	Enrichment Score: 1.6637684571678808
Category	Term	Count	%	PValue	Genes	List Total	Pop Hits	Pop Total	Fold Enrichment	Bonferroni	Benjamini	FDR
GOTERM_BP_FAT	GO:0042981~regulation of apoptosis	19	5.30726	0.0196248	GCLC, IL2RA, SNCA, SKP2, RAG1, CENPF, BIRC5, LIG4, RRM2B, BCL2L1, PTEN, CD24A, STK3, CDKN1B, 2610018G03RIK, ERN1, TRP53INP1, APAF1, BMF	261	553	13588	1.78872	1	0.408476	28.0774
GOTERM_BP_FAT	GO:0043067~regulation of programmed cell death	19	5.30726	0.0221982	GCLC, IL2RA, SNCA, SKP2, RAG1, CENPF, BIRC5, LIG4, RRM2B, BCL2L1, PTEN, CD24A, STK3, CDKN1B, 2610018G03RIK, ERN1, TRP53INP1, APAF1, BMF	261	560	13588	1.76637	1	0.442576	31.1531
GOTERM_BP_FAT	GO:0010941~regulation of cell death	19	5.30726	0.0234192	GCLC, IL2RA, SNCA, SKP2, RAG1, CENPF, BIRC5, LIG4, RRM2B, BCL2L1, PTEN, CD24A, STK3, CDKN1B, 2610018G03RIK, ERN1, TRP53INP1, APAF1, BMF	261	563	13588	1.75695	1	0.449207	32.5689
Annotation Cluster 10	Enrichment Score: 1.63727876247349
Category	Term	Count	%	PValue	Genes	List Total	Pop Hits	Pop Total	Fold Enrichment	Bonferroni	Benjamini	FDR
INTERPRO	IPR006670:Cyclin	4	1.11732	0.0193507	CCNB1, CCNB2, RB1, CCNA2	310	33	17763	6.94545	0.999998	0.925933	25.3766
INTERPRO	IPR013763:Cyclin-related	4	1.11732	0.0193507	CCNB1, CCNB2, RB1, CCNA2	310	33	17763	6.94545	0.999998	0.925933	25.3766
SMART	SM00385:CYCLIN	4	1.11732	0.0327168	CCNB1, CCNB2, RB1, CCNA2	196	33	9131	5.64688	0.997652	0.95154	33.6671
Annotation Cluster 11	Enrichment Score: 1.6018500906377353
Category	Term	Count	%	PValue	Genes	List Total	Pop Hits	Pop Total	Fold Enrichment	Bonferroni	Benjamini	FDR
GOTERM_BP_FAT	GO:0048488~synaptic vesicle endocytosis	4	1.11732	0.00134059	RAB3A, SNCA, STXBP1, CD24A	261	12	13588	17.3538	0.868091	0.0843045	2.20602
GOTERM_BP_FAT	GO:0048489~synaptic vesicle transport	4	1.11732	0.0175314	RAB3A, SNCA, STXBP1, CD24A	261	29	13588	7.18087	1	0.395836	25.4806
GOTERM_BP_FAT	GO:0007268~synaptic transmission	4	1.11732	0.665793	RAB3A, SNCA, STXBP1, CD24A	261	178	13588	1.16992	1	0.995677	100
Annotation Cluster 12	Enrichment Score: 1.5504484599143378
Category	Term	Count	%	PValue	Genes	List Total	Pop Hits	Pop Total	Fold Enrichment	Bonferroni	Benjamini	FDR
GOTERM_BP_FAT	GO:0042325~regulation of phosphorylation	12	3.35196	0.024026	PRKAR2B, SPRY2, CDKN1B, DGKD, ERN1, RELN, ZEB2, CENPE, SPRED1, RB1, CD24A, TRIB2	261	290	13588	2.15426	1	0.452287	33.2622
GOTERM_BP_FAT	GO:0051174~regulation of phosphorus metabolic process	12	3.35196	0.030478	PRKAR2B, SPRY2, CDKN1B, DGKD, ERN1, RELN, ZEB2, CENPE, SPRED1, RB1, CD24A, TRIB2	261	301	13588	2.07553	1	0.507444	40.2317
GOTERM_BP_FAT	GO:0019220~regulation of phosphate metabolic process	12	3.35196	0.030478	PRKAR2B, SPRY2, CDKN1B, DGKD, ERN1, RELN, ZEB2, CENPE, SPRED1, RB1, CD24A, TRIB2	261	301	13588	2.07553	1	0.507444	40.2317
Annotation Cluster 13	Enrichment Score: 1.3721348823398767
Category	Term	Count	%	PValue	Genes	List Total	Pop Hits	Pop Total	Fold Enrichment	Bonferroni	Benjamini	FDR
INTERPRO	IPR008271:Serine/threonine protein kinase, active site	13	3.63128	0.0242417	CDK1, NUAK1, NEK2, PBK, STK3, UHMK1, CDKL1, 2610018G03RIK, PLK2, PLK1, BUB1, ERN1, BUB1B	310	360	17763	2.06917	1	0.934387	30.7618
SP_PIR_KEYWORDS	serine/threonine-protein kinase	13	3.63128	0.0427586	CDK1, NUAK1, NEK2, PBK, STK3, UHMK1, CDKL1, 2610018G03RIK, PLK2, PLK1, BUB1, ERN1, BUB1B	319	384	17854	1.89477	0.999993	0.366925	43.7424
GOTERM_MF_FAT	GO:0004674~protein serine/threonine kinase activity	13	3.63128	0.0737917	CDK1, NUAK1, NEK2, PBK, STK3, UHMK1, CDKL1, 2610018G03RIK, PLK2, PLK1, BUB1, ERN1, BUB1B	237	421	13288	1.7313	1	0.694386	66.0925
Annotation Cluster 14	Enrichment Score: 1.357226340342282
Category	Term	Count	%	PValue	Genes	List Total	Pop Hits	Pop Total	Fold Enrichment	Bonferroni	Benjamini	FDR
GOTERM_BP_FAT	GO:0043066~negative regulation of apoptosis	10	2.7933	0.0405479	GCLC, CDKN1B, SNCA, RAG1, SKP2, CENPF, BIRC5, LIG4, BCL2L1, PTEN	261	239	13588	2.1783	1	0.580252	49.7576
GOTERM_BP_FAT	GO:0043069~negative regulation of programmed cell death	10	2.7933	0.0452058	GCLC, CDKN1B, SNCA, RAG1, SKP2, CENPF, BIRC5, LIG4, BCL2L1, PTEN	261	244	13588	2.13366	1	0.610909	53.6632
GOTERM_BP_FAT	GO:0060548~negative regulation of cell death	10	2.7933	0.046255	GCLC, CDKN1B, SNCA, RAG1, SKP2, CENPF, BIRC5, LIG4, BCL2L1, PTEN	261	245	13588	2.12495	1	0.600212	54.5028
Annotation Cluster 15	Enrichment Score: 1.2888645649987107
Category	Term	Count	%	PValue	Genes	List Total	Pop Hits	Pop Total	Fold Enrichment	Bonferroni	Benjamini	FDR
GOTERM_BP_FAT	GO:0043065~positive regulation of apoptosis	10	2.7933	0.0496714	IL2RA, SKP2, ERN1, TRP53INP1, BCL2L1, RRM2B, APAF1, PTEN, CD24A, STK3	261	248	13588	2.09925	1	0.617732	57.1383
GOTERM_BP_FAT	GO:0043068~positive regulation of programmed cell death	10	2.7933	0.0512455	IL2RA, SKP2, ERN1, TRP53INP1, BCL2L1, RRM2B, APAF1, PTEN, CD24A, STK3	261	250	13588	2.08245	1	0.61597	58.3037
GOTERM_BP_FAT	GO:0010942~positive regulation of cell death	10	2.7933	0.0534127	IL2RA, SKP2, ERN1, TRP53INP1, BCL2L1, RRM2B, APAF1, PTEN, CD24A, STK3	261	252	13588	2.06592	1	0.627214	59.8595
Annotation Cluster 16	Enrichment Score: 1.2120782090375721
Category	Term	Count	%	PValue	Genes	List Total	Pop Hits	Pop Total	Fold Enrichment	Bonferroni	Benjamini	FDR
UP_SEQ_FEATURE	zinc finger region:RanBP2-type	3	0.837989	0.0335853	NEIL3, MDM4, TAB3	313	15	16021	10.2371	1	0.986945	41.7744
INTERPRO	IPR001876:Zinc finger, RanBP2-type	3	0.837989	0.0696136	NEIL3, MDM4, TAB3	310	25	17763	6.876	1	0.950385	66.0707
SMART	SM00547:ZnF_RBZ	3	0.837989	0.0988375	NEIL3, MDM4, TAB3	196	25	9131	5.59041	1	0.977362	72.314
Annotation Cluster 17	Enrichment Score: 1.1215274262653334
Category	Term	Count	%	PValue	Genes	List Total	Pop Hits	Pop Total	Fold Enrichment	Bonferroni	Benjamini	FDR
PIR_SUPERFAMILY	PIRSF037037:Kelch-like_protein_gigaxonin	4	1.11732	0.0268488	KLHL9, KLHL14, KLHL24, IVNS1ABP	127	42	8136	6.10124	0.982189	0.738846	27.6928
INTERPRO	IPR017096:Kelch-like protein, gigaxonin	4	1.11732	0.036345	KLHL9, KLHL14, KLHL24, IVNS1ABP	310	42	17763	5.45714	1	0.915047	42.5694
INTERPRO	IPR011705:BTB/Kelch-associated	4	1.11732	0.0561409	KLHL9, KLHL14, KLHL24, IVNS1ABP	310	50	17763	4.584	1	0.95951	57.917
INTERPRO	IPR015915:Kelch-type beta propeller	4	1.11732	0.111217	KLHL9, KLHL14, KLHL24, IVNS1ABP	310	67	17763	3.4209	1	0.945429	82.9015
INTERPRO	IPR006652:Kelch repeat type 1	4	1.11732	0.111217	KLHL9, KLHL14, KLHL24, IVNS1ABP	310	67	17763	3.4209	1	0.945429	82.9015
SP_PIR_KEYWORDS	kelch repeat	4	1.11732	0.121042	KLHL9, KLHL14, KLHL24, IVNS1ABP	319	68	17854	3.29227	1	0.584105	81.7004
SMART	SM00612:Kelch	4	1.11732	0.171942	KLHL9, KLHL14, KLHL24, IVNS1ABP	196	67	9131	2.7813	1	0.955917	90.2535
Annotation Cluster 18	Enrichment Score: 1.1189763198573182
Category	Term	Count	%	PValue	Genes	List Total	Pop Hits	Pop Total	Fold Enrichment	Bonferroni	Benjamini	FDR
GOTERM_BP_FAT	GO:0033673~negative regulation of kinase activity	4	1.11732	0.0737777	SPRY2, CDKN1B, SPRED1, RB1	261	51	13588	4.08324	1	0.696712	72.0413
GOTERM_BP_FAT	GO:0006469~negative regulation of protein kinase activity	4	1.11732	0.0737777	SPRY2, CDKN1B, SPRED1, RB1	261	51	13588	4.08324	1	0.696712	72.0413
GOTERM_BP_FAT	GO:0051348~negative regulation of transferase activity	4	1.11732	0.0807645	SPRY2, CDKN1B, SPRED1, RB1	261	53	13588	3.92915	1	0.705568	75.349
Annotation Cluster 19	Enrichment Score: 1.056417016744221
Category	Term	Count	%	PValue	Genes	List Total	Pop Hits	Pop Total	Fold Enrichment	Bonferroni	Benjamini	FDR
INTERPRO	IPR019804:Ras guanine-nucleotide exchange factor, conserved site	3	0.837989	0.064767	RALGPS1, RASGRP1, RAPGEFL1	310	24	17763	7.1625	1	0.958637	63.3245
UP_SEQ_FEATURE	domain:Ras-GEF	3	0.837989	0.0787996	RALGPS1, RASGRP1, RAPGEFL1	313	24	16021	6.39816	1	0.997411	72.7312
INTERPRO	IPR001895:Guanine-nucleotide dissociation stimulator CDC25	3	0.837989	0.0848192	RALGPS1, RASGRP1, RAPGEFL1	310	28	17763	6.13929	1	0.939852	73.4924
INTERPRO	IPR008937:Ras guanine nucleotide exchange factor	3	0.837989	0.100915	RALGPS1, RASGRP1, RAPGEFL1	310	31	17763	5.54516	1	0.947763	79.6795
SMART	SM00147:RasGEF	3	0.837989	0.119561	RALGPS1, RASGRP1, RAPGEFL1	196	28	9131	4.99144	1	0.963509	79.2232
Annotation Cluster 20	Enrichment Score: 1.0489999058350084
Category	Term	Count	%	PValue	Genes	List Total	Pop Hits	Pop Total	Fold Enrichment	Bonferroni	Benjamini	FDR
INTERPRO	IPR000418:Ets	3	0.837989	0.0745748	ERG, ELF1, ELK4	310	26	17763	6.61154	1	0.933904	68.6823
UP_SEQ_FEATURE	DNA-binding region:ETS	3	0.837989	0.0904976	ERG, ELF1, ELK4	313	26	16021	5.906	1	0.995272	77.7261
SMART	SM00413:ETS	3	0.837989	0.105626	ERG, ELF1, ELK4	196	26	9131	5.37539	1	0.966161	74.7806
Annotation Cluster 21	Enrichment Score: 1.047413683688261
Category	Term	Count	%	PValue	Genes	List Total	Pop Hits	Pop Total	Fold Enrichment	Bonferroni	Benjamini	FDR
GOTERM_BP_FAT	GO:0032507~maintenance of protein location in cell	3	0.837989	0.0603362	GYPA, NUF2, CENPE	261	21	13588	7.43733	1	0.660451	64.4723
GOTERM_BP_FAT	GO:0051651~maintenance of location in cell	3	0.837989	0.0820489	GYPA, NUF2, CENPE	261	25	13588	6.24736	1	0.708049	75.9155
GOTERM_BP_FAT	GO:0045185~maintenance of protein location	3	0.837989	0.0996515	GYPA, NUF2, CENPE	261	28	13588	5.578	1	0.739018	82.5455
GOTERM_BP_FAT	GO:0051235~maintenance of location	3	0.837989	0.130982	GYPA, NUF2, CENPE	261	33	13588	4.73285	1	0.801755	90.3144
Annotation Cluster 22	Enrichment Score: 1.045134260263564
Category	Term	Count	%	PValue	Genes	List Total	Pop Hits	Pop Total	Fold Enrichment	Bonferroni	Benjamini	FDR
GOTERM_BP_FAT	GO:0007126~meiosis	5	1.39665	0.0882617	SPIN1, MKI67, NEK2, RSPH1, XRN1	261	88	13588	2.95803	1	0.721982	78.4874
GOTERM_BP_FAT	GO:0051327~M phase of meiotic cell cycle	5	1.39665	0.0882617	SPIN1, MKI67, NEK2, RSPH1, XRN1	261	88	13588	2.95803	1	0.721982	78.4874
GOTERM_BP_FAT	GO:0051321~meiotic cell cycle	5	1.39665	0.0939837	SPIN1, MKI67, NEK2, RSPH1, XRN1	261	90	13588	2.89229	1	0.726361	80.6257
Annotation Cluster 23	Enrichment Score: 0.962649116563759
Category	Term	Count	%	PValue	Genes	List Total	Pop Hits	Pop Total	Fold Enrichment	Bonferroni	Benjamini	FDR
GOTERM_BP_FAT	GO:0010324~membrane invagination	8	2.23464	0.0695599	RAB3A, AP1S2, TFRC, UBE3A, SNCA, STXBP1, CD24A, CLCN5	261	188	13588	2.21537	1	0.689824	69.8471
GOTERM_BP_FAT	GO:0006897~endocytosis	8	2.23464	0.0695599	RAB3A, AP1S2, TFRC, UBE3A, SNCA, STXBP1, CD24A, CLCN5	261	188	13588	2.21537	1	0.689824	69.8471
GOTERM_BP_FAT	GO:0016044~membrane organization	8	2.23464	0.267507	RAB3A, AP1S2, TFRC, UBE3A, SNCA, STXBP1, CD24A, CLCN5	261	272	13588	1.53121	1	0.92012	99.4353
Annotation Cluster 24	Enrichment Score: 0.960639593896798
Category	Term	Count	%	PValue	Genes	List Total	Pop Hits	Pop Total	Fold Enrichment	Bonferroni	Benjamini	FDR
GOTERM_BP_FAT	GO:0030218~erythrocyte differentiation	4	1.11732	0.0638356	ALAS2, SP3, RB1, TRIM10	261	48	13588	4.33844	1	0.673448	66.6095
GOTERM_BP_FAT	GO:0034101~erythrocyte homeostasis	4	1.11732	0.0737777	ALAS2, SP3, RB1, TRIM10	261	51	13588	4.08324	1	0.696712	72.0413
GOTERM_BP_FAT	GO:0030099~myeloid cell differentiation	4	1.11732	0.278672	ALAS2, SP3, RB1, TRIM10	261	96	13588	2.16922	1	0.922365	99.5625
Annotation Cluster 25	Enrichment Score: 0.9037098277453318
Category	Term	Count	%	PValue	Genes	List Total	Pop Hits	Pop Total	Fold Enrichment	Bonferroni	Benjamini	FDR
GOTERM_BP_FAT	GO:0009165~nucleotide biosynthetic process	7	1.95531	0.117005	RP2H, ADSSL1, ATP1B1, RRM2, RRM2B, ATP13A3, CMPK2	261	174	13588	2.09442	1	0.782949	87.3714
GOTERM_BP_FAT	GO:0034404~nucleobase, nucleoside and nucleotide biosynthetic process	7	1.95531	0.128924	RP2H, ADSSL1, ATP1B1, RRM2, RRM2B, ATP13A3, CMPK2	261	179	13588	2.03592	1	0.798753	89.9258
GOTERM_BP_FAT	GO:0034654~nucleobase, nucleoside, nucleotide and nucleic acid biosynthetic process	7	1.95531	0.128924	RP2H, ADSSL1, ATP1B1, RRM2, RRM2B, ATP13A3, CMPK2	261	179	13588	2.03592	1	0.798753	89.9258
Annotation Cluster 26	Enrichment Score: 0.7396275113311273
Category	Term	Count	%	PValue	Genes	List Total	Pop Hits	Pop Total	Fold Enrichment	Bonferroni	Benjamini	FDR
GOTERM_CC_FAT	GO:0005741~mitochondrial outer membrane	4	1.11732	0.158824	BCL2L1, ACSL4, GPAM, MGST1	216	80	12504	2.89444	1	0.798069	89.5581
GOTERM_CC_FAT	GO:0031968~organelle outer membrane	4	1.11732	0.188561	BCL2L1, ACSL4, GPAM, MGST1	216	87	12504	2.66156	1	0.759283	93.4749
GOTERM_CC_FAT	GO:0019867~outer membrane	4	1.11732	0.20172	BCL2L1, ACSL4, GPAM, MGST1	216	90	12504	2.57284	1	0.767483	94.7297
Annotation Cluster 27	Enrichment Score: 0.7113287265254309
Category	Term	Count	%	PValue	Genes	List Total	Pop Hits	Pop Total	Fold Enrichment	Bonferroni	Benjamini	FDR
GOTERM_BP_FAT	GO:0045941~positive regulation of transcription	14	3.91061	0.12481	ELF1, MEF2A, UBE3A, SOX4, MED13, AFF1, RB1, ARID2, DCAF6, REL, BHLHA15, HIVEP3, TOP2A, CCNA2	261	475	13588	1.53444	1	0.792515	89.1048
GOTERM_BP_FAT	GO:0010628~positive regulation of gene expression	14	3.91061	0.143877	ELF1, MEF2A, UBE3A, SOX4, MED13, AFF1, RB1, ARID2, DCAF6, REL, BHLHA15, HIVEP3, TOP2A, CCNA2	261	488	13588	1.49356	1	0.821783	92.4463
GOTERM_BP_FAT	GO:0045935~positive regulation of nucleobase, nucleoside, nucleotide and nucleic acid metabolic process	14	3.91061	0.181395	ELF1, MEF2A, UBE3A, SOX4, MED13, AFF1, RB1, ARID2, DCAF6, REL, BHLHA15, HIVEP3, TOP2A, CCNA2	261	510	13588	1.42913	1	0.866664	96.4146
GOTERM_BP_FAT	GO:0051173~positive regulation of nitrogen compound metabolic process	14	3.91061	0.210438	ELF1, MEF2A, UBE3A, SOX4, MED13, AFF1, RB1, ARID2, DCAF6, REL, BHLHA15, HIVEP3, TOP2A, CCNA2	261	526	13588	1.38566	1	0.896943	98.0336
GOTERM_BP_FAT	GO:0010557~positive regulation of macromolecule biosynthetic process	14	3.91061	0.216813	ELF1, MEF2A, UBE3A, SOX4, MED13, AFF1, RB1, ARID2, DCAF6, REL, BHLHA15, HIVEP3, TOP2A, CCNA2	261	530	13588	1.3752	1	0.89894	98.2816
GOTERM_BP_FAT	GO:0031328~positive regulation of cellular biosynthetic process	14	3.91061	0.260244	ELF1, MEF2A, UBE3A, SOX4, MED13, AFF1, RB1, ARID2, DCAF6, REL, BHLHA15, HIVEP3, TOP2A, CCNA2	261	552	13588	1.3204	1	0.91573	99.3346
GOTERM_BP_FAT	GO:0009891~positive regulation of biosynthetic process	14	3.91061	0.271169	ELF1, MEF2A, UBE3A, SOX4, MED13, AFF1, RB1, ARID2, DCAF6, REL, BHLHA15, HIVEP3, TOP2A, CCNA2	261	557	13588	1.30854	1	0.919045	99.4804
Annotation Cluster 28	Enrichment Score: 0.7100724128800335
Category	Term	Count	%	PValue	Genes	List Total	Pop Hits	Pop Total	Fold Enrichment	Bonferroni	Benjamini	FDR
INTERPRO	IPR011616:bZIP transcription factor, bZIP-1	3	0.837989	0.0954589	ATF6, BACH2, CREB3L2	310	30	17763	5.73	1	0.95203	77.7519
INTERPRO	IPR004827:Basic-leucine zipper (bZIP) transcription factor	3	0.837989	0.2417	ATF6, BACH2, CREB3L2	310	54	17763	3.18333	1	0.990015	98.4151
SMART	SM00338:BRLZ	3	0.837989	0.321137	ATF6, BACH2, CREB3L2	196	54	9131	2.58815	1	0.984185	99.1602
Annotation Cluster 29	Enrichment Score: 0.707727337126801
Category	Term	Count	%	PValue	Genes	List Total	Pop Hits	Pop Total	Fold Enrichment	Bonferroni	Benjamini	FDR
GOTERM_BP_FAT	GO:0016311~dephosphorylation	6	1.67598	0.133882	PTPRJ, PPM1E, PTPN4, DUSP10, CDKN3, PTEN	261	141	13588	2.21537	1	0.804436	90.8381
GOTERM_MF_FAT	GO:0004721~phosphoprotein phosphatase activity	6	1.67598	0.134155	PTPRJ, PPM1E, PTPN4, DUSP10, CDKN3, PTEN	237	152	13288	2.21319	1	0.789724	86.8976
GOTERM_MF_FAT	GO:0016791~phosphatase activity	6	1.67598	0.419265	PTPRJ, PPM1E, PTPN4, DUSP10, CDKN3, PTEN	237	238	13288	1.41347	1	0.971715	99.9532
Annotation Cluster 30	Enrichment Score: 0.6900031941105615
Category	Term	Count	%	PValue	Genes	List Total	Pop Hits	Pop Total	Fold Enrichment	Bonferroni	Benjamini	FDR
GOTERM_CC_FAT	GO:0044449~contractile fiber part	4	1.11732	0.184226	ACTN1, SLC4A1, HOMER1, VCL	216	86	12504	2.69251	1	0.778376	93.0045
GOTERM_CC_FAT	GO:0030016~myofibril	4	1.11732	0.206154	ACTN1, SLC4A1, HOMER1, VCL	216	91	12504	2.54457	1	0.767391	95.0996
GOTERM_CC_FAT	GO:0043292~contractile fiber	4	1.11732	0.224103	ACTN1, SLC4A1, HOMER1, VCL	216	95	12504	2.43743	1	0.783099	96.3651
Annotation Cluster 31	Enrichment Score: 0.6248405186541401
Category	Term	Count	%	PValue	Genes	List Total	Pop Hits	Pop Total	Fold Enrichment	Bonferroni	Benjamini	FDR
GOTERM_BP_FAT	GO:0002709~regulation of T cell mediated immunity	3	0.837989	0.0456248	CENPF, IL7R, CD24A	261	18	13588	8.67688	1	0.604586	54.0002
GOTERM_BP_FAT	GO:0002706~regulation of lymphocyte mediated immunity	3	0.837989	0.354156	CENPF, IL7R, CD24A	261	65	13588	2.40283	1	0.951602	99.9304
GOTERM_BP_FAT	GO:0002703~regulation of leukocyte mediated immunity	3	0.837989	0.388517	CENPF, IL7R, CD24A	261	70	13588	2.2312	1	0.960966	99.972
GOTERM_BP_FAT	GO:0002697~regulation of immune effector process	3	0.837989	0.504466	CENPF, IL7R, CD24A	261	88	13588	1.77482	1	0.983581	99.9991
Annotation Cluster 32	Enrichment Score: 0.6206295459228677
Category	Term	Count	%	PValue	Genes	List Total	Pop Hits	Pop Total	Fold Enrichment	Bonferroni	Benjamini	FDR
UP_SEQ_FEATURE	domain:BACK	3	0.837989	0.096526	KLHL9, KLHL24, IVNS1ABP	313	27	16021	5.68726	1	0.995608	79.952
UP_SEQ_FEATURE	repeat:Kelch 6	3	0.837989	0.211171	KLHL9, KLHL24, IVNS1ABP	313	44	16021	3.48991	1	0.999754	97.6608
UP_SEQ_FEATURE	repeat:Kelch 5	3	0.837989	0.268932	KLHL9, KLHL24, IVNS1ABP	313	52	16021	2.953	1	0.999952	99.2982
UP_SEQ_FEATURE	repeat:Kelch 4	3	0.837989	0.290653	KLHL9, KLHL24, IVNS1ABP	313	55	16021	2.79193	1	0.999965	99.5646
UP_SEQ_FEATURE	repeat:Kelch 1	3	0.837989	0.305093	KLHL9, KLHL24, IVNS1ABP	313	57	16021	2.69396	1	0.999974	99.6856
UP_SEQ_FEATURE	repeat:Kelch 2	3	0.837989	0.305093	KLHL9, KLHL24, IVNS1ABP	313	57	16021	2.69396	1	0.999974	99.6856
UP_SEQ_FEATURE	repeat:Kelch 3	3	0.837989	0.305093	KLHL9, KLHL24, IVNS1ABP	313	57	16021	2.69396	1	0.999974	99.6856
Annotation Cluster 33	Enrichment Score: 0.6120003801726536
Category	Term	Count	%	PValue	Genes	List Total	Pop Hits	Pop Total	Fold Enrichment	Bonferroni	Benjamini	FDR
INTERPRO	IPR001881:EGF-like calcium-binding	4	1.11732	0.211017	THBD, CD93, EGFL6, CELSR2	310	91	17763	2.51868	1	0.987533	97.1288
INTERPRO	IPR000152:EGF-type aspartate/asparagine hydroxylation conserved site	4	1.11732	0.224663	THBD, CD93, EGFL6, CELSR2	310	94	17763	2.4383	1	0.988434	97.7892
SMART	SM00179:EGF_CA	4	1.11732	0.307716	THBD, CD93, EGFL6, CELSR2	196	91	9131	2.04777	1	0.984751	98.9308
Annotation Cluster 34	Enrichment Score: 0.6093645767387786
Category	Term	Count	%	PValue	Genes	List Total	Pop Hits	Pop Total	Fold Enrichment	Bonferroni	Benjamini	FDR
GOTERM_BP_FAT	GO:0050868~negative regulation of T cell activation	3	0.837989	0.1917	IL2RA, HLX, CD24A	261	42	13588	3.71866	1	0.879272	97.0956
GOTERM_BP_FAT	GO:0051250~negative regulation of lymphocyte activation	3	0.837989	0.262353	IL2RA, HLX, CD24A	261	52	13588	3.00354	1	0.916563	99.3654
GOTERM_BP_FAT	GO:0050866~negative regulation of cell activation	3	0.837989	0.269474	IL2RA, HLX, CD24A	261	53	13588	2.94687	1	0.919697	99.4599
GOTERM_BP_FAT	GO:0002695~negative regulation of leukocyte activation	3	0.837989	0.269474	IL2RA, HLX, CD24A	261	53	13588	2.94687	1	0.919697	99.4599
Annotation Cluster 35	Enrichment Score: 0.6046192286016879
Category	Term	Count	%	PValue	Genes	List Total	Pop Hits	Pop Total	Fold Enrichment	Bonferroni	Benjamini	FDR
GOTERM_CC_FAT	GO:0070013~intracellular organelle lumen	24	6.70391	0.230046	E2F2, MKI67, LMO4, FMR1, E2F8, EZH2, NUSAP1, CENPF, RB1, EDEM3, MED13, ARID2, CDCA8, HSP90B1, ALAS2, DNAJB9, TFDP2, TRP53INP1, MLL3, HDAC9, TOP2A, SMARCA4, PRPF40A, OXR1	216	1133	12504	1.22624	1	0.763218	96.7125
GOTERM_CC_FAT	GO:0043233~organelle lumen	24	6.70391	0.233913	E2F2, MKI67, LMO4, FMR1, E2F8, EZH2, NUSAP1, CENPF, RB1, EDEM3, MED13, ARID2, CDCA8, HSP90B1, ALAS2, DNAJB9, TFDP2, TRP53INP1, MLL3, HDAC9, TOP2A, SMARCA4, PRPF40A, OXR1	216	1136	12504	1.223	1	0.755473	96.9218
GOTERM_CC_FAT	GO:0031974~membrane-enclosed lumen	24	6.70391	0.285282	E2F2, MKI67, LMO4, FMR1, E2F8, EZH2, NUSAP1, CENPF, RB1, EDEM3, MED13, ARID2, CDCA8, HSP90B1, ALAS2, DNAJB9, TFDP2, TRP53INP1, MLL3, HDAC9, TOP2A, SMARCA4, PRPF40A, OXR1	216	1174	12504	1.18342	1	0.788469	98.7568
Annotation Cluster 36	Enrichment Score: 0.6012495743017782
Category	Term	Count	%	PValue	Genes	List Total	Pop Hits	Pop Total	Fold Enrichment	Bonferroni	Benjamini	FDR
GOTERM_BP_FAT	GO:0052548~regulation of endopeptidase activity	3	0.837989	0.248117	RAG1, BIRC5, APAF1	261	50	13588	3.12368	1	0.912214	99.128
GOTERM_BP_FAT	GO:0043281~regulation of caspase activity	3	0.837989	0.248117	RAG1, BIRC5, APAF1	261	50	13588	3.12368	1	0.912214	99.128
GOTERM_BP_FAT	GO:0052547~regulation of peptidase activity	3	0.837989	0.255233	RAG1, BIRC5, APAF1	261	51	13588	3.06243	1	0.913266	99.2555
Annotation Cluster 37	Enrichment Score: 0.5867637252037301
Category	Term	Count	%	PValue	Genes	List Total	Pop Hits	Pop Total	Fold Enrichment	Bonferroni	Benjamini	FDR
GOTERM_CC_FAT	GO:0030018~Z disc	3	0.837989	0.187142	ACTN1, SLC4A1, HOMER1	216	46	12504	3.77536	1	0.77478	93.3242
GOTERM_CC_FAT	GO:0031674~I band	3	0.837989	0.231281	ACTN1, SLC4A1, HOMER1	216	53	12504	3.27673	1	0.758109	96.7807
GOTERM_CC_FAT	GO:0030017~sarcomere	3	0.837989	0.401234	ACTN1, SLC4A1, HOMER1	216	80	12504	2.17083	1	0.850083	99.8769
Annotation Cluster 38	Enrichment Score: 0.5579430039345145
Category	Term	Count	%	PValue	Genes	List Total	Pop Hits	Pop Total	Fold Enrichment	Bonferroni	Benjamini	FDR
GOTERM_BP_FAT	GO:0001843~neural tube closure	3	0.837989	0.171003	LMO4, ZEB2, APAF1	261	39	13588	4.00472	1	0.863885	95.5778
GOTERM_BP_FAT	GO:0060606~tube closure	3	0.837989	0.171003	LMO4, ZEB2, APAF1	261	39	13588	4.00472	1	0.863885	95.5778
GOTERM_BP_FAT	GO:0014020~primary neural tube formation	3	0.837989	0.1917	LMO4, ZEB2, APAF1	261	42	13588	3.71866	1	0.879272	97.0956
GOTERM_BP_FAT	GO:0001841~neural tube formation	3	0.837989	0.255233	LMO4, ZEB2, APAF1	261	51	13588	3.06243	1	0.913266	99.2555
GOTERM_BP_FAT	GO:0001838~embryonic epithelial tube formation	3	0.837989	0.276594	LMO4, ZEB2, APAF1	261	54	13588	2.89229	1	0.921639	99.5411
GOTERM_BP_FAT	GO:0035148~tube lumen formation	3	0.837989	0.312086	LMO4, ZEB2, APAF1	261	59	13588	2.64718	1	0.935567	99.8012
GOTERM_BP_FAT	GO:0016331~morphogenesis of embryonic epithelium	3	0.837989	0.441716	LMO4, ZEB2, APAF1	261	78	13588	2.00236	1	0.972065	99.9938
GOTERM_BP_FAT	GO:0060562~epithelial tube morphogenesis	3	0.837989	0.630418	LMO4, ZEB2, APAF1	261	111	13588	1.40706	1	0.993978	100
Annotation Cluster 39	Enrichment Score: 0.5505984549582019
Category	Term	Count	%	PValue	Genes	List Total	Pop Hits	Pop Total	Fold Enrichment	Bonferroni	Benjamini	FDR
GOTERM_BP_FAT	GO:0043413~biopolymer glycosylation	4	1.11732	0.252773	MAN2A1, GALNT7, B3GNT5, C1GALT1	261	91	13588	2.28841	1	0.913222	99.2135
GOTERM_BP_FAT	GO:0070085~glycosylation	4	1.11732	0.252773	MAN2A1, GALNT7, B3GNT5, C1GALT1	261	91	13588	2.28841	1	0.913222	99.2135
GOTERM_BP_FAT	GO:0006486~protein amino acid glycosylation	4	1.11732	0.252773	MAN2A1, GALNT7, B3GNT5, C1GALT1	261	91	13588	2.28841	1	0.913222	99.2135
GOTERM_BP_FAT	GO:0009101~glycoprotein biosynthetic process	4	1.11732	0.388522	MAN2A1, GALNT7, B3GNT5, C1GALT1	261	117	13588	1.77987	1	0.960414	99.972
Annotation Cluster 40	Enrichment Score: 0.5233750779607148
Category	Term	Count	%	PValue	Genes	List Total	Pop Hits	Pop Total	Fold Enrichment	Bonferroni	Benjamini	FDR
GOTERM_BP_FAT	GO:0050870~positive regulation of T cell activation	4	1.11732	0.132387	IL2RA, HLX, IL7R, CD24A	261	66	13588	3.15523	1	0.80299	90.5715
GOTERM_BP_FAT	GO:0051251~positive regulation of lymphocyte activation	4	1.11732	0.268276	IL2RA, HLX, IL7R, CD24A	261	94	13588	2.21537	1	0.919717	99.445
GOTERM_BP_FAT	GO:0002696~positive regulation of leukocyte activation	4	1.11732	0.294335	IL2RA, HLX, IL7R, CD24A	261	99	13588	2.10349	1	0.929955	99.6963
GOTERM_BP_FAT	GO:0050867~positive regulation of cell activation	4	1.11732	0.304809	IL2RA, HLX, IL7R, CD24A	261	101	13588	2.06183	1	0.933978	99.7632
GOTERM_BP_FAT	GO:0002684~positive regulation of immune system process	4	1.11732	0.75828	IL2RA, HLX, IL7R, CD24A	261	206	13588	1.0109	1	0.998551	100
Annotation Cluster 41	Enrichment Score: 0.5098242325893203
Category	Term	Count	%	PValue	Genes	List Total	Pop Hits	Pop Total	Fold Enrichment	Bonferroni	Benjamini	FDR
INTERPRO	IPR019775:WD40 repeat, conserved site	7	1.95531	0.289069	PHIP, DCAF6, DMXL1, IFT80, C030046E11RIK, TRIM16, APAF1	310	258	17763	1.55465	1	0.993587	99.3969
UP_SEQ_FEATURE	repeat:WD 1	7	1.95531	0.31056	PHIP, DCAF6, DMXL1, IFT80, C030046E11RIK, TRIM16, APAF1	313	235	16021	1.52467	1	0.999963	99.7226
UP_SEQ_FEATURE	repeat:WD 2	7	1.95531	0.31056	PHIP, DCAF6, DMXL1, IFT80, C030046E11RIK, TRIM16, APAF1	313	235	16021	1.52467	1	0.999963	99.7226
SP_PIR_KEYWORDS	wd repeat	7	1.95531	0.327649	PHIP, DCAF6, DMXL1, IFT80, C030046E11RIK, TRIM16, APAF1	319	263	17854	1.48966	1	0.814953	99.4622
Annotation Cluster 42	Enrichment Score: 0.5082107575970819
Category	Term	Count	%	PValue	Genes	List Total	Pop Hits	Pop Total	Fold Enrichment	Bonferroni	Benjamini	FDR
GOTERM_MF_FAT	GO:0005525~GTP binding	9	2.51397	0.297003	9930111J21RIK1, RAB3A, ADSSL1, DIRAS2, RASL10A, ARL5C, MX2, ARL5B, EHD4	237	354	13288	1.42545	1	0.940736	99.3071
GOTERM_MF_FAT	GO:0019001~guanyl nucleotide binding	9	2.51397	0.317178	9930111J21RIK1, RAB3A, ADSSL1, DIRAS2, RASL10A, ARL5C, MX2, ARL5B, EHD4	237	363	13288	1.3901	1	0.950392	99.5405
GOTERM_MF_FAT	GO:0032561~guanyl ribonucleotide binding	9	2.51397	0.317178	9930111J21RIK1, RAB3A, ADSSL1, DIRAS2, RASL10A, ARL5C, MX2, ARL5B, EHD4	237	363	13288	1.3901	1	0.950392	99.5405
Annotation Cluster 43	Enrichment Score: 0.479000171004192
Category	Term	Count	%	PValue	Genes	List Total	Pop Hits	Pop Total	Fold Enrichment	Bonferroni	Benjamini	FDR
UP_SEQ_FEATURE	domain:BTB	5	1.39665	0.178633	BACH2, KLHL9, KLHL24, IVNS1ABP, SPOPL	313	113	16021	2.26484	1	0.999543	95.5641
INTERPRO	IPR000210:BTB/POZ-like	5	1.39665	0.386951	BACH2, KLHL9, KLHL24, IVNS1ABP, SPOPL	310	180	17763	1.59167	1	0.998102	99.9344
SMART	SM00225:BTB	5	1.39665	0.52891	BACH2, KLHL9, KLHL24, IVNS1ABP, SPOPL	196	180	9131	1.29408	1	0.998531	99.9908
Annotation Cluster 44	Enrichment Score: 0.45962142381926857
Category	Term	Count	%	PValue	Genes	List Total	Pop Hits	Pop Total	Fold Enrichment	Bonferroni	Benjamini	FDR
UP_SEQ_FEATURE	domain:Rho-GAP	3	0.837989	0.305093	ARHGAP33, ARHGAP11A, RACGAP1	313	57	16021	2.69396	1	0.999974	99.6856
INTERPRO	IPR000198:RhoGAP	3	0.837989	0.325498	ARHGAP33, ARHGAP11A, RACGAP1	310	67	17763	2.56567	1	0.996658	99.7257
SMART	SM00324:RhoGAP	3	0.837989	0.420877	ARHGAP33, ARHGAP11A, RACGAP1	196	67	9131	2.08597	1	0.994659	99.8818
Annotation Cluster 45	Enrichment Score: 0.4541522697289277
Category	Term	Count	%	PValue	Genes	List Total	Pop Hits	Pop Total	Fold Enrichment	Bonferroni	Benjamini	FDR
GOTERM_BP_FAT	GO:0009205~purine ribonucleoside triphosphate metabolic process	4	1.11732	0.304809	RP2H, ATP1B1, FIGNL1, ATP13A3	261	101	13588	2.06183	1	0.933978	99.7632
GOTERM_BP_FAT	GO:0009199~ribonucleoside triphosphate metabolic process	4	1.11732	0.310053	RP2H, ATP1B1, FIGNL1, ATP13A3	261	102	13588	2.04162	1	0.935891	99.7912
GOTERM_BP_FAT	GO:0009144~purine nucleoside triphosphate metabolic process	4	1.11732	0.331047	RP2H, ATP1B1, FIGNL1, ATP13A3	261	106	13588	1.96458	1	0.944472	99.8751
GOTERM_BP_FAT	GO:0009150~purine ribonucleotide metabolic process	4	1.11732	0.398867	RP2H, ATP1B1, FIGNL1, ATP13A3	261	119	13588	1.74996	1	0.962529	99.9789
GOTERM_BP_FAT	GO:0009259~ribonucleotide metabolic process	4	1.11732	0.429594	RP2H, ATP1B1, FIGNL1, ATP13A3	261	125	13588	1.66596	1	0.969456	99.9912
Annotation Cluster 46	Enrichment Score: 0.41787406930283827
Category	Term	Count	%	PValue	Genes	List Total	Pop Hits	Pop Total	Fold Enrichment	Bonferroni	Benjamini	FDR
GOTERM_BP_FAT	GO:0030324~lung development	4	1.11732	0.357259	MAN2A1, SPRY2, RAB3A, SP3	261	111	13588	1.87608	1	0.952531	99.9357
GOTERM_BP_FAT	GO:0030323~respiratory tube development	4	1.11732	0.367711	MAN2A1, SPRY2, RAB3A, SP3	261	113	13588	1.84288	1	0.955755	99.9511
GOTERM_BP_FAT	GO:0060541~respiratory system development	4	1.11732	0.424509	MAN2A1, SPRY2, RAB3A, SP3	261	124	13588	1.6794	1	0.96908	99.9898
Annotation Cluster 47	Enrichment Score: 0.390008079016481
Category	Term	Count	%	PValue	Genes	List Total	Pop Hits	Pop Total	Fold Enrichment	Bonferroni	Benjamini	FDR
GOTERM_BP_FAT	GO:0050804~regulation of synaptic transmission	4	1.11732	0.299569	LNPEP, RAB3A, SNCA, STXBP1	261	100	13588	2.08245	1	0.932	99.7317
GOTERM_BP_FAT	GO:0051969~regulation of transmission of nerve impulse	4	1.11732	0.336295	LNPEP, RAB3A, SNCA, STXBP1	261	107	13588	1.94622	1	0.945305	99.8904
GOTERM_BP_FAT	GO:0031644~regulation of neurological system process	4	1.11732	0.367711	LNPEP, RAB3A, SNCA, STXBP1	261	113	13588	1.84288	1	0.955755	99.9511
GOTERM_BP_FAT	GO:0044057~regulation of system process	4	1.11732	0.743435	LNPEP, RAB3A, SNCA, STXBP1	261	201	13588	1.03605	1	0.998201	100
Annotation Cluster 48	Enrichment Score: 0.37782379322426707
Category	Term	Count	%	PValue	Genes	List Total	Pop Hits	Pop Total	Fold Enrichment	Bonferroni	Benjamini	FDR
GOTERM_CC_FAT	GO:0031966~mitochondrial membrane	9	2.51397	0.294598	MRS2, ALAS2, COX7A1, SLC25A24, COX6A2, BCL2L1, ACSL4, GPAM, MGST1	216	368	12504	1.41576	1	0.772763	98.9526
GOTERM_CC_FAT	GO:0005740~mitochondrial envelope	9	2.51397	0.364781	MRS2, ALAS2, COX7A1, SLC25A24, COX6A2, BCL2L1, ACSL4, GPAM, MGST1	216	391	12504	1.33248	1	0.840612	99.7336
GOTERM_CC_FAT	GO:0044429~mitochondrial part	9	2.51397	0.684332	MRS2, ALAS2, COX7A1, SLC25A24, COX6A2, BCL2L1, ACSL4, GPAM, MGST1	216	524	12504	0.994275	1	0.96511	100
Annotation Cluster 49	Enrichment Score: 0.3569559929032646
Category	Term	Count	%	PValue	Genes	List Total	Pop Hits	Pop Total	Fold Enrichment	Bonferroni	Benjamini	FDR
UP_SEQ_FEATURE	repeat:WD 5	6	1.67598	0.365664	PHIP, DCAF6, DMXL1, IFT80, TRIM16, APAF1	313	202	16021	1.52036	1	0.999966	99.9258
INTERPRO	IPR017986:WD40 repeat, region	6	1.67598	0.3657	PHIP, DCAF6, DMXL1, IFT80, TRIM16, APAF1	310	228	17763	1.50789	1	0.997381	99.8908
INTERPRO	IPR019781:WD40 repeat, subgroup	6	1.67598	0.389882	PHIP, DCAF6, DMXL1, IFT80, TRIM16, APAF1	310	235	17763	1.46298	1	0.997743	99.939
UP_SEQ_FEATURE	repeat:WD 4	6	1.67598	0.419107	PHIP, DCAF6, DMXL1, IFT80, TRIM16, APAF1	313	218	16021	1.40877	1	0.999984	99.9816
INTERPRO	IPR001680:WD40 repeat	6	1.67598	0.470766	PHIP, DCAF6, DMXL1, IFT80, TRIM16, APAF1	310	259	17763	1.32741	1	0.998925	99.9928
UP_SEQ_FEATURE	repeat:WD 3	6	1.67598	0.472009	PHIP, DCAF6, DMXL1, IFT80, TRIM16, APAF1	313	231	16021	1.32949	1	0.999991	99.9959
SMART	SM00320:WD40	6	1.67598	0.653263	PHIP, DCAF6, DMXL1, IFT80, TRIM16, APAF1	196	259	9131	1.07923	1	0.999207	99.9998
Annotation Cluster 50	Enrichment Score: 0.3412447092115065
Category	Term	Count	%	PValue	Genes	List Total	Pop Hits	Pop Total	Fold Enrichment	Bonferroni	Benjamini	FDR
GOTERM_BP_FAT	GO:0006334~nucleosome assembly	3	0.837989	0.408746	H1FX, HIST1H3I, SMARCA4	261	73	13588	2.13951	1	0.965347	99.984
GOTERM_BP_FAT	GO:0031497~chromatin assembly	3	0.837989	0.422051	H1FX, HIST1H3I, SMARCA4	261	75	13588	2.08245	1	0.968695	99.989
GOTERM_BP_FAT	GO:0065004~protein-DNA complex assembly	3	0.837989	0.428646	H1FX, HIST1H3I, SMARCA4	261	76	13588	2.05505	1	0.969579	99.9909
GOTERM_BP_FAT	GO:0034728~nucleosome organization	3	0.837989	0.428646	H1FX, HIST1H3I, SMARCA4	261	76	13588	2.05505	1	0.969579	99.9909
GOTERM_BP_FAT	GO:0006333~chromatin assembly or disassembly	3	0.837989	0.620524	H1FX, HIST1H3I, SMARCA4	261	109	13588	1.43288	1	0.993334	100
Annotation Cluster 51	Enrichment Score: 0.3298059871878435
Category	Term	Count	%	PValue	Genes	List Total	Pop Hits	Pop Total	Fold Enrichment	Bonferroni	Benjamini	FDR
UP_SEQ_FEATURE	calcium-binding region:2	4	1.11732	0.362232	SLC25A24, RASGRP1, CAPSL, ACTN1	313	110	16021	1.86128	1	0.999969	99.9192
INTERPRO	IPR018248:EF hand	4	1.11732	0.403927	SLC25A24, RASGRP1, CAPSL, ACTN1	310	132	17763	1.73636	1	0.997873	99.957
UP_SEQ_FEATURE	calcium-binding region:1	4	1.11732	0.414919	SLC25A24, RASGRP1, CAPSL, ACTN1	313	120	16021	1.70618	1	0.999985	99.9794
UP_SEQ_FEATURE	domain:EF-hand 2	4	1.11732	0.60583	SLC25A24, RASGRP1, CAPSL, ACTN1	313	160	16021	1.27963	1	0.999999	100
UP_SEQ_FEATURE	domain:EF-hand 1	4	1.11732	0.610052	SLC25A24, RASGRP1, CAPSL, ACTN1	313	161	16021	1.27168	1	0.999999	100
Annotation Cluster 52	Enrichment Score: 0.3128255736489969
Category	Term	Count	%	PValue	Genes	List Total	Pop Hits	Pop Total	Fold Enrichment	Bonferroni	Benjamini	FDR
GOTERM_MF_FAT	GO:0050660~FAD binding	3	0.837989	0.360361	KDM1B, STEAP3, STEAP4	237	71	13288	2.36905	1	0.966443	99.8172
SP_PIR_KEYWORDS	Flavoprotein	3	0.837989	0.550259	KDM1B, STEAP3, STEAP4	319	103	17854	1.63015	1	0.922468	99.9973
SP_PIR_KEYWORDS	FAD	3	0.837989	0.581056	KDM1B, STEAP3, STEAP4	319	109	17854	1.54042	1	0.932061	99.9989
Annotation Cluster 53	Enrichment Score: 0.30787129288434467
Category	Term	Count	%	PValue	Genes	List Total	Pop Hits	Pop Total	Fold Enrichment	Bonferroni	Benjamini	FDR
GOTERM_BP_FAT	GO:0016567~protein ubiquitination	3	0.837989	0.361087	UBE3A, SKP2, UBE2C	261	66	13588	2.36642	1	0.953802	99.9418
GOTERM_BP_FAT	GO:0032446~protein modification by small protein conjugation	3	0.837989	0.448189	UBE3A, SKP2, UBE2C	261	79	13588	1.97701	1	0.973608	99.9949
GOTERM_MF_FAT	GO:0004842~ubiquitin-protein ligase activity	3	0.837989	0.554193	UBE3A, SKP2, UBE2C	237	104	13288	1.61733	1	0.989976	99.9989
GOTERM_MF_FAT	GO:0019787~small conjugating protein ligase activity	3	0.837989	0.654305	UBE3A, SKP2, UBE2C	237	125	13288	1.34562	1	0.996079	100
Annotation Cluster 54	Enrichment Score: 0.28857042078950906
Category	Term	Count	%	PValue	Genes	List Total	Pop Hits	Pop Total	Fold Enrichment	Bonferroni	Benjamini	FDR
GOTERM_BP_FAT	GO:0048812~neuron projection morphogenesis	5	1.39665	0.434011	RAB3A, UCHL1, STXBP1, RELN, GAS7	261	176	13588	1.47901	1	0.970044	99.9922
GOTERM_BP_FAT	GO:0048858~cell projection morphogenesis	5	1.39665	0.540227	RAB3A, UCHL1, STXBP1, RELN, GAS7	261	202	13588	1.28865	1	0.986826	99.9998
GOTERM_BP_FAT	GO:0032990~cell part morphogenesis	5	1.39665	0.581047	RAB3A, UCHL1, STXBP1, RELN, GAS7	261	212	13588	1.22786	1	0.99083	99.9999
Annotation Cluster 55	Enrichment Score: 0.28481612645603915
Category	Term	Count	%	PValue	Genes	List Total	Pop Hits	Pop Total	Fold Enrichment	Bonferroni	Benjamini	FDR
INTERPRO	IPR003591:Leucine-rich repeat, typical subtype	4	1.11732	0.389862	LGR5, CNOT6, NYX, ISLR2	310	129	17763	1.77674	1	0.997988	99.9389
SMART	SM00369:LRR_TYP	4	1.11732	0.52297	LGR5, CNOT6, NYX, ISLR2	196	129	9131	1.44455	1	0.998812	99.9892
INTERPRO	IPR001611:Leucine-rich repeat	4	1.11732	0.685748	LGR5, CNOT6, NYX, ISLR2	310	202	17763	1.13465	1	0.999966	100
Annotation Cluster 56	Enrichment Score: 0.27700170524994694
Category	Term	Count	%	PValue	Genes	List Total	Pop Hits	Pop Total	Fold Enrichment	Bonferroni	Benjamini	FDR
SP_PIR_KEYWORDS	peroxisome	3	0.837989	0.512369	FAR1, FAR2, ACSL4	319	96	17854	1.74902	1	0.910339	99.9922
GOTERM_CC_FAT	GO:0042579~microbody	3	0.837989	0.536668	FAR1, FAR2, ACSL4	216	104	12504	1.66987	1	0.909339	99.9957
GOTERM_CC_FAT	GO:0005777~peroxisome	3	0.837989	0.536668	FAR1, FAR2, ACSL4	216	104	12504	1.66987	1	0.909339	99.9957
Annotation Cluster 57	Enrichment Score: 0.2588566126758049
Category	Term	Count	%	PValue	Genes	List Total	Pop Hits	Pop Total	Fold Enrichment	Bonferroni	Benjamini	FDR
UP_SEQ_FEATURE	domain:Helicase C-terminal	3	0.837989	0.50153	ATRX, YTHDC2, SMARCA4	313	86	16021	1.78553	1	0.999995	99.9984
INTERPRO	IPR014021:Helicase, superfamily 1 and 2, ATP-binding	3	0.837989	0.516172	ATRX, YTHDC2, SMARCA4	310	99	17763	1.73636	1	0.999184	99.9981
UP_SEQ_FEATURE	domain:Helicase ATP-binding	3	0.837989	0.519826	ATRX, YTHDC2, SMARCA4	313	89	16021	1.72535	1	0.999996	99.9991
INTERPRO	IPR001650:DNA/RNA helicase, C-terminal	3	0.837989	0.521554	ATRX, YTHDC2, SMARCA4	310	100	17763	1.719	1	0.999188	99.9984
INTERPRO	IPR014001:DEAD-like helicase, N-terminal	3	0.837989	0.53746	ATRX, YTHDC2, SMARCA4	310	103	17763	1.66893	1	0.999348	99.999
SMART	SM00490:HELICc	3	0.837989	0.628635	ATRX, YTHDC2, SMARCA4	196	99	9131	1.41172	1	0.999453	99.9995
SMART	SM00487:DEXDc	3	0.837989	0.650145	ATRX, YTHDC2, SMARCA4	196	103	9131	1.3569	1	0.999358	99.9998
Annotation Cluster 58	Enrichment Score: 0.2494445414340679
Category	Term	Count	%	PValue	Genes	List Total	Pop Hits	Pop Total	Fold Enrichment	Bonferroni	Benjamini	FDR
GOTERM_MF_FAT	GO:0031402~sodium ion binding	3	0.837989	0.548948	ATP1B1, SLC38A9, SLC12A3	237	103	13288	1.63303	1	0.989914	99.9987
SP_PIR_KEYWORDS	Sodium	3	0.837989	0.550259	ATP1B1, SLC38A9, SLC12A3	319	103	17854	1.63015	1	0.922468	99.9973
SP_PIR_KEYWORDS	Sodium transport	3	0.837989	0.590973	ATP1B1, SLC38A9, SLC12A3	319	111	17854	1.51267	1	0.932915	99.9992
Annotation Cluster 59	Enrichment Score: 0.24868302857865343
Category	Term	Count	%	PValue	Genes	List Total	Pop Hits	Pop Total	Fold Enrichment	Bonferroni	Benjamini	FDR
UP_SEQ_FEATURE	repeat:LRR 3	6	1.67598	0.523947	SKP2, CENPE, LGR5, CNOT6, NYX, ISLR2	313	245	16021	1.25352	1	0.999996	99.9992
SP_PIR_KEYWORDS	leucine-rich repeat	6	1.67598	0.547242	SKP2, CENPE, LGR5, CNOT6, NYX, ISLR2	319	275	17854	1.22113	1	0.923147	99.997
UP_SEQ_FEATURE	repeat:LRR 1	6	1.67598	0.594156	SKP2, CENPE, LGR5, CNOT6, NYX, ISLR2	313	266	16021	1.15456	1	0.999999	99.9999
UP_SEQ_FEATURE	repeat:LRR 2	6	1.67598	0.594156	SKP2, CENPE, LGR5, CNOT6, NYX, ISLR2	313	266	16021	1.15456	1	0.999999	99.9999
Annotation Cluster 60	Enrichment Score: 0.24838966488815226
Category	Term	Count	%	PValue	Genes	List Total	Pop Hits	Pop Total	Fold Enrichment	Bonferroni	Benjamini	FDR
GOTERM_BP_FAT	GO:0009206~purine ribonucleoside triphosphate biosynthetic process	3	0.837989	0.534093	RP2H, ATP1B1, ATP13A3	261	93	13588	1.6794	1	0.98712	99.9997
GOTERM_BP_FAT	GO:0009201~ribonucleoside triphosphate biosynthetic process	3	0.837989	0.534093	RP2H, ATP1B1, ATP13A3	261	93	13588	1.6794	1	0.98712	99.9997
GOTERM_BP_FAT	GO:0009145~purine nucleoside triphosphate biosynthetic process	3	0.837989	0.539871	RP2H, ATP1B1, ATP13A3	261	94	13588	1.66153	1	0.98698	99.9998
GOTERM_BP_FAT	GO:0009142~nucleoside triphosphate biosynthetic process	3	0.837989	0.545601	RP2H, ATP1B1, ATP13A3	261	95	13588	1.64404	1	0.987258	99.9998
GOTERM_BP_FAT	GO:0009152~purine ribonucleotide biosynthetic process	3	0.837989	0.610428	RP2H, ATP1B1, ATP13A3	261	107	13588	1.45966	1	0.992741	100
GOTERM_BP_FAT	GO:0009260~ribonucleotide biosynthetic process	3	0.837989	0.630418	RP2H, ATP1B1, ATP13A3	261	111	13588	1.40706	1	0.993978	100
Annotation Cluster 61	Enrichment Score: 0.2343602415440432
Category	Term	Count	%	PValue	Genes	List Total	Pop Hits	Pop Total	Fold Enrichment	Bonferroni	Benjamini	FDR
UP_SEQ_FEATURE	short sequence motif:Effector region	3	0.837989	0.53767	RAB3A, DIRAS2, RASL10A	313	92	16021	1.66909	1	0.999996	99.9995
UP_SEQ_FEATURE	lipid moiety-binding region:S-geranylgeranyl cysteine	3	0.837989	0.555053	RAB3A, DIRAS2, RASL10A	313	95	16021	1.61638	1	0.999997	99.9997
INTERPRO	IPR001806:Ras GTPase	3	0.837989	0.663849	RAB3A, DIRAS2, RASL10A	310	130	17763	1.32231	1	0.999945	100
Annotation Cluster 62	Enrichment Score: 0.23274614781641162
Category	Term	Count	%	PValue	Genes	List Total	Pop Hits	Pop Total	Fold Enrichment	Bonferroni	Benjamini	FDR
UP_SEQ_FEATURE	repeat:LRR 8	4	1.11732	0.481147	SKP2, CENPE, LGR5, NYX	313	133	16021	1.53941	1	0.999992	99.9969
UP_SEQ_FEATURE	repeat:LRR 7	4	1.11732	0.592985	SKP2, CENPE, LGR5, NYX	313	157	16021	1.30408	1	0.999999	99.9999
UP_SEQ_FEATURE	repeat:LRR 6	4	1.11732	0.702167	SKP2, CENPE, LGR5, NYX	313	185	16021	1.10671	1	1	100
Annotation Cluster 63	Enrichment Score: 0.22420268211117333
Category	Term	Count	%	PValue	Genes	List Total	Pop Hits	Pop Total	Fold Enrichment	Bonferroni	Benjamini	FDR
UP_SEQ_FEATURE	repeat:LRR 11	3	0.837989	0.513777	CENPE, LGR5, NYX	313	88	16021	1.74495	1	0.999996	99.9989
UP_SEQ_FEATURE	repeat:LRR 10	3	0.837989	0.599116	CENPE, LGR5, NYX	313	103	16021	1.49083	1	0.999999	99.9999
UP_SEQ_FEATURE	repeat:LRR 9	3	0.837989	0.690408	CENPE, LGR5, NYX	313	122	16021	1.25866	1	1	100
Annotation Cluster 64	Enrichment Score: 0.1969147808762733
Category	Term	Count	%	PValue	Genes	List Total	Pop Hits	Pop Total	Fold Enrichment	Bonferroni	Benjamini	FDR
GOTERM_BP_FAT	GO:0048514~blood vessel morphogenesis	5	1.39665	0.52468	PTPRJ, PTEN, EPHA2, C1GALT1, SMARCA4	261	198	13588	1.31468	1	0.986248	99.9996
GOTERM_BP_FAT	GO:0001568~blood vessel development	5	1.39665	0.690345	PTPRJ, PTEN, EPHA2, C1GALT1, SMARCA4	261	244	13588	1.06683	1	0.996565	100
GOTERM_BP_FAT	GO:0001944~vasculature development	5	1.39665	0.708426	PTPRJ, PTEN, EPHA2, C1GALT1, SMARCA4	261	250	13588	1.04123	1	0.997282	100
Annotation Cluster 65	Enrichment Score: 0.1896805810447522
Category	Term	Count	%	PValue	Genes	List Total	Pop Hits	Pop Total	Fold Enrichment	Bonferroni	Benjamini	FDR
GOTERM_MF_FAT	GO:0016790~thiolester hydrolase activity	3	0.837989	0.574741	UCHL1, YOD1, OTUB2	237	108	13288	1.55743	1	0.990782	99.9994
SP_PIR_KEYWORDS	thiol protease	3	0.837989	0.637928	UCHL1, YOD1, OTUB2	319	121	17854	1.38765	1	0.945454	99.9998
GOTERM_MF_FAT	GO:0008234~cysteine-type peptidase activity	3	0.837989	0.735723	UCHL1, YOD1, OTUB2	237	146	13288	1.15207	1	0.998769	100
Annotation Cluster 66	Enrichment Score: 0.16505267185042874
Category	Term	Count	%	PValue	Genes	List Total	Pop Hits	Pop Total	Fold Enrichment	Bonferroni	Benjamini	FDR
GOTERM_BP_FAT	GO:0045934~negative regulation of nucleobase, nucleoside, nucleotide and nucleic acid metabolic process	8	2.23464	0.640135	PALM, GCLC, CENPF, ZEB2, RB1, MDM4, HDAC9, SMARCA4	261	397	13588	1.04909	1	0.994167	100
GOTERM_BP_FAT	GO:0051172~negative regulation of nitrogen compound metabolic process	8	2.23464	0.650507	PALM, GCLC, CENPF, ZEB2, RB1, MDM4, HDAC9, SMARCA4	261	401	13588	1.03863	1	0.994876	100
GOTERM_BP_FAT	GO:0031327~negative regulation of cellular biosynthetic process	8	2.23464	0.720251	PALM, GCLC, CENPF, ZEB2, RB1, MDM4, HDAC9, SMARCA4	261	430	13588	0.968582	1	0.997594	100
GOTERM_BP_FAT	GO:0009890~negative regulation of biosynthetic process	8	2.23464	0.729092	PALM, GCLC, CENPF, ZEB2, RB1, MDM4, HDAC9, SMARCA4	261	434	13588	0.959655	1	0.997811	100
Annotation Cluster 67	Enrichment Score: 0.16495287501753886
Category	Term	Count	%	PValue	Genes	List Total	Pop Hits	Pop Total	Fold Enrichment	Bonferroni	Benjamini	FDR
GOTERM_BP_FAT	GO:0007409~axonogenesis	4	1.11732	0.606686	RAB3A, UCHL1, STXBP1, RELN	261	163	13588	1.27758	1	0.992498	100
GOTERM_BP_FAT	GO:0048667~cell morphogenesis involved in neuron differentiation	4	1.11732	0.680422	RAB3A, UCHL1, STXBP1, RELN	261	182	13588	1.1442	1	0.996275	100
GOTERM_BP_FAT	GO:0000904~cell morphogenesis involved in differentiation	4	1.11732	0.775174	RAB3A, UCHL1, STXBP1, RELN	261	212	13588	0.982289	1	0.998918	100
Annotation Cluster 68	Enrichment Score: 0.15766031163328392
Category	Term	Count	%	PValue	Genes	List Total	Pop Hits	Pop Total	Fold Enrichment	Bonferroni	Benjamini	FDR
SP_PIR_KEYWORDS	postsynaptic cell membrane	3	0.837989	0.586037	PSD3, SSPN, HOMER1	319	110	17854	1.52642	1	0.93249	99.9991
GOTERM_CC_FAT	GO:0045211~postsynaptic membrane	3	0.837989	0.641157	PSD3, SSPN, HOMER1	216	126	12504	1.37831	1	0.951022	99.9998
SP_PIR_KEYWORDS	synapse	3	0.837989	0.895633	PSD3, SSPN, HOMER1	319	213	17854	0.788291	1	0.995659	100
Annotation Cluster 69	Enrichment Score: 0.10367257435744419
Category	Term	Count	%	PValue	Genes	List Total	Pop Hits	Pop Total	Fold Enrichment	Bonferroni	Benjamini	FDR
INTERPRO	IPR002110:Ankyrin	4	1.11732	0.748061	MTPN, TNKS, YTHDC2, ANKLE1	310	223	17763	1.0278	1	0.999993	100
SP_PIR_KEYWORDS	ank repeat	4	1.11732	0.759541	MTPN, TNKS, YTHDC2, ANKLE1	319	222	17854	1.00844	1	0.975946	100
SMART	SM00248:ANK	4	1.11732	0.859991	MTPN, TNKS, YTHDC2, ANKLE1	196	223	9131	0.835636	1	0.999996	100
Annotation Cluster 70	Enrichment Score: 0.0659038695393901
Category	Term	Count	%	PValue	Genes	List Total	Pop Hits	Pop Total	Fold Enrichment	Bonferroni	Benjamini	FDR
SP_PIR_KEYWORDS	Serine protease	3	0.837989	0.792836	RELN, DPP4, TMPRSS3	319	164	17854	1.02382	1	0.983059	100
GOTERM_MF_FAT	GO:0008236~serine-type peptidase activity	3	0.837989	0.893683	RELN, DPP4, TMPRSS3	237	212	13288	0.793408	1	0.999977	100
GOTERM_MF_FAT	GO:0017171~serine hydrolase activity	3	0.837989	0.895203	RELN, DPP4, TMPRSS3	237	213	13288	0.789683	1	0.999975	100
Annotation Cluster 71	Enrichment Score: 0.046883869858606826
Category	Term	Count	%	PValue	Genes	List Total	Pop Hits	Pop Total	Fold Enrichment	Bonferroni	Benjamini	FDR
GOTERM_BP_FAT	GO:0000122~negative regulation of transcription from RNA polymerase II promoter	4	1.11732	0.822388	RB1, MDM4, HDAC9, SMARCA4	261	231	13588	0.901494	1	0.999536	100
GOTERM_BP_FAT	GO:0045892~negative regulation of transcription, DNA-dependent	4	1.11732	0.936975	RB1, MDM4, HDAC9, SMARCA4	261	308	13588	0.676121	1	0.99999	100
GOTERM_BP_FAT	GO:0051253~negative regulation of RNA metabolic process	4	1.11732	0.938737	RB1, MDM4, HDAC9, SMARCA4	261	310	13588	0.671759	1	0.99999	100
Annotation Cluster 72	Enrichment Score: 0.04167834516756138
Category	Term	Count	%	PValue	Genes	List Total	Pop Hits	Pop Total	Fold Enrichment	Bonferroni	Benjamini	FDR
GOTERM_BP_FAT	GO:0016477~cell migration	4	1.11732	0.841647	RELN, ZEB2, PTEN, CD24A	261	240	13588	0.867688	1	0.999679	100
GOTERM_BP_FAT	GO:0048870~cell motility	4	1.11732	0.911888	RELN, ZEB2, PTEN, CD24A	261	284	13588	0.733258	1	0.999964	100
GOTERM_BP_FAT	GO:0051674~localization of cell	4	1.11732	0.911888	RELN, ZEB2, PTEN, CD24A	261	284	13588	0.733258	1	0.999964	100
GOTERM_BP_FAT	GO:0006928~cell motion	4	1.11732	0.973361	RELN, ZEB2, PTEN, CD24A	261	367	13588	0.567426	1	1	100
Annotation Cluster 73	Enrichment Score: 0.036164318577834045
Category	Term	Count	%	PValue	Genes	List Total	Pop Hits	Pop Total	Fold Enrichment	Bonferroni	Benjamini	FDR
GOTERM_BP_FAT	GO:0006886~intracellular protein transport	4	1.11732	0.901697	AP1S2, CHML, AKAP12, CD24A	261	276	13588	0.754512	1	0.999947	100
GOTERM_BP_FAT	GO:0034613~cellular protein localization	4	1.11732	0.928454	AP1S2, CHML, AKAP12, CD24A	261	299	13588	0.696472	1	0.999984	100
GOTERM_BP_FAT	GO:0070727~cellular macromolecule localization	4	1.11732	0.930434	AP1S2, CHML, AKAP12, CD24A	261	301	13588	0.691845	1	0.999986	100
Annotation Cluster 74	Enrichment Score: 0.004600465845635714
Category	Term	Count	%	PValue	Genes	List Total	Pop Hits	Pop Total	Fold Enrichment	Bonferroni	Benjamini	FDR
GOTERM_MF_FAT	GO:0022838~substrate specific channel activity	3	0.837989	0.988895	CACNA1E, AQP1, CLCN5	237	360	13288	0.467229	1	1	100
GOTERM_MF_FAT	GO:0022803~passive transmembrane transporter activity	3	0.837989	0.989747	CACNA1E, AQP1, CLCN5	237	365	13288	0.460829	1	1	100
GOTERM_MF_FAT	GO:0015267~channel activity	3	0.837989	0.989747	CACNA1E, AQP1, CLCN5	237	365	13288	0.460829	1	1	100

## Sheet: 2) T2CD21int>T12123DN
Table SIII: David bioinformatic analysis of upregulated genes (FC>2) in T2CD21int versus T121/23DN
Annotation Cluster 1	Enrichment Score: 4.947729974577868
Category	Term	Count	%	PValue	Genes	List Total	Pop Hits	Pop Total	Fold Enrichment	Bonferroni	Benjamini	FDR
GOTERM_CC_FAT	GO:0042613~MHC class II protein complex	5	1.66667	8.70388e-06	H2-EB2, H2-OA, H2-EB1, H2-AA, H2-AB1	184	10	12504	33.9783	0.00189566	0.00189566	0.0110627
PIR_SUPERFAMILY	PIRSF001991:class II histocompatibility antigen	5	1.66667	1.25079e-05	H2-EB2, H2-OA, H2-EB1, H2-AA, H2-AB1	132	10	8136	30.8182	0.00202424	0.00202424	0.0151341
SP_PIR_KEYWORDS	mhc ii	5	1.66667	1.31799e-05	H2-EB2, H2-OA, H2-EB1, H2-AA, H2-AB1	260	11	17854	31.2133	0.00338153	0.0016922	0.017195
Annotation Cluster 2	Enrichment Score: 3.5820803792013605
Category	Term	Count	%	PValue	Genes	List Total	Pop Hits	Pop Total	Fold Enrichment	Bonferroni	Benjamini	FDR
GOTERM_BP_FAT	GO:0002495~antigen processing and presentation of peptide antigen via MHC class II	5	1.66667	6.5391e-05	H2-OA, H2-EB1, H2-AA, FCER1G, H2-AB1	196	16	13588	21.6645	0.0868877	0.0129013	0.107594
GOTERM_BP_FAT	GO:0019886~antigen processing and presentation of exogenous peptide antigen via MHC class II	5	1.66667	6.5391e-05	H2-OA, H2-EB1, H2-AA, FCER1G, H2-AB1	196	16	13588	21.6645	0.0868877	0.0129013	0.107594
GOTERM_BP_FAT	GO:0002478~antigen processing and presentation of exogenous peptide antigen	5	1.66667	0.000294079	H2-OA, H2-EB1, H2-AA, FCER1G, H2-AB1	196	23	13588	15.071	0.335573	0.0364841	0.483022
GOTERM_BP_FAT	GO:0019884~antigen processing and presentation of exogenous antigen	5	1.66667	0.000642918	H2-OA, H2-EB1, H2-AA, FCER1G, H2-AB1	196	28	13588	12.3797	0.590961	0.0484505	1.05315
GOTERM_BP_FAT	GO:0048002~antigen processing and presentation of peptide antigen	5	1.66667	0.00152035	H2-OA, H2-EB1, H2-AA, FCER1G, H2-AB1	196	35	13588	9.90379	0.879354	0.0811163	2.47364
Annotation Cluster 3	Enrichment Score: 3.1132206604446835
Category	Term	Count	%	PValue	Genes	List Total	Pop Hits	Pop Total	Fold Enrichment	Bonferroni	Benjamini	FDR
GOTERM_BP_FAT	GO:0016064~immunoglobulin mediated immune response	7	2.33333	0.000278495	C1QA, C1QB, ICOSL, CR2, H2-AA, FCER1G, C1QC	196	63	13588	7.70295	0.321019	0.0379763	0.45748
GOTERM_BP_FAT	GO:0019724~B cell mediated immunity	7	2.33333	0.000330623	C1QA, C1QB, ICOSL, CR2, H2-AA, FCER1G, C1QC	196	65	13588	7.46593	0.36849	0.0375792	0.542891
GOTERM_BP_FAT	GO:0002449~lymphocyte mediated immunity	7	2.33333	0.000768232	C1QA, C1QB, ICOSL, CR2, H2-AA, FCER1G, C1QC	196	76	13588	6.38534	0.656392	0.0546725	1.2572
GOTERM_BP_FAT	GO:0002250~adaptive immune response	7	2.33333	0.0012996	C1QA, C1QB, ICOSL, CR2, H2-AA, FCER1G, C1QC	196	84	13588	5.77721	0.835955	0.0725508	2.11807
GOTERM_BP_FAT	GO:0002460~adaptive immune response based on somatic recombination of immune receptors built from immunoglobulin superfamily domains	7	2.33333	0.0012996	C1QA, C1QB, ICOSL, CR2, H2-AA, FCER1G, C1QC	196	84	13588	5.77721	0.835955	0.0725508	2.11807
GOTERM_BP_FAT	GO:0002443~leukocyte mediated immunity	7	2.33333	0.00175153	C1QA, C1QB, ICOSL, CR2, H2-AA, FCER1G, C1QC	196	89	13588	5.45265	0.912556	0.0862975	2.84469
Annotation Cluster 4	Enrichment Score: 3.0097240977660213
Category	Term	Count	%	PValue	Genes	List Total	Pop Hits	Pop Total	Fold Enrichment	Bonferroni	Benjamini	FDR
GOTERM_BP_FAT	GO:0043065~positive regulation of apoptosis	12	4	0.000915223	NUDT2, TNF, LST1, CEBPB, NOD1, HMOX1, ENDOG, SHISA5, NR4A1, MYC, LTA, RUNX3	196	248	13588	3.35451	0.719937	0.0588067	1.49605
GOTERM_BP_FAT	GO:0043068~positive regulation of programmed cell death	12	4	0.000979357	NUDT2, TNF, LST1, CEBPB, NOD1, HMOX1, ENDOG, SHISA5, NR4A1, MYC, LTA, RUNX3	196	250	13588	3.32767	0.743845	0.0600305	1.6001
GOTERM_BP_FAT	GO:0010942~positive regulation of cell death	12	4	0.00104318	NUDT2, TNF, LST1, CEBPB, NOD1, HMOX1, ENDOG, SHISA5, NR4A1, MYC, LTA, RUNX3	196	252	13588	3.30126	0.765612	0.0611291	1.70353
Annotation Cluster 5	Enrichment Score: 2.942796981902292
Category	Term	Count	%	PValue	Genes	List Total	Pop Hits	Pop Total	Fold Enrichment	Bonferroni	Benjamini	FDR
GOTERM_BP_FAT	GO:0046325~negative regulation of glucose import	4	1.33333	0.000441132	TNF, LST1, SH2B2, LTA	196	11	13588	25.2096	0.458444	0.046082	0.723732
GOTERM_BP_FAT	GO:0010829~negative regulation of glucose transport	4	1.33333	0.000581974	TNF, LST1, SH2B2, LTA	196	12	13588	23.1088	0.554777	0.0464837	0.953763
GOTERM_BP_FAT	GO:0046324~regulation of glucose import	4	1.33333	0.0023805	TNF, LST1, SH2B2, LTA	196	19	13588	14.5951	0.963588	0.104549	3.84755
GOTERM_BP_FAT	GO:0010827~regulation of glucose transport	4	1.33333	0.00277122	TNF, LST1, SH2B2, LTA	196	20	13588	13.8653	0.978876	0.110316	4.46562
Annotation Cluster 6	Enrichment Score: 2.503917383395171
Category	Term	Count	%	PValue	Genes	List Total	Pop Hits	Pop Total	Fold Enrichment	Bonferroni	Benjamini	FDR
GOTERM_CC_FAT	GO:0042611~MHC protein complex	6	2	0.000946608	H2-EB2, H2-OA, H2-EB1, H2-AA, FCGRT, H2-AB1	184	52	12504	7.84114	0.18654	0.0665048	1.19656
SMART	SM00407:IGc1	6	2	0.00531868	H2-EB2, H2-OA, H2-EB1, H2-AA, FCGRT, H2-AB1	125	83	9131	5.28058	0.443794	0.254208	5.84729
INTERPRO	IPR003597:Immunoglobulin C1-set	6	2	0.00611328	H2-EB2, H2-OA, H2-EB1, H2-AA, FCGRT, H2-AB1	249	83	17763	5.15692	0.963531	0.376897	8.53914
Annotation Cluster 7	Enrichment Score: 2.404064509891368
Category	Term	Count	%	PValue	Genes	List Total	Pop Hits	Pop Total	Fold Enrichment	Bonferroni	Benjamini	FDR
UP_SEQ_FEATURE	domain:SH2	7	2.33333	0.00337979	SH2D2A, STAT4, STAP1, GRAP, FGR, SH2B2, GRAP2	260	90	16021	4.79261	0.904588	0.904588	4.97183
SP_PIR_KEYWORDS	SH2 domain	7	2.33333	0.00389419	SH2D2A, STAT4, STAP1, GRAP, FGR, SH2B2, GRAP2	260	103	17854	4.66684	0.633134	0.181721	4.9634
SMART	SM00252:SH2	7	2.33333	0.00394174	SH2D2A, STAT4, STAP1, GRAP, FGR, SH2B2, GRAP2	125	111	9131	4.60663	0.352378	0.352378	4.36418
INTERPRO	IPR000980:SH2 motif	7	2.33333	0.00466388	SH2D2A, STAT4, STAP1, GRAP, FGR, SH2B2, GRAP2	249	111	17763	4.49875	0.919893	0.39642	6.57835
Annotation Cluster 8	Enrichment Score: 2.37646787055569
Category	Term	Count	%	PValue	Genes	List Total	Pop Hits	Pop Total	Fold Enrichment	Bonferroni	Benjamini	FDR
GOTERM_BP_FAT	GO:0002429~immune response-activating cell surface receptor signaling pathway	5	1.66667	0.00275029	BCL2A1D, LAX1, PTPN22, FCER1G, SH2B2	196	41	13588	8.45445	0.978251	0.112752	4.4326
GOTERM_BP_FAT	GO:0002768~immune response-regulating cell surface receptor signaling pathway	5	1.66667	0.00356573	BCL2A1D, LAX1, PTPN22, FCER1G, SH2B2	196	44	13588	7.87801	0.993024	0.128834	5.71093
GOTERM_BP_FAT	GO:0002757~immune response-activating signal transduction	5	1.66667	0.00488892	BCL2A1D, LAX1, PTPN22, FCER1G, SH2B2	196	48	13588	7.22151	0.9989	0.146513	7.75112
GOTERM_BP_FAT	GO:0002764~immune response-regulating signal transduction	5	1.66667	0.00650712	BCL2A1D, LAX1, PTPN22, FCER1G, SH2B2	196	52	13588	6.66601	0.999885	0.175579	10.1898
Annotation Cluster 9	Enrichment Score: 2.1735188561907703
Category	Term	Count	%	PValue	Genes	List Total	Pop Hits	Pop Total	Fold Enrichment	Bonferroni	Benjamini	FDR
GOTERM_BP_FAT	GO:0042981~regulation of apoptosis	17	5.66667	0.00610394	TRAF1, NUDT2, LST1, CEBPB, TNF, NR4A1, BCL2A1D, NOD1, BCL2A1B, BCL2, ENDOG, HMOX1, SHISA5, FCER1G, MYC, LTA, RUNX3	196	553	13588	2.1312	0.999799	0.172314	9.58795
GOTERM_BP_FAT	GO:0043067~regulation of programmed cell death	17	5.66667	0.00685864	TRAF1, NUDT2, LST1, CEBPB, TNF, NR4A1, BCL2A1D, NOD1, BCL2A1B, BCL2, ENDOG, HMOX1, SHISA5, FCER1G, MYC, LTA, RUNX3	196	560	13588	2.10456	0.99993	0.177356	10.7115
GOTERM_BP_FAT	GO:0010941~regulation of cell death	17	5.66667	0.00720436	TRAF1, NUDT2, LST1, CEBPB, TNF, NR4A1, BCL2A1D, NOD1, BCL2A1B, BCL2, ENDOG, HMOX1, SHISA5, FCER1G, MYC, LTA, RUNX3	196	563	13588	2.09334	0.999957	0.182093	11.2218
Annotation Cluster 10	Enrichment Score: 1.9594222143256976
Category	Term	Count	%	PValue	Genes	List Total	Pop Hits	Pop Total	Fold Enrichment	Bonferroni	Benjamini	FDR
SP_PIR_KEYWORDS	complement pathway	4	1.33333	0.00613059	C1QA, C1QB, CR2, C1QC	260	26	17854	10.5645	0.79411	0.231567	7.71
GOTERM_BP_FAT	GO:0006958~complement activation, classical pathway	4	1.33333	0.00888562	C1QA, C1QB, CR2, C1QC	196	30	13588	9.24354	0.999996	0.208701	13.6647
GOTERM_BP_FAT	GO:0002455~humoral immune response mediated by circulating immunoglobulin	4	1.33333	0.0135954	C1QA, C1QB, CR2, C1QC	196	35	13588	7.92303	1	0.279677	20.176
GOTERM_BP_FAT	GO:0002541~activation of plasma proteins involved in acute inflammatory response	4	1.33333	0.0146776	C1QA, C1QB, CR2, C1QC	196	36	13588	7.70295	1	0.286044	21.6055
GOTERM_BP_FAT	GO:0006956~complement activation	4	1.33333	0.0146776	C1QA, C1QB, CR2, C1QC	196	36	13588	7.70295	1	0.286044	21.6055
Annotation Cluster 11	Enrichment Score: 1.610000721089392
Category	Term	Count	%	PValue	Genes	List Total	Pop Hits	Pop Total	Fold Enrichment	Bonferroni	Benjamini	FDR
GOTERM_BP_FAT	GO:0006915~apoptosis	14	4.66667	0.0167553	TRAF1, TNF, LST1, GGCT, PGLYRP1, DNASE2A, DDIT4, NOD1, BCL2, ENDOG, SHISA5, TNFRSF18, MYC, LTA	196	465	13588	2.08725	1	0.315336	24.283
GOTERM_BP_FAT	GO:0012501~programmed cell death	14	4.66667	0.0190034	TRAF1, TNF, LST1, GGCT, PGLYRP1, DNASE2A, DDIT4, NOD1, BCL2, ENDOG, SHISA5, TNFRSF18, MYC, LTA	196	473	13588	2.05195	1	0.340783	27.0831
GOTERM_BP_FAT	GO:0008219~cell death	14	4.66667	0.0311685	TRAF1, TNF, LST1, GGCT, PGLYRP1, DNASE2A, DDIT4, NOD1, BCL2, ENDOG, SHISA5, TNFRSF18, MYC, LTA	196	507	13588	1.91434	1	0.448317	40.6235
GOTERM_BP_FAT	GO:0016265~death	14	4.66667	0.0365843	TRAF1, TNF, LST1, GGCT, PGLYRP1, DNASE2A, DDIT4, NOD1, BCL2, ENDOG, SHISA5, TNFRSF18, MYC, LTA	196	519	13588	1.87008	1	0.485303	45.8577
Annotation Cluster 12	Enrichment Score: 1.526033479362219
Category	Term	Count	%	PValue	Genes	List Total	Pop Hits	Pop Total	Fold Enrichment	Bonferroni	Benjamini	FDR
GOTERM_BP_FAT	GO:0032891~negative regulation of organic acid transport	3	1	0.00295901	TNF, LST1, LTA	196	6	13588	34.6633	0.983741	0.1141	4.76134
GOTERM_BP_FAT	GO:0051953~negative regulation of amine transport	3	1	0.00295901	TNF, LST1, LTA	196	6	13588	34.6633	0.983741	0.1141	4.76134
GOTERM_BP_FAT	GO:0051956~negative regulation of amino acid transport	3	1	0.00295901	TNF, LST1, LTA	196	6	13588	34.6633	0.983741	0.1141	4.76134
GOTERM_BP_FAT	GO:0002037~negative regulation of L-glutamate transport	3	1	0.00295901	TNF, LST1, LTA	196	6	13588	34.6633	0.983741	0.1141	4.76134
GOTERM_BP_FAT	GO:0002036~regulation of L-glutamate transport	3	1	0.00410356	TNF, LST1, LTA	196	7	13588	29.7114	0.996706	0.139647	6.54526
GOTERM_BP_FAT	GO:0044070~regulation of anion transport	3	1	0.0054199	TNF, LST1, LTA	196	8	13588	25.9974	0.999476	0.157756	8.55811
GOTERM_BP_FAT	GO:0032890~regulation of organic acid transport	3	1	0.00854756	TNF, LST1, LTA	196	10	13588	20.798	0.999993	0.205041	13.1786
GOTERM_BP_FAT	GO:0051955~regulation of amino acid transport	3	1	0.00854756	TNF, LST1, LTA	196	10	13588	20.798	0.999993	0.205041	13.1786
GOTERM_BP_FAT	GO:0051785~positive regulation of nuclear division	3	1	0.0190281	TNF, LST1, LTA	196	15	13588	13.8653	1	0.3369	27.1133
GOTERM_BP_FAT	GO:0045840~positive regulation of mitosis	3	1	0.0190281	TNF, LST1, LTA	196	15	13588	13.8653	1	0.3369	27.1133
GOTERM_BP_FAT	GO:0019722~calcium-mediated signaling	3	1	0.0269588	TNF, LST1, LTA	196	18	13588	11.5544	1	0.414348	36.2305
GOTERM_BP_FAT	GO:0043525~positive regulation of neuron apoptosis	3	1	0.0298504	TNF, LST1, LTA	196	19	13588	10.9463	1	0.438442	39.2795
GOTERM_BP_FAT	GO:0050806~positive regulation of synaptic transmission	3	1	0.0359813	TNF, LST1, LTA	196	21	13588	9.90379	1	0.483927	45.2971
GOTERM_BP_FAT	GO:0051971~positive regulation of transmission of nerve impulse	3	1	0.0392129	TNF, LST1, LTA	196	22	13588	9.45362	1	0.496646	48.2389
GOTERM_BP_FAT	GO:0051952~regulation of amine transport	3	1	0.0495273	TNF, LST1, LTA	196	25	13588	8.31918	1	0.56001	56.6653
GOTERM_BP_FAT	GO:0045787~positive regulation of cell cycle	3	1	0.0852465	TNF, LST1, LTA	196	34	13588	6.11705	1	0.710181	76.9337
GOTERM_BP_FAT	GO:0007088~regulation of mitosis	3	1	0.0939955	TNF, LST1, LTA	196	36	13588	5.77721	1	0.729301	80.309
GOTERM_BP_FAT	GO:0051783~regulation of nuclear division	3	1	0.0939955	TNF, LST1, LTA	196	36	13588	5.77721	1	0.729301	80.309
GOTERM_BP_FAT	GO:0051222~positive regulation of protein transport	3	1	0.0939955	TNF, LST1, LTA	196	36	13588	5.77721	1	0.729301	80.309
GOTERM_BP_FAT	GO:0010638~positive regulation of organelle organization	3	1	0.171187	TNF, LST1, LTA	196	52	13588	3.99961	1	0.86154	95.4542
GOTERM_BP_FAT	GO:0051223~regulation of protein transport	3	1	0.239283	TNF, LST1, LTA	196	65	13588	3.19969	1	0.918	98.8917
GOTERM_BP_FAT	GO:0070201~regulation of establishment of protein localization	3	1	0.271246	TNF, LST1, LTA	196	71	13588	2.92929	1	0.939276	99.4533
GOTERM_BP_FAT	GO:0010564~regulation of cell cycle process	3	1	0.281905	TNF, LST1, LTA	196	73	13588	2.84904	1	0.9447	99.571
GOTERM_BP_FAT	GO:0050804~regulation of synaptic transmission	3	1	0.421828	TNF, LST1, LTA	196	100	13588	2.0798	1	0.983334	99.9879
Annotation Cluster 13	Enrichment Score: 1.5167858871286666
Category	Term	Count	%	PValue	Genes	List Total	Pop Hits	Pop Total	Fold Enrichment	Bonferroni	Benjamini	FDR
INTERPRO	IPR002475:BCL2-like apoptosis inhibitor	3	1	0.0180848	BCL2A1D, BCL2A1B, BCL2	249	15	17763	14.2675	0.999948	0.708261	23.3296
SMART	SM00337:BCL	3	1	0.0384331	BCL2A1D, BCL2A1B, BCL2	125	23	9131	9.528	0.98658	0.659642	35.7759
INTERPRO	IPR000712:Apoptosis regulator Bcl-2, BH	3	1	0.0405157	BCL2A1D, BCL2A1B, BCL2	249	23	17763	9.30487	1	0.892837	45.2304
Annotation Cluster 14	Enrichment Score: 1.5001097569531776
Category	Term	Count	%	PValue	Genes	List Total	Pop Hits	Pop Total	Fold Enrichment	Bonferroni	Benjamini	FDR
GOTERM_MF_FAT	GO:0003735~structural constituent of ribosome	8	2.66667	0.00566727	RPSA, RPS29, GM5148, RPL26, RPL36, RPS15A, MRPL55, RPL37	189	151	13288	3.72487	0.894066	0.674525	7.60776
SP_PIR_KEYWORDS	ribosomal protein	8	2.66667	0.0148956	RPSA, RPS29, GM5148, RPL26, RPL36, RPS15A, MRPL55, RPL37	260	177	17854	3.10369	0.978868	0.348547	17.7832
GOTERM_CC_FAT	GO:0005840~ribosome	8	2.66667	0.0228481	RPSA, RPS29, GM5148, RPL26, RPL36, RPS15A, MRPL55, RPL37	184	192	12504	2.83152	0.993518	0.513156	25.4563
SP_PIR_KEYWORDS	ribonucleoprotein	8	2.66667	0.0932724	RPSA, RPS29, GM5148, RPL26, RPL36, RPS15A, MRPL55, RPL37	260	266	17854	2.06524	1	0.66515	72.127
GOTERM_BP_FAT	GO:0006412~translation	8	2.66667	0.175556	RPSA, RPS29, GM5148, RPL26, RPL36, RPS15A, MRPL55, RPL37	196	319	13588	1.7386	1	0.867019	95.833
Annotation Cluster 15	Enrichment Score: 1.4505148873570555
Category	Term	Count	%	PValue	Genes	List Total	Pop Hits	Pop Total	Fold Enrichment	Bonferroni	Benjamini	FDR
GOTERM_BP_FAT	GO:0052548~regulation of endopeptidase activity	4	1.33333	0.0348498	BCL2A1D, NOD1, NR4A1, MYC	196	50	13588	5.54612	1	0.477304	44.2305
GOTERM_BP_FAT	GO:0043281~regulation of caspase activity	4	1.33333	0.0348498	BCL2A1D, NOD1, NR4A1, MYC	196	50	13588	5.54612	1	0.477304	44.2305
GOTERM_BP_FAT	GO:0052547~regulation of peptidase activity	4	1.33333	0.0366483	BCL2A1D, NOD1, NR4A1, MYC	196	51	13588	5.43737	1	0.481564	45.9169
Annotation Cluster 16	Enrichment Score: 1.4183875047245298
Category	Term	Count	%	PValue	Genes	List Total	Pop Hits	Pop Total	Fold Enrichment	Bonferroni	Benjamini	FDR
GOTERM_BP_FAT	GO:0043271~negative regulation of ion transport	4	1.33333	0.0023805	TNF, LST1, BCL2, LTA	196	19	13588	14.5951	0.963588	0.104549	3.84755
GOTERM_BP_FAT	GO:0043269~regulation of ion transport	4	1.33333	0.0594559	TNF, LST1, BCL2, LTA	196	62	13588	4.47268	1	0.616084	63.5447
GOTERM_BP_FAT	GO:0043523~regulation of neuron apoptosis	4	1.33333	0.10762	TNF, LST1, BCL2, LTA	196	80	13588	3.46633	1	0.762793	84.6561
GOTERM_BP_FAT	GO:0032880~regulation of protein localization	4	1.33333	0.139217	TNF, LST1, BCL2, LTA	196	90	13588	3.08118	1	0.826414	91.5238
Annotation Cluster 17	Enrichment Score: 1.168804645172082
Category	Term	Count	%	PValue	Genes	List Total	Pop Hits	Pop Total	Fold Enrichment	Bonferroni	Benjamini	FDR
GOTERM_MF_FAT	GO:0005070~SH3/SH2 adaptor activity	3	1	0.0235534	SH2D2A, STAP1, SH2B2	189	17	13288	12.4071	0.999918	0.739456	28.2402
GOTERM_MF_FAT	GO:0030674~protein binding, bridging	3	1	0.07901	SH2D2A, STAP1, SH2B2	189	33	13288	6.39153	1	0.947949	68.2065
GOTERM_MF_FAT	GO:0060090~molecular adaptor activity	3	1	0.167437	SH2D2A, STAP1, SH2B2	189	52	13288	4.05617	1	0.977843	92.2016
Annotation Cluster 18	Enrichment Score: 1.0286567314220707
Category	Term	Count	%	PValue	Genes	List Total	Pop Hits	Pop Total	Fold Enrichment	Bonferroni	Benjamini	FDR
PIR_SUPERFAMILY	PIRSF002477:complement subcomponent C1q chain A	3	1	0.00676073	C1QA, C1QB, C1QC	132	8	8136	23.1136	0.666782	0.42275	7.88073
SMART	SM00110:C1Q	3	1	0.0585302	C1QA, C1QB, C1QC	125	29	9131	7.55669	0.998686	0.734698	49.4108
INTERPRO	IPR001073:Complement C1q protein	3	1	0.0615903	C1QA, C1QB, C1QC	249	29	17763	7.37973	1	0.942765	60.3594
UP_SEQ_FEATURE	domain:C1q	3	1	0.0747595	C1QA, C1QB, C1QC	260	28	16021	6.60206	1	0.9975	68.9769
UP_SEQ_FEATURE	domain:Collagen-like	3	1	0.0941175	C1QA, C1QB, C1QC	260	32	16021	5.7768	1	0.998043	77.4388
KEGG_PATHWAY	mmu05020:Prion diseases	3	1	0.125656	C1QA, C1QB, C1QC	102	35	5738	4.82185	1	0.688766	78.2306
SP_PIR_KEYWORDS	hydroxylation	3	1	0.237674	C1QA, C1QB, C1QC	260	64	17854	3.21887	1	0.825115	97.101
INTERPRO	IPR008160:Collagen triple helix repeat	3	1	0.312694	C1QA, C1QB, C1QC	249	81	17763	2.64212	1	0.999696	99.5739
SP_PIR_KEYWORDS	collagen	3	1	0.344813	C1QA, C1QB, C1QC	260	84	17854	2.45247	1	0.905802	99.5982
Annotation Cluster 19	Enrichment Score: 0.9851822858667414
Category	Term	Count	%	PValue	Genes	List Total	Pop Hits	Pop Total	Fold Enrichment	Bonferroni	Benjamini	FDR
GOTERM_BP_FAT	GO:0031646~positive regulation of neurological system process	4	1.33333	0.00471733	TNF, LST1, LTA, TRF	196	24	13588	11.5544	0.998602	0.14486	7.48892
GOTERM_BP_FAT	GO:0051969~regulation of transmission of nerve impulse	4	1.33333	0.198781	TNF, LST1, LTA, TRF	196	107	13588	2.59165	1	0.887498	97.3967
GOTERM_BP_FAT	GO:0031644~regulation of neurological system process	4	1.33333	0.221102	TNF, LST1, LTA, TRF	196	113	13588	2.45404	1	0.907353	98.365
GOTERM_BP_FAT	GO:0044057~regulation of system process	4	1.33333	0.552847	TNF, LST1, LTA, TRF	196	201	13588	1.37963	1	0.995958	99.9998
Annotation Cluster 20	Enrichment Score: 0.9843854441036864
Category	Term	Count	%	PValue	Genes	List Total	Pop Hits	Pop Total	Fold Enrichment	Bonferroni	Benjamini	FDR
SP_PIR_KEYWORDS	trna processing	4	1.33333	0.063509	RPP38, METTL1, TSEN2, TRMT61A	260	63	17854	4.35995	1	0.58833	57.5188
GOTERM_BP_FAT	GO:0008033~tRNA processing	4	1.33333	0.0793259	RPP38, METTL1, TSEN2, TRMT61A	196	70	13588	3.96152	1	0.694056	74.3491
GOTERM_BP_FAT	GO:0006399~tRNA metabolic process	4	1.33333	0.221102	RPP38, METTL1, TSEN2, TRMT61A	196	113	13588	2.45404	1	0.907353	98.365
Annotation Cluster 21	Enrichment Score: 0.9742754188873602
Category	Term	Count	%	PValue	Genes	List Total	Pop Hits	Pop Total	Fold Enrichment	Bonferroni	Benjamini	FDR
SP_PIR_KEYWORDS	mitochondrion outer membrane	4	1.33333	0.0787654	CPT1B, GIMAP3, BCL2, ABCB6	260	69	17854	3.98082	1	0.633596	65.7134
GOTERM_CC_FAT	GO:0005741~mitochondrial outer membrane	4	1.33333	0.112364	CPT1B, GIMAP3, BCL2, ABCB6	184	80	12504	3.39783	1	0.823118	78.0197
GOTERM_CC_FAT	GO:0031968~organelle outer membrane	4	1.33333	0.134962	CPT1B, GIMAP3, BCL2, ABCB6	184	87	12504	3.12444	1	0.844201	84.1631
Annotation Cluster 22	Enrichment Score: 0.9501267359540488
Category	Term	Count	%	PValue	Genes	List Total	Pop Hits	Pop Total	Fold Enrichment	Bonferroni	Benjamini	FDR
GOTERM_BP_FAT	GO:0051091~positive regulation of transcription factor activity	3	1	0.0852465	TNF, NLRC3, TSSK4	196	34	13588	6.11705	1	0.710181	76.9337
GOTERM_BP_FAT	GO:0043388~positive regulation of DNA binding	3	1	0.121633	TNF, NLRC3, TSSK4	196	42	13588	4.9519	1	0.797154	88.1756
GOTERM_BP_FAT	GO:0051099~positive regulation of binding	3	1	0.136111	TNF, NLRC3, TSSK4	196	45	13588	4.62177	1	0.821558	91.0059
Annotation Cluster 23	Enrichment Score: 0.9316474027510916
Category	Term	Count	%	PValue	Genes	List Total	Pop Hits	Pop Total	Fold Enrichment	Bonferroni	Benjamini	FDR
GOTERM_BP_FAT	GO:0002889~regulation of immunoglobulin mediated immune response	3	1	0.0685737	FCER2A, IL27RA, FCER1G	196	30	13588	6.93265	1	0.646333	68.9462
GOTERM_BP_FAT	GO:0002712~regulation of B cell mediated immunity	3	1	0.0685737	FCER2A, IL27RA, FCER1G	196	30	13588	6.93265	1	0.646333	68.9462
GOTERM_BP_FAT	GO:0002821~positive regulation of adaptive immune response	3	1	0.0852465	FCER2A, IL27RA, FCER1G	196	34	13588	6.11705	1	0.710181	76.9337
GOTERM_BP_FAT	GO:0002824~positive regulation of adaptive immune response based on somatic recombination of immune receptors built from immunoglobulin superfamily domains	3	1	0.0852465	FCER2A, IL27RA, FCER1G	196	34	13588	6.11705	1	0.710181	76.9337
GOTERM_BP_FAT	GO:0002819~regulation of adaptive immune response	3	1	0.191842	FCER2A, IL27RA, FCER1G	196	56	13588	3.71392	1	0.88298	96.9996
GOTERM_BP_FAT	GO:0002822~regulation of adaptive immune response based on somatic recombination of immune receptors built from immunoglobulin superfamily domains	3	1	0.191842	FCER2A, IL27RA, FCER1G	196	56	13588	3.71392	1	0.88298	96.9996
GOTERM_BP_FAT	GO:0002706~regulation of lymphocyte mediated immunity	3	1	0.239283	FCER2A, IL27RA, FCER1G	196	65	13588	3.19969	1	0.918	98.8917
Annotation Cluster 24	Enrichment Score: 0.8753958023538928
Category	Term	Count	%	PValue	Genes	List Total	Pop Hits	Pop Total	Fold Enrichment	Bonferroni	Benjamini	FDR
GOTERM_CC_FAT	GO:0030173~integral to Golgi membrane	3	1	0.0793883	QSOX1, LFNG, B4GALNT1	184	32	12504	6.37092	1	0.77747	65.0548
GOTERM_CC_FAT	GO:0031228~intrinsic to Golgi membrane	3	1	0.0793883	QSOX1, LFNG, B4GALNT1	184	32	12504	6.37092	1	0.77747	65.0548
GOTERM_CC_FAT	GO:0031301~integral to organelle membrane	3	1	0.375232	QSOX1, LFNG, B4GALNT1	184	89	12504	2.29067	1	0.959418	99.7468
Annotation Cluster 25	Enrichment Score: 0.8581329482216656
Category	Term	Count	%	PValue	Genes	List Total	Pop Hits	Pop Total	Fold Enrichment	Bonferroni	Benjamini	FDR
UP_SEQ_FEATURE	domain:Tyrosine-protein phosphatase	4	1.33333	0.056709	PTPN7, DUSP4, PTPN18, PTPN22	260	54	16021	4.56439	1	0.999697	58.4967
INTERPRO	IPR000387:Protein-tyrosine phosphatase	4	1.33333	0.0956879	PTPN7, DUSP4, PTPN18, PTPN22	249	78	17763	3.65833	1	0.98467	76.8707
INTERPRO	IPR000387:Dual-specific/protein-tyrosine phosphatase, conserved region	4	1.33333	0.107097	PTPN7, DUSP4, PTPN18, PTPN22	249	82	17763	3.47987	1	0.98734	80.7737
UP_SEQ_FEATURE	active site:Phosphocysteine intermediate	4	1.33333	0.121401	PTPN7, DUSP4, PTPN18, PTPN22	260	75	16021	3.28636	1	0.998365	85.7666
INTERPRO	IPR016130:Protein-tyrosine phosphatase, active site	4	1.33333	0.122059	PTPN7, DUSP4, PTPN18, PTPN22	249	87	17763	3.27988	1	0.979865	84.9662
GOTERM_MF_FAT	GO:0004725~protein tyrosine phosphatase activity	4	1.33333	0.171989	PTPN7, DUSP4, PTPN18, PTPN22	189	101	13288	2.78443	1	0.975945	92.7747
SP_PIR_KEYWORDS	protein phosphatase	4	1.33333	0.252821	PTPN7, DUSP4, PTPN18, PTPN22	260	120	17854	2.28897	1	0.831935	97.7689
GOTERM_MF_FAT	GO:0004721~phosphoprotein phosphatase activity	4	1.33333	0.364369	PTPN7, DUSP4, PTPN18, PTPN22	189	152	13288	1.85018	1	0.99559	99.818
Annotation Cluster 26	Enrichment Score: 0.8289085143546641
Category	Term	Count	%	PValue	Genes	List Total	Pop Hits	Pop Total	Fold Enrichment	Bonferroni	Benjamini	FDR
GOTERM_BP_FAT	GO:0010740~positive regulation of protein kinase cascade	5	1.66667	0.03776	TNF, LST1, NOD1, NENF, LTA	196	88	13588	3.93901	1	0.487671	46.9351
GOTERM_BP_FAT	GO:0010627~regulation of protein kinase cascade	5	1.66667	0.185419	TNF, LST1, NOD1, NENF, LTA	196	155	13588	2.23634	1	0.877059	96.582
GOTERM_BP_FAT	GO:0009967~positive regulation of signal transduction	5	1.66667	0.23691	TNF, LST1, NOD1, NENF, LTA	196	172	13588	2.01531	1	0.917	98.8334
GOTERM_BP_FAT	GO:0010647~positive regulation of cell communication	5	1.66667	0.291472	TNF, LST1, NOD1, NENF, LTA	196	189	13588	1.83404	1	0.948944	99.656
Annotation Cluster 27	Enrichment Score: 0.7795394290290992
Category	Term	Count	%	PValue	Genes	List Total	Pop Hits	Pop Total	Fold Enrichment	Bonferroni	Benjamini	FDR
INTERPRO	IPR015421:Pyridoxal phosphate-dependent transferase, major region, subdomain 1	3	1	0.11176	SHMT1, KYNU, GAD1	249	41	17763	5.21981	1	0.985969	82.1844
GOTERM_MF_FAT	GO:0030170~pyridoxal phosphate binding	3	1	0.177538	SHMT1, KYNU, GAD1	189	54	13288	3.90594	1	0.970081	93.4204
GOTERM_MF_FAT	GO:0070279~vitamin B6 binding	3	1	0.177538	SHMT1, KYNU, GAD1	189	54	13288	3.90594	1	0.970081	93.4204
SP_PIR_KEYWORDS	pyridoxal phosphate	3	1	0.216261	SHMT1, KYNU, GAD1	260	60	17854	3.43346	1	0.824408	95.8388
Annotation Cluster 28	Enrichment Score: 0.7720686907827233
Category	Term	Count	%	PValue	Genes	List Total	Pop Hits	Pop Total	Fold Enrichment	Bonferroni	Benjamini	FDR
SMART	SM00326:SH3	6	2	0.159235	ARHGEF4, PACSIN1, GRAP, NOXO1, FGR, GRAP2	125	211	9131	2.07719	1	0.907897	85.9086
INTERPRO	IPR001452:Src homology-3 domain	6	2	0.173749	ARHGEF4, PACSIN1, GRAP, NOXO1, FGR, GRAP2	249	211	17763	2.02855	1	0.992611	93.7847
SP_PIR_KEYWORDS	sh3 domain	6	2	0.174515	ARHGEF4, PACSIN1, GRAP, NOXO1, FGR, GRAP2	260	204	17854	2.01968	1	0.806591	91.8102
Annotation Cluster 29	Enrichment Score: 0.7462558497404947
Category	Term	Count	%	PValue	Genes	List Total	Pop Hits	Pop Total	Fold Enrichment	Bonferroni	Benjamini	FDR
GOTERM_BP_FAT	GO:0001541~ovarian follicle development	3	1	0.0809708	IMMP2L, BCL2, LFNG	196	33	13588	6.30241	1	0.698092	75.0933
GOTERM_BP_FAT	GO:0022602~ovulation cycle process	3	1	0.145965	IMMP2L, BCL2, LFNG	196	47	13588	4.4251	1	0.83188	92.5538
GOTERM_BP_FAT	GO:0042698~ovulation cycle	3	1	0.150946	IMMP2L, BCL2, LFNG	196	48	13588	4.33291	1	0.835551	93.2374
GOTERM_BP_FAT	GO:0008585~female gonad development	3	1	0.176316	IMMP2L, BCL2, LFNG	196	53	13588	3.92414	1	0.866287	95.8958
GOTERM_BP_FAT	GO:0046545~development of primary female sexual characteristics	3	1	0.197058	IMMP2L, BCL2, LFNG	196	57	13588	3.64876	1	0.886851	97.303
GOTERM_BP_FAT	GO:0046660~female sex differentiation	3	1	0.23397	IMMP2L, BCL2, LFNG	196	64	13588	3.24968	1	0.915405	98.7571
GOTERM_BP_FAT	GO:0048511~rhythmic process	3	1	0.411874	IMMP2L, BCL2, LFNG	196	98	13588	2.12224	1	0.982259	99.984
Annotation Cluster 30	Enrichment Score: 0.6722727693141305
Category	Term	Count	%	PValue	Genes	List Total	Pop Hits	Pop Total	Fold Enrichment	Bonferroni	Benjamini	FDR
GOTERM_BP_FAT	GO:0008406~gonad development	4	1.33333	0.132663	INSL3, IMMP2L, BCL2, LFNG	196	88	13588	3.15121	1	0.815646	90.3964
GOTERM_BP_FAT	GO:0045137~development of primary sexual characteristics	4	1.33333	0.187838	INSL3, IMMP2L, BCL2, LFNG	196	104	13588	2.66641	1	0.878874	96.7453
GOTERM_BP_FAT	GO:0007548~sex differentiation	4	1.33333	0.286542	INSL3, IMMP2L, BCL2, LFNG	196	130	13588	2.13312	1	0.946773	99.6144
GOTERM_BP_FAT	GO:0048608~reproductive structure development	4	1.33333	0.286542	INSL3, IMMP2L, BCL2, LFNG	196	130	13588	2.13312	1	0.946773	99.6144
Annotation Cluster 31	Enrichment Score: 0.6440659414317546
Category	Term	Count	%	PValue	Genes	List Total	Pop Hits	Pop Total	Fold Enrichment	Bonferroni	Benjamini	FDR
SP_PIR_KEYWORDS	citrullination	3	1	0.0220024	HIST1H3A, HIST1H4D, HIST1H3E	260	16	17854	12.8755	0.996713	0.355852	25.1945
INTERPRO	IPR007125:Histone core	3	1	0.116313	HIST1H3A, HIST1H4D, HIST1H3E	249	42	17763	5.09552	1	0.984598	83.4686
SP_PIR_KEYWORDS	nucleosome core	3	1	0.133602	HIST1H3A, HIST1H4D, HIST1H3E	260	44	17854	4.68199	1	0.731877	84.6052
INTERPRO	IPR009072:Histone-fold	3	1	0.209395	HIST1H3A, HIST1H4D, HIST1H3E	249	61	17763	3.50839	1	0.99598	96.729
GOTERM_CC_FAT	GO:0000786~nucleosome	3	1	0.229865	HIST1H3A, HIST1H4D, HIST1H3E	184	62	12504	3.28822	1	0.924841	96.3844
GOTERM_BP_FAT	GO:0006334~nucleosome assembly	3	1	0.281905	HIST1H3A, HIST1H4D, HIST1H3E	196	73	13588	2.84904	1	0.9447	99.571
GOTERM_BP_FAT	GO:0031497~chromatin assembly	3	1	0.29255	HIST1H3A, HIST1H4D, HIST1H3E	196	75	13588	2.77306	1	0.948672	99.6645
GOTERM_BP_FAT	GO:0065004~protein-DNA complex assembly	3	1	0.297866	HIST1H3A, HIST1H4D, HIST1H3E	196	76	13588	2.73657	1	0.950075	99.7037
GOTERM_BP_FAT	GO:0034728~nucleosome organization	3	1	0.297866	HIST1H3A, HIST1H4D, HIST1H3E	196	76	13588	2.73657	1	0.950075	99.7037
GOTERM_CC_FAT	GO:0032993~protein-DNA complex	3	1	0.30046	HIST1H3A, HIST1H4D, HIST1H3E	184	75	12504	2.71826	1	0.938091	98.9347
GOTERM_BP_FAT	GO:0006323~DNA packaging	3	1	0.426773	HIST1H3A, HIST1H4D, HIST1H3E	196	101	13588	2.0592	1	0.984019	99.9895
GOTERM_BP_FAT	GO:0006333~chromatin assembly or disassembly	3	1	0.465508	HIST1H3A, HIST1H4D, HIST1H3E	196	109	13588	1.90807	1	0.989275	99.9967
SP_PIR_KEYWORDS	chromosomal protein	3	1	0.58957	HIST1H3A, HIST1H4D, HIST1H3E	260	136	17854	1.51476	1	0.970433	99.9991
Annotation Cluster 32	Enrichment Score: 0.604520314935819
Category	Term	Count	%	PValue	Genes	List Total	Pop Hits	Pop Total	Fold Enrichment	Bonferroni	Benjamini	FDR
GOTERM_MF_FAT	GO:0005525~GTP binding	8	2.66667	0.235978	GIMAP3, NUDT2, GIMAP4, GIMAP7, RALB, TUBG2, EHD3, IRGC1	189	354	13288	1.58886	1	0.980507	97.642
GOTERM_MF_FAT	GO:0019001~guanyl nucleotide binding	8	2.66667	0.255143	GIMAP3, NUDT2, GIMAP4, GIMAP7, RALB, TUBG2, EHD3, IRGC1	189	363	13288	1.54946	1	0.984321	98.3445
GOTERM_MF_FAT	GO:0032561~guanyl ribonucleotide binding	8	2.66667	0.255143	GIMAP3, NUDT2, GIMAP4, GIMAP7, RALB, TUBG2, EHD3, IRGC1	189	363	13288	1.54946	1	0.984321	98.3445
Annotation Cluster 33	Enrichment Score: 0.5389380368628147
Category	Term	Count	%	PValue	Genes	List Total	Pop Hits	Pop Total	Fold Enrichment	Bonferroni	Benjamini	FDR
GOTERM_BP_FAT	GO:0001657~ureteric bud development	3	1	0.121633	BCL2, GDF11, RARA	196	42	13588	4.9519	1	0.797154	88.1756
GOTERM_BP_FAT	GO:0001656~metanephros development	3	1	0.202291	BCL2, GDF11, RARA	196	58	13588	3.58586	1	0.890558	97.5782
GOTERM_BP_FAT	GO:0001822~kidney development	3	1	0.455967	BCL2, GDF11, RARA	196	107	13588	1.94373	1	0.988362	99.9956
GOTERM_BP_FAT	GO:0001655~urogenital system development	3	1	0.622713	BCL2, GDF11, RARA	196	146	13588	1.42452	1	0.998272	100
Annotation Cluster 34	Enrichment Score: 0.534843718965329
Category	Term	Count	%	PValue	Genes	List Total	Pop Hits	Pop Total	Fold Enrichment	Bonferroni	Benjamini	FDR
UP_SEQ_FEATURE	lipid moiety-binding region:GPI-anchor amidated glycine	3	1	0.0569079	ALPL, LY6A, PLAUR	260	24	16021	7.7024	1	0.99886	58.6284
SP_PIR_KEYWORDS	gpi-anchor	3	1	0.539368	ALPL, LY6A, PLAUR	260	124	17854	1.66135	1	0.957665	99.9959
GOTERM_CC_FAT	GO:0031225~anchored to membrane	3	1	0.809863	ALPL, LY6A, PLAUR	184	207	12504	0.984877	1	0.996799	100
Annotation Cluster 35	Enrichment Score: 0.3603607967737495
Category	Term	Count	%	PValue	Genes	List Total	Pop Hits	Pop Total	Fold Enrichment	Bonferroni	Benjamini	FDR
SP_PIR_KEYWORDS	peroxisome	3	1	0.406966	PECR, MVK, CRAT	260	96	17854	2.14591	1	0.935461	99.8905
GOTERM_CC_FAT	GO:0042579~microbody	3	1	0.451523	PECR, MVK, CRAT	184	104	12504	1.96028	1	0.973669	99.9516
GOTERM_CC_FAT	GO:0005777~peroxisome	3	1	0.451523	PECR, MVK, CRAT	184	104	12504	1.96028	1	0.973669	99.9516
Annotation Cluster 36	Enrichment Score: 0.3025053245712907
Category	Term	Count	%	PValue	Genes	List Total	Pop Hits	Pop Total	Fold Enrichment	Bonferroni	Benjamini	FDR
GOTERM_BP_FAT	GO:0032270~positive regulation of cellular protein metabolic process	3	1	0.421828	TNF, BCL2, PTMS	196	100	13588	2.0798	1	0.983334	99.9879
GOTERM_BP_FAT	GO:0051247~positive regulation of protein metabolic process	3	1	0.465508	TNF, BCL2, PTMS	196	109	13588	1.90807	1	0.989275	99.9967
GOTERM_BP_FAT	GO:0010608~posttranscriptional regulation of gene expression	3	1	0.630117	TNF, BCL2, PTMS	196	148	13588	1.40527	1	0.998388	100
Annotation Cluster 37	Enrichment Score: 0.2736135743128994
Category	Term	Count	%	PValue	Genes	List Total	Pop Hits	Pop Total	Fold Enrichment	Bonferroni	Benjamini	FDR
SP_PIR_KEYWORDS	dna repair	4	1.33333	0.457086	UNG, DDB2, 2310003H01RIK, NTHL1	260	173	17854	1.58773	1	0.951139	99.9654
SP_PIR_KEYWORDS	DNA damage	4	1.33333	0.532208	UNG, DDB2, 2310003H01RIK, NTHL1	260	194	17854	1.41586	1	0.957114	99.995
GOTERM_BP_FAT	GO:0006281~DNA repair	4	1.33333	0.620983	UNG, DDB2, 2310003H01RIK, NTHL1	196	222	13588	1.24913	1	0.998272	100
Annotation Cluster 38	Enrichment Score: 0.2114682860164397
Category	Term	Count	%	PValue	Genes	List Total	Pop Hits	Pop Total	Fold Enrichment	Bonferroni	Benjamini	FDR
GOTERM_MF_FAT	GO:0030554~adenyl nucleotide binding	22	7.33333	0.599814	ASS1, FGR, MAPK11, TOP1MT, ABCB6, TTL, D8ERTD82E, APRT, MTHFD1, IKBKE, NOD1, NLRC3, DDX11, SQLE, H2-AA, ABCC1, RAPGEF4, MVK, TSSK4, GUK1, EHD3, RUNX3	189	1535	13288	1.00766	1	0.999616	99.9997
GOTERM_MF_FAT	GO:0001883~purine nucleoside binding	22	7.33333	0.615925	ASS1, FGR, MAPK11, TOP1MT, ABCB6, TTL, D8ERTD82E, APRT, MTHFD1, IKBKE, NOD1, NLRC3, DDX11, SQLE, H2-AA, ABCC1, RAPGEF4, MVK, TSSK4, GUK1, EHD3, RUNX3	189	1548	13288	0.999193	1	0.99962	99.9998
GOTERM_MF_FAT	GO:0001882~nucleoside binding	22	7.33333	0.628132	ASS1, FGR, MAPK11, TOP1MT, ABCB6, TTL, D8ERTD82E, APRT, MTHFD1, IKBKE, NOD1, NLRC3, DDX11, SQLE, H2-AA, ABCC1, RAPGEF4, MVK, TSSK4, GUK1, EHD3, RUNX3	189	1558	13288	0.99278	1	0.999656	99.9999
Annotation Cluster 39	Enrichment Score: 0.20910827564704
Category	Term	Count	%	PValue	Genes	List Total	Pop Hits	Pop Total	Fold Enrichment	Bonferroni	Benjamini	FDR
GOTERM_MF_FAT	GO:0020037~heme binding	3	1	0.607457	HMOX1, CYP4V3, NENF	189	144	13288	1.46473	1	0.999614	99.9998
SP_PIR_KEYWORDS	heme	3	1	0.613109	HMOX1, CYP4V3, NENF	260	142	17854	1.45076	1	0.973814	99.9996
GOTERM_MF_FAT	GO:0046906~tetrapyrrole binding	3	1	0.633318	HMOX1, CYP4V3, NENF	189	151	13288	1.39683	1	0.999639	99.9999
Annotation Cluster 40	Enrichment Score: 0.17235965299121778
Category	Term	Count	%	PValue	Genes	List Total	Pop Hits	Pop Total	Fold Enrichment	Bonferroni	Benjamini	FDR
GOTERM_BP_FAT	GO:0010557~positive regulation of macromolecule biosynthetic process	8	2.66667	0.642007	ICOSL, TNF, CEBPB, NR4A1, RARA, PTMS, NFATC2, MYC	196	530	13588	1.04644	1	0.99857	100
GOTERM_BP_FAT	GO:0031328~positive regulation of cellular biosynthetic process	8	2.66667	0.683661	ICOSL, TNF, CEBPB, NR4A1, RARA, PTMS, NFATC2, MYC	196	552	13588	1.00473	1	0.999209	100
GOTERM_BP_FAT	GO:0009891~positive regulation of biosynthetic process	8	2.66667	0.692692	ICOSL, TNF, CEBPB, NR4A1, RARA, PTMS, NFATC2, MYC	196	557	13588	0.995713	1	0.999248	100
Annotation Cluster 41	Enrichment Score: 0.16731167110438636
Category	Term	Count	%	PValue	Genes	List Total	Pop Hits	Pop Total	Fold Enrichment	Bonferroni	Benjamini	FDR
GOTERM_BP_FAT	GO:0043066~negative regulation of apoptosis	4	1.33333	0.670361	CEBPB, BCL2, FCER1G, MYC	196	239	13588	1.16028	1	0.99904	100
GOTERM_BP_FAT	GO:0043069~negative regulation of programmed cell death	4	1.33333	0.683962	CEBPB, BCL2, FCER1G, MYC	196	244	13588	1.1365	1	0.999188	100
GOTERM_BP_FAT	GO:0060548~negative regulation of cell death	4	1.33333	0.686632	CEBPB, BCL2, FCER1G, MYC	196	245	13588	1.13186	1	0.999205	100
Annotation Cluster 42	Enrichment Score: 0.1616440173725176
Category	Term	Count	%	PValue	Genes	List Total	Pop Hits	Pop Total	Fold Enrichment	Bonferroni	Benjamini	FDR
INTERPRO	IPR019782:WD40 repeat 2	4	1.33333	0.576968	GRWD1, NLE1, DDB2, DMWD	249	214	17763	1.33341	1	1	99.9996
INTERPRO	IPR017986:WD40 repeat, region	4	1.33333	0.619933	GRWD1, NLE1, DDB2, DMWD	249	228	17763	1.25153	1	1	99.9999
UP_SEQ_FEATURE	repeat:WD 5	4	1.33333	0.637341	GRWD1, NLE1, DDB2, DMWD	260	202	16021	1.22018	1	1	100
INTERPRO	IPR019781:WD40 repeat, subgroup	4	1.33333	0.640279	GRWD1, NLE1, DDB2, DMWD	249	235	17763	1.21425	1	1	100
UP_SEQ_FEATURE	repeat:WD 4	4	1.33333	0.68779	GRWD1, NLE1, DDB2, DMWD	260	218	16021	1.13063	1	1	100
SMART	SM00320:WD40	4	1.33333	0.688227	GRWD1, NLE1, DDB2, DMWD	125	259	9131	1.12815	1	0.999999	99.9998
INTERPRO	IPR019775:WD40 repeat, conserved site	4	1.33333	0.70168	GRWD1, NLE1, DDB2, DMWD	249	258	17763	1.10601	1	1	100
INTERPRO	IPR001680:WD40 repeat	4	1.33333	0.70416	GRWD1, NLE1, DDB2, DMWD	249	259	17763	1.10174	1	1	100
UP_SEQ_FEATURE	repeat:WD 3	4	1.33333	0.724785	GRWD1, NLE1, DDB2, DMWD	260	231	16021	1.067	1	1	100
UP_SEQ_FEATURE	repeat:WD 2	4	1.33333	0.735459	GRWD1, NLE1, DDB2, DMWD	260	235	16021	1.04884	1	1	100
UP_SEQ_FEATURE	repeat:WD 1	4	1.33333	0.735459	GRWD1, NLE1, DDB2, DMWD	260	235	16021	1.04884	1	1	100
SP_PIR_KEYWORDS	wd repeat	4	1.33333	0.737829	GRWD1, NLE1, DDB2, DMWD	260	263	17854	1.0444	1	0.989821	100
INTERPRO	IPR015943:WD40/YVTN repeat-like	4	1.33333	0.80188	GRWD1, NLE1, DDB2, DMWD	249	305	17763	0.935572	1	1	100
Annotation Cluster 43	Enrichment Score: 0.11908301344742751
Category	Term	Count	%	PValue	Genes	List Total	Pop Hits	Pop Total	Fold Enrichment	Bonferroni	Benjamini	FDR
GOTERM_CC_FAT	GO:0005764~lysosome	3	1	0.738073	H2-AA, MARCH9, DNASE2A	184	178	12504	1.14533	1	0.995521	100
GOTERM_CC_FAT	GO:0000323~lytic vacuole	3	1	0.74089	H2-AA, MARCH9, DNASE2A	184	179	12504	1.13894	1	0.995266	100
GOTERM_CC_FAT	GO:0005773~vacuole	3	1	0.803337	H2-AA, MARCH9, DNASE2A	184	204	12504	0.999361	1	0.997008	100
Annotation Cluster 44	Enrichment Score: 0.11496591042351112
Category	Term	Count	%	PValue	Genes	List Total	Pop Hits	Pop Total	Fold Enrichment	Bonferroni	Benjamini	FDR
GOTERM_BP_FAT	GO:0045944~positive regulation of transcription from RNA polymerase II promoter	6	2	0.587294	TNF, CEBPB, NR4A1, RARA, NFATC2, MYC	196	358	13588	1.1619	1	0.997523	100
GOTERM_BP_FAT	GO:0045893~positive regulation of transcription, DNA-dependent	6	2	0.71696	TNF, CEBPB, NR4A1, RARA, NFATC2, MYC	196	416	13588	0.999902	1	0.999446	100
GOTERM_BP_FAT	GO:0051254~positive regulation of RNA metabolic process	6	2	0.722813	TNF, CEBPB, NR4A1, RARA, NFATC2, MYC	196	419	13588	0.992743	1	0.999426	100
GOTERM_BP_FAT	GO:0045941~positive regulation of transcription	6	2	0.816523	TNF, CEBPB, NR4A1, RARA, NFATC2, MYC	196	475	13588	0.875704	1	0.999892	100
GOTERM_BP_FAT	GO:0010628~positive regulation of gene expression	6	2	0.834235	TNF, CEBPB, NR4A1, RARA, NFATC2, MYC	196	488	13588	0.852375	1	0.999919	100
GOTERM_BP_FAT	GO:0045935~positive regulation of nucleobase, nucleoside, nucleotide and nucleic acid metabolic process	6	2	0.861035	TNF, CEBPB, NR4A1, RARA, NFATC2, MYC	196	510	13588	0.815606	1	0.999957	100
GOTERM_BP_FAT	GO:0051173~positive regulation of nitrogen compound metabolic process	6	2	0.878181	TNF, CEBPB, NR4A1, RARA, NFATC2, MYC	196	526	13588	0.790797	1	0.999972	100
Annotation Cluster 45	Enrichment Score: 0.10473083618627707
Category	Term	Count	%	PValue	Genes	List Total	Pop Hits	Pop Total	Fold Enrichment	Bonferroni	Benjamini	FDR
GOTERM_BP_FAT	GO:0009952~anterior/posterior pattern formation	3	1	0.648133	PGAP1, GDF11, LFNG	196	153	13588	1.35934	1	0.998679	100
GOTERM_BP_FAT	GO:0003002~regionalization	3	1	0.81567	PGAP1, GDF11, LFNG	196	214	13588	0.971867	1	0.999893	100
GOTERM_BP_FAT	GO:0007389~pattern specification process	3	1	0.917548	PGAP1, GDF11, LFNG	196	284	13588	0.732323	1	0.999992	100
Annotation Cluster 46	Enrichment Score: 0.1007653620428932
Category	Term	Count	%	PValue	Genes	List Total	Pop Hits	Pop Total	Fold Enrichment	Bonferroni	Benjamini	FDR
SP_PIR_KEYWORDS	leucine-rich repeat	4	1.33333	0.764727	NLRC3, NOD1, LRRC56, LRRC25	260	275	17854	0.998825	1	0.992502	100
UP_SEQ_FEATURE	repeat:LRR 1	4	1.33333	0.807419	NLRC3, NOD1, LRRC56, LRRC25	260	266	16021	0.926605	1	1	100
UP_SEQ_FEATURE	repeat:LRR 2	4	1.33333	0.807419	NLRC3, NOD1, LRRC56, LRRC25	260	266	16021	0.926605	1	1	100
Annotation Cluster 47	Enrichment Score: 0.09502246240608812
Category	Term	Count	%	PValue	Genes	List Total	Pop Hits	Pop Total	Fold Enrichment	Bonferroni	Benjamini	FDR
GOTERM_BP_FAT	GO:0042325~regulation of phosphorylation	4	1.33333	0.789885	TNF, BCL2, RAPGEF4, SFN	196	290	13588	0.956228	1	0.999817	100
GOTERM_BP_FAT	GO:0019220~regulation of phosphate metabolic process	4	1.33333	0.810372	TNF, BCL2, RAPGEF4, SFN	196	301	13588	0.921283	1	0.999884	100
GOTERM_BP_FAT	GO:0051174~regulation of phosphorus metabolic process	4	1.33333	0.810372	TNF, BCL2, RAPGEF4, SFN	196	301	13588	0.921283	1	0.999884	100
Annotation Cluster 48	Enrichment Score: 0.07111941338061478
Category	Term	Count	%	PValue	Genes	List Total	Pop Hits	Pop Total	Fold Enrichment	Bonferroni	Benjamini	FDR
GOTERM_BP_FAT	GO:0000902~cell morphogenesis	4	1.33333	0.824197	BBS2, LST1, BCL2, RUNX3	196	309	13588	0.897431	1	0.999905	100
GOTERM_BP_FAT	GO:0030030~cell projection organization	4	1.33333	0.840268	BBS2, LST1, BCL2, RUNX3	196	319	13588	0.869298	1	0.999926	100
GOTERM_BP_FAT	GO:0032989~cellular component morphogenesis	4	1.33333	0.883472	BBS2, LST1, BCL2, RUNX3	196	351	13588	0.790046	1	0.999976	100
Annotation Cluster 49	Enrichment Score: 0.0697446468286196
Category	Term	Count	%	PValue	Genes	List Total	Pop Hits	Pop Total	Fold Enrichment	Bonferroni	Benjamini	FDR
GOTERM_BP_FAT	GO:0016481~negative regulation of transcription	5	1.66667	0.785311	TNF, CCDC85B, NAB2, RARA, MYC	196	372	13588	0.931808	1	0.999807	100
GOTERM_BP_FAT	GO:0045934~negative regulation of nucleobase, nucleoside, nucleotide and nucleic acid metabolic process	5	1.66667	0.825787	TNF, CCDC85B, NAB2, RARA, MYC	196	397	13588	0.87313	1	0.999906	100
GOTERM_BP_FAT	GO:0051172~negative regulation of nitrogen compound metabolic process	5	1.66667	0.831644	TNF, CCDC85B, NAB2, RARA, MYC	196	401	13588	0.864421	1	0.999919	100
GOTERM_BP_FAT	GO:0010629~negative regulation of gene expression	5	1.66667	0.844228	TNF, CCDC85B, NAB2, RARA, MYC	196	410	13588	0.845445	1	0.999933	100
GOTERM_BP_FAT	GO:0010558~negative regulation of macromolecule biosynthetic process	5	1.66667	0.854745	TNF, CCDC85B, NAB2, RARA, MYC	196	418	13588	0.829265	1	0.99995	100
GOTERM_BP_FAT	GO:0031327~negative regulation of cellular biosynthetic process	5	1.66667	0.869394	TNF, CCDC85B, NAB2, RARA, MYC	196	430	13588	0.806122	1	0.999966	100
GOTERM_BP_FAT	GO:0009890~negative regulation of biosynthetic process	5	1.66667	0.873989	TNF, CCDC85B, NAB2, RARA, MYC	196	434	13588	0.798693	1	0.999969	100
GOTERM_BP_FAT	GO:0010605~negative regulation of macromolecule metabolic process	5	1.66667	0.935788	TNF, CCDC85B, NAB2, RARA, MYC	196	506	13588	0.685045	1	0.999996	100
Annotation Cluster 50	Enrichment Score: 0.06263461172834751
Category	Term	Count	%	PValue	Genes	List Total	Pop Hits	Pop Total	Fold Enrichment	Bonferroni	Benjamini	FDR
UP_SEQ_FEATURE	domain:PH	3	1	0.841232	ARHGEF4, STAP1, SH2B2	260	202	16021	0.915137	1	1	100
SMART	SM00233:PH	3	1	0.874229	ARHGEF4, STAP1, SH2B2	125	261	9131	0.839632	1	1	100
INTERPRO	IPR001849:Pleckstrin homology	3	1	0.882176	ARHGEF4, STAP1, SH2B2	249	261	17763	0.81997	1	1	100
Annotation Cluster 51	Enrichment Score: 0.06163654991943003
Category	Term	Count	%	PValue	Genes	List Total	Pop Hits	Pop Total	Fold Enrichment	Bonferroni	Benjamini	FDR
GOTERM_CC_FAT	GO:0070013~intracellular organelle lumen	14	4.66667	0.85667	RPP38, RRP12, HS3ST1, ZFP593, RCL1, DDX11, GRWD1, GSTK1, HMOX1, NLE1, MRPL55, RANGRF, TSEN2, MYC	184	1133	12504	0.83971	1	0.997642	100
GOTERM_CC_FAT	GO:0043233~organelle lumen	14	4.66667	0.859135	RPP38, RRP12, HS3ST1, ZFP593, RCL1, DDX11, GRWD1, GSTK1, HMOX1, NLE1, MRPL55, RANGRF, TSEN2, MYC	184	1136	12504	0.837492	1	0.997565	100
GOTERM_CC_FAT	GO:0031974~membrane-enclosed lumen	14	4.66667	0.887597	RPP38, RRP12, HS3ST1, ZFP593, RCL1, DDX11, GRWD1, GSTK1, HMOX1, NLE1, MRPL55, RANGRF, TSEN2, MYC	184	1174	12504	0.810384	1	0.998402	100
Annotation Cluster 52	Enrichment Score: 0.059741134571367815
Category	Term	Count	%	PValue	Genes	List Total	Pop Hits	Pop Total	Fold Enrichment	Bonferroni	Benjamini	FDR
GOTERM_BP_FAT	GO:0001701~in utero embryonic development	4	1.33333	0.741166	INSL3, CEBPB, ENDOG, NLE1	196	267	13588	1.0386	1	0.999575	100
GOTERM_BP_FAT	GO:0043009~chordate embryonic development	4	1.33333	0.943812	INSL3, CEBPB, ENDOG, NLE1	196	421	13588	0.658684	1	0.999998	100
GOTERM_BP_FAT	GO:0009792~embryonic development ending in birth or egg hatching	4	1.33333	0.946184	INSL3, CEBPB, ENDOG, NLE1	196	425	13588	0.652485	1	0.999998	100
Annotation Cluster 53	Enrichment Score: 0.04634416507384221
Category	Term	Count	%	PValue	Genes	List Total	Pop Hits	Pop Total	Fold Enrichment	Bonferroni	Benjamini	FDR
GOTERM_BP_FAT	GO:0016477~cell migration	3	1	0.862402	TNF, ST14, FCER1G	196	240	13588	0.866582	1	0.999957	100
GOTERM_BP_FAT	GO:0051674~localization of cell	3	1	0.917548	TNF, ST14, FCER1G	196	284	13588	0.732323	1	0.999992	100
GOTERM_BP_FAT	GO:0048870~cell motility	3	1	0.917548	TNF, ST14, FCER1G	196	284	13588	0.732323	1	0.999992	100
Annotation Cluster 54	Enrichment Score: 0.0428727682245354
Category	Term	Count	%	PValue	Genes	List Total	Pop Hits	Pop Total	Fold Enrichment	Bonferroni	Benjamini	FDR
GOTERM_BP_FAT	GO:0006873~cellular ion homeostasis	3	1	0.891971	BCL2, NAB2, TRF	196	261	13588	0.796857	1	0.999982	100
GOTERM_BP_FAT	GO:0055082~cellular chemical homeostasis	3	1	0.900445	BCL2, NAB2, TRF	196	268	13588	0.776043	1	0.999986	100
GOTERM_BP_FAT	GO:0050801~ion homeostasis	3	1	0.92592	BCL2, NAB2, TRF	196	293	13588	0.709828	1	0.999994	100
Annotation Cluster 55	Enrichment Score: 0.042201629694037616
Category	Term	Count	%	PValue	Genes	List Total	Pop Hits	Pop Total	Fold Enrichment	Bonferroni	Benjamini	FDR
GOTERM_BP_FAT	GO:0000122~negative regulation of transcription from RNA polymerase II promoter	3	1	0.847601	TNF, RARA, MYC	196	231	13588	0.900345	1	0.999938	100
GOTERM_BP_FAT	GO:0045892~negative regulation of transcription, DNA-dependent	3	1	0.938124	TNF, RARA, MYC	196	308	13588	0.675258	1	0.999997	100
GOTERM_BP_FAT	GO:0051253~negative regulation of RNA metabolic process	3	1	0.9396	TNF, RARA, MYC	196	310	13588	0.670902	1	0.999997	100
Annotation Cluster 56	Enrichment Score: 0.03608958077758642
Category	Term	Count	%	PValue	Genes	List Total	Pop Hits	Pop Total	Fold Enrichment	Bonferroni	Benjamini	FDR
UP_SEQ_FEATURE	zinc finger region:C2H2-type 3	3	1	0.917074	EGR3, ZFP580, ZFP239	260	252	16021	0.733562	1	1	100
UP_SEQ_FEATURE	zinc finger region:C2H2-type 1	3	1	0.919253	EGR3, ZFP580, ZFP239	260	254	16021	0.727786	1	1	100
UP_SEQ_FEATURE	zinc finger region:C2H2-type 2	3	1	0.924468	EGR3, ZFP580, ZFP239	260	259	16021	0.713736	1	1	100
Annotation Cluster 57	Enrichment Score: 0.030702273080286085
Category	Term	Count	%	PValue	Genes	List Total	Pop Hits	Pop Total	Fold Enrichment	Bonferroni	Benjamini	FDR
INTERPRO	IPR017441:Protein kinase, ATP binding site	5	1.66667	0.894348	IKBKE, FGR, MAPK11, TSSK4, D8ERTD82E	249	467	17763	0.763783	1	1	100
INTERPRO	IPR000719:Protein kinase, core	5	1.66667	0.914893	IKBKE, FGR, MAPK11, TSSK4, D8ERTD82E	249	491	17763	0.72645	1	1	100
UP_SEQ_FEATURE	domain:Protein kinase	5	1.66667	0.951699	IKBKE, FGR, MAPK11, TSSK4, D8ERTD82E	260	476	16021	0.647261	1	1	100
GOTERM_MF_FAT	GO:0004672~protein kinase activity	5	1.66667	0.967865	IKBKE, FGR, MAPK11, TSSK4, D8ERTD82E	189	583	13288	0.602975	1	1	100
Annotation Cluster 58	Enrichment Score: 0.027115223880990535
Category	Term	Count	%	PValue	Genes	List Total	Pop Hits	Pop Total	Fold Enrichment	Bonferroni	Benjamini	FDR
GOTERM_MF_FAT	GO:0046872~metal ion binding	47	15.6667	0.928714	ALPL, GM14288, TRAF1, S100A6, CLTB, GALNT6, FHL3, RPL37, TTL, ZFP580, VILL, TRF, ZFP783, ECE2, STAT4, RPS29, PCP4, NUDT8, PGLYRP2, HMOX1, TRIM7, RARA, ZYX, NENF, NTHL1, KCNG1, EHD3, ZFP239, DCTD, EGR3, ACY1, NR4A1, MARCH9, CYP4V3, SMYD2, ZFP593, PPA1, LAP3, GM6904, EMR1, CDH17, ENDOG, SMYD5, DEF8, PHF15, RNF157, TSSK4	189	3850	13288	0.858292	1	0.999999	100
GOTERM_MF_FAT	GO:0043169~cation binding	47	15.6667	0.938827	ALPL, GM14288, TRAF1, S100A6, CLTB, GALNT6, FHL3, RPL37, TTL, ZFP580, VILL, TRF, ZFP783, ECE2, STAT4, RPS29, PCP4, NUDT8, PGLYRP2, HMOX1, TRIM7, RARA, ZYX, NENF, NTHL1, KCNG1, EHD3, ZFP239, DCTD, EGR3, ACY1, NR4A1, MARCH9, CYP4V3, SMYD2, ZFP593, PPA1, LAP3, GM6904, EMR1, CDH17, ENDOG, SMYD5, DEF8, PHF15, RNF157, TSSK4	189	3885	13288	0.850559	1	1	100
GOTERM_MF_FAT	GO:0043167~ion binding	47	15.6667	0.951014	ALPL, GM14288, TRAF1, S100A6, CLTB, GALNT6, FHL3, RPL37, TTL, ZFP580, VILL, TRF, ZFP783, ECE2, STAT4, RPS29, PCP4, NUDT8, PGLYRP2, HMOX1, TRIM7, RARA, ZYX, NENF, NTHL1, KCNG1, EHD3, ZFP239, DCTD, EGR3, ACY1, NR4A1, MARCH9, CYP4V3, SMYD2, ZFP593, PPA1, LAP3, GM6904, EMR1, CDH17, ENDOG, SMYD5, DEF8, PHF15, RNF157, TSSK4	189	3934	13288	0.839965	1	1	100
Annotation Cluster 59	Enrichment Score: 0.017280990742607683
Category	Term	Count	%	PValue	Genes	List Total	Pop Hits	Pop Total	Fold Enrichment	Bonferroni	Benjamini	FDR
SMART	SM00355:ZnF_C2H2	6	2	0.957643	ZFP783, GM14288, EGR3, ZFP593, ZFP580, ZFP239	125	676	9131	0.648355	1	1	100
INTERPRO	IPR015880:Zinc finger, C2H2-like	6	2	0.96181	ZFP783, GM14288, EGR3, ZFP593, ZFP580, ZFP239	249	676	17763	0.633172	1	1	100
INTERPRO	IPR007087:Zinc finger, C2H2-type	6	2	0.963528	ZFP783, GM14288, EGR3, ZFP593, ZFP580, ZFP239	249	681	17763	0.628523	1	1	100
Annotation Cluster 60	Enrichment Score: 0.011950792770982316
Category	Term	Count	%	PValue	Genes	List Total	Pop Hits	Pop Total	Fold Enrichment	Bonferroni	Benjamini	FDR
INTERPRO	IPR008271:Serine/threonine protein kinase, active site	3	1	0.962695	IKBKE, MAPK11, TSSK4	249	360	17763	0.594478	1	1	100
INTERPRO	IPR017442:Serine/threonine protein kinase-related	3	1	0.968471	IKBKE, MAPK11, TSSK4	249	374	17763	0.572225	1	1	100
SP_PIR_KEYWORDS	serine/threonine-protein kinase	3	1	0.976695	IKBKE, MAPK11, TSSK4	260	384	17854	0.536478	1	0.999972	100
GOTERM_MF_FAT	GO:0004674~protein serine/threonine kinase activity	3	1	0.9837	IKBKE, MAPK11, TSSK4	189	421	13288	0.500999	1	1	100
Annotation Cluster 61	Enrichment Score: 0.0018509374794474908
Category	Term	Count	%	PValue	Genes	List Total	Pop Hits	Pop Total	Fold Enrichment	Bonferroni	Benjamini	FDR
SP_PIR_KEYWORDS	ubl conjugation pathway	3	1	0.9936	UBE2CBP, DDB2, MARCH9	260	484	17854	0.425636	1	0.999998	100
GOTERM_BP_FAT	GO:0043632~modification-dependent macromolecule catabolic process	3	1	0.995121	UBE2CBP, DDB2, MARCH9	196	508	13588	0.409409	1	1	100
GOTERM_BP_FAT	GO:0019941~modification-dependent protein catabolic process	3	1	0.995121	UBE2CBP, DDB2, MARCH9	196	508	13588	0.409409	1	1	100
GOTERM_BP_FAT	GO:0051603~proteolysis involved in cellular protein catabolic process	3	1	0.996544	UBE2CBP, DDB2, MARCH9	196	534	13588	0.389475	1	1	100
GOTERM_BP_FAT	GO:0044257~cellular protein catabolic process	3	1	0.996679	UBE2CBP, DDB2, MARCH9	196	537	13588	0.387299	1	1	100
GOTERM_BP_FAT	GO:0030163~protein catabolic process	3	1	0.997424	UBE2CBP, DDB2, MARCH9	196	556	13588	0.374064	1	1	100
Annotation Cluster 62	Enrichment Score: 4.2276002538583033E-7
Category	Term	Count	%	PValue	Genes	List Total	Pop Hits	Pop Total	Fold Enrichment	Bonferroni	Benjamini	FDR
PIR_SUPERFAMILY	PIRSF800006:rhodopsin-like G protein-coupled receptors	5	1.66667	0.999998	GPR174, GPR183, CCR6, CXCR7, GPR65	132	1200	8136	0.256818	1	1	100
INTERPRO	IPR000276:7TM GPCR, rhodopsin-like	5	1.66667	0.999999	GPR174, GPR183, CCR6, CXCR7, GPR65	249	1458	17763	0.244641	1	1	100
INTERPRO	IPR017452:GPCR, rhodopsin-like superfamily	5	1.66667	1	GPR174, GPR183, CCR6, CXCR7, GPR65	249	1575	17763	0.226468	1	1	100

## Sheet: 3) T12123DN signature up
Table SIII: David bioinformatic analysis of T121/23DN signature upregulated genes (FC>2)
Annotation Cluster 1	Enrichment Score: 11.616311586558068
Category	Term	Count	%	PValue	Genes	List Total	Pop Hits	Pop Total	Fold Enrichment	Bonferroni	Benjamini	FDR
SP_PIR_KEYWORDS	mitosis	19	9.5	4.03705e-13	CDK1, KIFC1, KIF11, NEK2, NUF2, NUSAP1, BIRC5, CEP55, UBE2C, CCNB1, CDCA8, CCNB2, PLK1, NCAPG2, SPAG5, BUB1, BUB1B, CCNA2, CDCA3	185	179	17854	10.2439	9.002e-11	3.00067e-11	5.14977e-10
GOTERM_BP_FAT	GO:0000280~nuclear division	19	9.5	2.96882e-12	CDK1, KIFC1, KIF11, NEK2, NUF2, NUSAP1, BIRC5, CEP55, UBE2C, CCNB1, CDCA8, CCNB2, PLK1, NCAPG2, SPAG5, BUB1, BUB1B, CCNA2, CDCA3	151	190	13588	8.99868	3.1262e-09	7.81549e-10	4.72157e-09
GOTERM_BP_FAT	GO:0007067~mitosis	19	9.5	2.96882e-12	CDK1, KIFC1, KIF11, NEK2, NUF2, NUSAP1, BIRC5, CEP55, UBE2C, CCNB1, CDCA8, CCNB2, PLK1, NCAPG2, SPAG5, BUB1, BUB1B, CCNA2, CDCA3	151	190	13588	8.99868	3.1262e-09	7.81549e-10	4.72157e-09
GOTERM_BP_FAT	GO:0000087~M phase of mitotic cell cycle	19	9.5	4.23568e-12	CDK1, KIFC1, KIF11, NEK2, NUF2, NUSAP1, BIRC5, CEP55, UBE2C, CCNB1, CDCA8, CCNB2, PLK1, NCAPG2, SPAG5, BUB1, BUB1B, CCNA2, CDCA3	151	194	13588	8.81314	4.46022e-09	8.92043e-10	6.73637e-09
GOTERM_BP_FAT	GO:0048285~organelle fission	19	9.5	5.49905e-12	CDK1, KIFC1, KIF11, NEK2, NUF2, NUSAP1, BIRC5, CEP55, UBE2C, CCNB1, CDCA8, CCNB2, PLK1, NCAPG2, SPAG5, BUB1, BUB1B, CCNA2, CDCA3	151	197	13588	8.67893	5.7905e-09	8.27214e-10	8.74552e-09
Annotation Cluster 2	Enrichment Score: 4.382155757877823
Category	Term	Count	%	PValue	Genes	List Total	Pop Hits	Pop Total	Fold Enrichment	Bonferroni	Benjamini	FDR
UP_SEQ_FEATURE	domain:Kinesin-motor	7	3.5	2.44313e-06	KIF22, KIFC1, KIF11, KIF4, KIF15, KIF18B, KIF20A	183	35	16021	17.5093	0.00155506	0.00155506	0.0036378
INTERPRO	IPR019821:Kinesin, motor region, conserved site	7	3.5	3.0692e-06	KIF22, KIFC1, KIF11, KIF4, KIF15, KIF18B, KIF20A	174	42	17763	17.0144	0.00132502	0.00132502	0.00432877
INTERPRO	IPR001752:Kinesin, motor region	7	3.5	4.06409e-06	KIF22, KIFC1, KIF11, KIF4, KIF15, KIF18B, KIF20A	174	44	17763	16.241	0.00175415	0.000877459	0.00573192
SMART	SM00129:KISc	7	3.5	1.36579e-05	KIF22, KIFC1, KIF11, KIF4, KIF15, KIF18B, KIF20A	112	44	9131	12.9702	0.00169216	0.00169216	0.0157702
GOTERM_MF_FAT	GO:0003777~microtubule motor activity	7	3.5	9.98292e-05	KIF22, KIFC1, KIF11, KIF4, KIF15, KIF18B, KIF20A	137	73	13288	9.30067	0.0297968	0.0150111	0.133522
SP_PIR_KEYWORDS	motor protein	7	3.5	0.0017332	KIF22, KIFC1, KIF11, KIF4, KIF15, KIF18B, KIF20A	185	123	17854	5.49233	0.3208	0.0293185	2.18868
GOTERM_MF_FAT	GO:0003774~motor activity	7	3.5	0.00293416	KIF22, KIFC1, KIF11, KIF4, KIF15, KIF18B, KIF20A	137	138	13288	4.91992	0.589491	0.0777525	3.85632
Annotation Cluster 3	Enrichment Score: 3.9971247754596164
Category	Term	Count	%	PValue	Genes	List Total	Pop Hits	Pop Total	Fold Enrichment	Bonferroni	Benjamini	FDR
GOTERM_BP_FAT	GO:0016444~somatic cell DNA recombination	5	2.5	8.93942e-05	XRCC6, RAG1, AICDA, LIG4, RAG2	151	22	13588	20.4515	0.0898413	0.00670147	0.142075
GOTERM_BP_FAT	GO:0002562~somatic diversification of immune receptors via germline recombination within a single locus	5	2.5	8.93942e-05	XRCC6, RAG1, AICDA, LIG4, RAG2	151	22	13588	20.4515	0.0898413	0.00670147	0.142075
GOTERM_BP_FAT	GO:0002200~somatic diversification of immune receptors	5	2.5	0.000127646	XRCC6, RAG1, AICDA, LIG4, RAG2	151	24	13588	18.7472	0.125777	0.00787586	0.202811
Annotation Cluster 4	Enrichment Score: 3.782420346308459
Category	Term	Count	%	PValue	Genes	List Total	Pop Hits	Pop Total	Fold Enrichment	Bonferroni	Benjamini	FDR
GOTERM_MF_FAT	GO:0030554~adenyl nucleotide binding	32	16	0.000143256	STEAP4, KIFC1, KIF22, GCLC, FIGNL1, NEK2, NUAK1, XRCC6, DCK, SLFN8, TRIB2, CMPK2, KDM1B, PRKAR2B, KIF4, BUB1, TOP2A, EHD4, CDK1, KIF11, KIF15, KIF18B, LIG4, PBK, UBE2C, STK3, EPHA2, PLK2, PLK1, BUB1B, KIF20A, SMARCA4	137	1535	13288	2.022	0.0424809	0.0143657	0.191554
GOTERM_MF_FAT	GO:0001883~purine nucleoside binding	32	16	0.000167089	STEAP4, KIFC1, KIF22, GCLC, FIGNL1, NEK2, NUAK1, XRCC6, DCK, SLFN8, TRIB2, CMPK2, KDM1B, PRKAR2B, KIF4, BUB1, TOP2A, EHD4, CDK1, KIF11, KIF15, KIF18B, LIG4, PBK, UBE2C, STK3, EPHA2, PLK2, PLK1, BUB1B, KIF20A, SMARCA4	137	1548	13288	2.00502	0.0493718	0.0125783	0.223389
GOTERM_MF_FAT	GO:0001882~nucleoside binding	32	16	0.000187792	STEAP4, KIFC1, KIF22, GCLC, FIGNL1, NEK2, NUAK1, XRCC6, DCK, SLFN8, TRIB2, CMPK2, KDM1B, PRKAR2B, KIF4, BUB1, TOP2A, EHD4, CDK1, KIF11, KIF15, KIF18B, LIG4, PBK, UBE2C, STK3, EPHA2, PLK2, PLK1, BUB1B, KIF20A, SMARCA4	137	1558	13288	1.99215	0.0553175	0.0113168	0.251036
Annotation Cluster 5	Enrichment Score: 2.3457708588627177
Category	Term	Count	%	PValue	Genes	List Total	Pop Hits	Pop Total	Fold Enrichment	Bonferroni	Benjamini	FDR
GOTERM_BP_FAT	GO:0042100~B cell proliferation	4	2	0.000269652	VPREB2, VPREB1, RAG2, IL7R	151	12	13588	29.9956	0.24722	0.0148353	0.427985
GOTERM_BP_FAT	GO:0046651~lymphocyte proliferation	4	2	0.0110512	VPREB2, VPREB1, RAG2, IL7R	151	42	13588	8.57017	0.999992	0.271132	16.1997
GOTERM_BP_FAT	GO:0032943~mononuclear cell proliferation	4	2	0.0117856	VPREB2, VPREB1, RAG2, IL7R	151	43	13588	8.37086	0.999996	0.280015	17.1839
GOTERM_BP_FAT	GO:0070661~leukocyte proliferation	4	2	0.0117856	VPREB2, VPREB1, RAG2, IL7R	151	43	13588	8.37086	0.999996	0.280015	17.1839
Annotation Cluster 6	Enrichment Score: 2.318332004751096
Category	Term	Count	%	PValue	Genes	List Total	Pop Hits	Pop Total	Fold Enrichment	Bonferroni	Benjamini	FDR
GOTERM_BP_FAT	GO:0009186~deoxyribonucleoside diphosphate metabolic process	3	1.5	0.000715849	RRM2, RRM2B, CMPK2	151	4	13588	67.4901	0.529547	0.037001	1.13241
GOTERM_BP_FAT	GO:0009263~deoxyribonucleotide biosynthetic process	3	1.5	0.00324492	RRM2, RRM2B, CMPK2	151	8	13588	33.745	0.967368	0.115056	5.0377
GOTERM_BP_FAT	GO:0009132~nucleoside diphosphate metabolic process	3	1.5	0.00871813	RRM2, RRM2B, CMPK2	151	13	13588	20.7662	0.999901	0.231597	12.9997
GOTERM_BP_FAT	GO:0009262~deoxyribonucleotide metabolic process	3	1.5	0.0263162	RRM2, RRM2B, CMPK2	151	23	13588	11.7374	1	0.44981	34.5661
Annotation Cluster 7	Enrichment Score: 1.801343180500909
Category	Term	Count	%	PValue	Genes	List Total	Pop Hits	Pop Total	Fold Enrichment	Bonferroni	Benjamini	FDR
PIR_SUPERFAMILY	PIRSF001771:cyclin, A/B/D/E types	3	1.5	0.00231709	CCNB1, CCNB2, CCNA2	68	9	8136	39.8824	0.169379	0.169379	2.43603
PIR_SUPERFAMILY	PIRSF001771:Cyclin_A_B_D_E	3	1.5	0.00288099	CCNB1, CCNB2, CCNA2	68	10	8136	35.8941	0.206111	0.108996	3.02068
INTERPRO	IPR014400:Cyclin, A/B/D/E	3	1.5	0.0040315	CCNB1, CCNB2, CCNA2	174	10	17763	30.6259	0.825378	0.441058	5.53833
INTERPRO	IPR004367:Cyclin, C-terminal	3	1.5	0.00911107	CCNB1, CCNB2, CCNA2	174	15	17763	20.4172	0.980823	0.627867	12.1108
INTERPRO	IPR006671:Cyclin, N-terminal	3	1.5	0.0282236	CCNB1, CCNB2, CCNA2	174	27	17763	11.3429	0.999996	0.7869	33.222
INTERPRO	IPR013763:Cyclin-related	3	1.5	0.040881	CCNB1, CCNB2, CCNA2	174	33	17763	9.28056	1	0.835225	44.4958
INTERPRO	IPR006670:Cyclin	3	1.5	0.040881	CCNB1, CCNB2, CCNA2	174	33	17763	9.28056	1	0.835225	44.4958
SMART	SM00385:CYCLIN	3	1.5	0.0605743	CCNB1, CCNB2, CCNA2	112	33	9131	7.41153	0.999569	0.924436	51.4006
SP_PIR_KEYWORDS	cyclin	3	1.5	0.0875888	CCNB1, CCNB2, CCNA2	185	48	17854	6.03176	1	0.518111	68.944
Annotation Cluster 8	Enrichment Score: 1.6468521584038758
Category	Term	Count	%	PValue	Genes	List Total	Pop Hits	Pop Total	Fold Enrichment	Bonferroni	Benjamini	FDR
GOTERM_CC_FAT	GO:0000777~condensed chromosome kinetochore	4	2	0.0176283	SPAG5, NUF2, BUB1, BUB1B	131	53	12504	7.2038	0.980016	0.278243	20.26
GOTERM_CC_FAT	GO:0000779~condensed chromosome, centromeric region	4	2	0.0244414	SPAG5, NUF2, BUB1, BUB1B	131	60	12504	6.36336	0.995677	0.34214	27.0204
GOTERM_CC_FAT	GO:0000776~kinetochore	4	2	0.0266138	SPAG5, NUF2, BUB1, BUB1B	131	62	12504	6.15809	0.997353	0.3455	29.0623
Annotation Cluster 9	Enrichment Score: 1.3707403519546664
Category	Term	Count	%	PValue	Genes	List Total	Pop Hits	Pop Total	Fold Enrichment	Bonferroni	Benjamini	FDR
INTERPRO	IPR008271:Serine/threonine protein kinase, active site	9	4.5	0.0249626	CDK1, PLK2, PLK1, NEK2, NUAK1, BUB1, BUB1B, PBK, STK3	174	360	17763	2.55216	0.999982	0.789886	29.991
SP_PIR_KEYWORDS	serine/threonine-protein kinase	9	4.5	0.0458418	CDK1, PLK2, PLK1, NEK2, NUAK1, BUB1, BUB1B, PBK, STK3	185	384	17854	2.26191	0.999971	0.392442	45.0441
GOTERM_MF_FAT	GO:0004674~protein serine/threonine kinase activity	9	4.5	0.0674881	CDK1, PLK2, PLK1, NEK2, NUAK1, BUB1, BUB1B, PBK, STK3	137	421	13288	2.07348	1	0.635115	60.7468
Annotation Cluster 10	Enrichment Score: 0.9527991056627746
Category	Term	Count	%	PValue	Genes	List Total	Pop Hits	Pop Total	Fold Enrichment	Bonferroni	Benjamini	FDR
GOTERM_BP_FAT	GO:0042325~regulation of phosphorylation	7	3.5	0.102194	PRKAR2B, SPRY2, DGKD, RELN, ZEB2, SPRED1, TRIB2	151	290	13588	2.17209	1	0.79786	81.9934
GOTERM_BP_FAT	GO:0051174~regulation of phosphorus metabolic process	7	3.5	0.116437	PRKAR2B, SPRY2, DGKD, RELN, ZEB2, SPRED1, TRIB2	151	301	13588	2.09272	1	0.824136	86.0369
GOTERM_BP_FAT	GO:0019220~regulation of phosphate metabolic process	7	3.5	0.116437	PRKAR2B, SPRY2, DGKD, RELN, ZEB2, SPRED1, TRIB2	151	301	13588	2.09272	1	0.824136	86.0369
Annotation Cluster 11	Enrichment Score: 0.8765458877275066
Category	Term	Count	%	PValue	Genes	List Total	Pop Hits	Pop Total	Fold Enrichment	Bonferroni	Benjamini	FDR
GOTERM_BP_FAT	GO:0009165~nucleotide biosynthetic process	5	2.5	0.126186	ADSSL1, ATP1B1, RRM2, RRM2B, CMPK2	151	174	13588	2.58583	1	0.83436	88.2958
GOTERM_BP_FAT	GO:0034404~nucleobase, nucleoside and nucleotide biosynthetic process	5	2.5	0.136356	ADSSL1, ATP1B1, RRM2, RRM2B, CMPK2	151	179	13588	2.5136	1	0.84779	90.284
GOTERM_BP_FAT	GO:0034654~nucleobase, nucleoside, nucleotide and nucleic acid biosynthetic process	5	2.5	0.136356	ADSSL1, ATP1B1, RRM2, RRM2B, CMPK2	151	179	13588	2.5136	1	0.84779	90.284
Annotation Cluster 12	Enrichment Score: 0.8100038332880382
Category	Term	Count	%	PValue	Genes	List Total	Pop Hits	Pop Total	Fold Enrichment	Bonferroni	Benjamini	FDR
UP_SEQ_FEATURE	domain:Rho-GAP	3	1.5	0.136874	ARHGAP33, ARHGAP11A, RACGAP1	183	57	16021	4.60771	1	0.99997	88.828
INTERPRO	IPR000198:RhoGAP	3	1.5	0.138672	ARHGAP33, ARHGAP11A, RACGAP1	174	67	17763	4.57102	1	0.992992	87.8212
SMART	SM00324:RhoGAP	3	1.5	0.195739	ARHGAP33, ARHGAP11A, RACGAP1	112	67	9131	3.65045	1	0.998832	91.9169
Annotation Cluster 13	Enrichment Score: 0.78797490076574
Category	Term	Count	%	PValue	Genes	List Total	Pop Hits	Pop Total	Fold Enrichment	Bonferroni	Benjamini	FDR
GOTERM_BP_FAT	GO:0006915~apoptosis	9	4.5	0.142889	CKAP2, E2F2, IL2RA, BUB1B, BIRC5, LIG4, BCL2L1, BMF, STK3	151	465	13588	1.74168	1	0.858597	91.3892
GOTERM_BP_FAT	GO:0012501~programmed cell death	9	4.5	0.152761	CKAP2, E2F2, IL2RA, BUB1B, BIRC5, LIG4, BCL2L1, BMF, STK3	151	473	13588	1.71222	1	0.874829	92.8381
GOTERM_BP_FAT	GO:0008219~cell death	9	4.5	0.198182	CKAP2, E2F2, IL2RA, BUB1B, BIRC5, LIG4, BCL2L1, BMF, STK3	151	507	13588	1.5974	1	0.922372	97.0184
Annotation Cluster 14	Enrichment Score: 0.6927927537467126
Category	Term	Count	%	PValue	Genes	List Total	Pop Hits	Pop Total	Fold Enrichment	Bonferroni	Benjamini	FDR
GOTERM_CC_FAT	GO:0016023~cytoplasmic membrane-bounded vesicle	8	4	0.140199	RAB3A, TRIM36, AP1S2, TFRC, CD93, DGKD, ACTN1, RACGAP1	131	414	12504	1.84445	1	0.826061	85.3808
GOTERM_CC_FAT	GO:0031988~membrane-bounded vesicle	8	4	0.147739	RAB3A, TRIM36, AP1S2, TFRC, CD93, DGKD, ACTN1, RACGAP1	131	420	12504	1.8181	1	0.827695	86.9313
GOTERM_CC_FAT	GO:0031410~cytoplasmic vesicle	8	4	0.277076	RAB3A, TRIM36, AP1S2, TFRC, CD93, DGKD, ACTN1, RACGAP1	131	508	12504	1.50316	1	0.892537	98.3918
GOTERM_CC_FAT	GO:0031982~vesicle	8	4	0.295113	RAB3A, TRIM36, AP1S2, TFRC, CD93, DGKD, ACTN1, RACGAP1	131	519	12504	1.4713	1	0.902846	98.8341
Annotation Cluster 15	Enrichment Score: 0.6837483060343377
Category	Term	Count	%	PValue	Genes	List Total	Pop Hits	Pop Total	Fold Enrichment	Bonferroni	Benjamini	FDR
UP_SEQ_FEATURE	repeat:3	4	2	0.153524	HIVEP3, GFRA1, VCL, HMMR	183	119	16021	2.94274	1	0.999976	91.6407
UP_SEQ_FEATURE	repeat:1	4	2	0.235483	HIVEP3, GFRA1, VCL, HMMR	183	148	16021	2.36612	1	0.999989	98.1651
UP_SEQ_FEATURE	repeat:2	4	2	0.245821	HIVEP3, GFRA1, VCL, HMMR	183	151	16021	2.31911	1	0.999987	98.5018
Annotation Cluster 16	Enrichment Score: 0.6704084726408129
Category	Term	Count	%	PValue	Genes	List Total	Pop Hits	Pop Total	Fold Enrichment	Bonferroni	Benjamini	FDR
GOTERM_BP_FAT	GO:0048812~neuron projection morphogenesis	5	2.5	0.130553	RAB3A, UCHL1, STXBP1, RELN, GAS7	151	176	13588	2.55644	1	0.837759	89.1921
GOTERM_BP_FAT	GO:0048858~cell projection morphogenesis	5	2.5	0.184533	RAB3A, UCHL1, STXBP1, RELN, GAS7	151	202	13588	2.22739	1	0.910503	96.1002
GOTERM_BP_FAT	GO:0032990~cell part morphogenesis	5	2.5	0.20704	RAB3A, UCHL1, STXBP1, RELN, GAS7	151	212	13588	2.12233	1	0.927679	97.5013
GOTERM_BP_FAT	GO:0031175~neuron projection development	5	2.5	0.220914	RAB3A, UCHL1, STXBP1, RELN, GAS7	151	218	13588	2.06392	1	0.937149	98.1128
GOTERM_BP_FAT	GO:0048666~neuron development	5	2.5	0.403477	RAB3A, UCHL1, STXBP1, RELN, GAS7	151	292	13588	1.54087	1	0.983778	99.973
Annotation Cluster 17	Enrichment Score: 0.6547960621807847
Category	Term	Count	%	PValue	Genes	List Total	Pop Hits	Pop Total	Fold Enrichment	Bonferroni	Benjamini	FDR
INTERPRO	IPR013091:EGF calcium-binding	3	1.5	0.145355	THBD, CD93, EGFL6	174	69	17763	4.43853	1	0.992146	89.0883
INTERPRO	IPR001881:EGF-like calcium-binding	3	1.5	0.222177	THBD, CD93, EGFL6	174	91	17763	3.36548	1	0.998868	97.1096
INTERPRO	IPR000152:EGF-type aspartate/asparagine hydroxylation conserved site	3	1.5	0.232945	THBD, CD93, EGFL6	174	94	17763	3.25807	1	0.998279	97.6255
INTERPRO	IPR018097:EGF-like calcium-binding, conserved site	3	1.5	0.232945	THBD, CD93, EGFL6	174	94	17763	3.25807	1	0.998279	97.6255
SMART	SM00179:EGF_CA	3	1.5	0.303657	THBD, CD93, EGFL6	112	91	9131	2.6877	1	0.999435	98.4689
Annotation Cluster 18	Enrichment Score: 0.6513178828160783
Category	Term	Count	%	PValue	Genes	List Total	Pop Hits	Pop Total	Fold Enrichment	Bonferroni	Benjamini	FDR
GOTERM_CC_FAT	GO:0005741~mitochondrial outer membrane	3	1.5	0.202124	BCL2L1, GPAM, MGST1	131	80	12504	3.57939	1	0.884657	94.3546
GOTERM_CC_FAT	GO:0031968~organelle outer membrane	3	1.5	0.228844	BCL2L1, GPAM, MGST1	131	87	12504	3.29139	1	0.88907	96.3408
GOTERM_CC_FAT	GO:0019867~outer membrane	3	1.5	0.240375	BCL2L1, GPAM, MGST1	131	90	12504	3.18168	1	0.884694	96.9793
Annotation Cluster 19	Enrichment Score: 0.6152074585596666
Category	Term	Count	%	PValue	Genes	List Total	Pop Hits	Pop Total	Fold Enrichment	Bonferroni	Benjamini	FDR
GOTERM_CC_FAT	GO:0044449~contractile fiber part	3	1.5	0.225009	ACTN1, SLC4A1, VCL	131	86	12504	3.32966	1	0.893876	96.1022
GOTERM_CC_FAT	GO:0030016~myofibril	3	1.5	0.244225	ACTN1, SLC4A1, VCL	131	91	12504	3.14672	1	0.880475	97.1686
GOTERM_CC_FAT	GO:0043292~contractile fiber	3	1.5	0.259649	ACTN1, SLC4A1, VCL	131	95	12504	3.01422	1	0.88158	97.8222
Annotation Cluster 20	Enrichment Score: 0.5912032149743135
Category	Term	Count	%	PValue	Genes	List Total	Pop Hits	Pop Total	Fold Enrichment	Bonferroni	Benjamini	FDR
GOTERM_BP_FAT	GO:0051327~M phase of meiotic cell cycle	3	1.5	0.253627	MKI67, NEK2, RSPH1	151	88	13588	3.06773	1	0.954056	99.046
GOTERM_BP_FAT	GO:0007126~meiosis	3	1.5	0.253627	MKI67, NEK2, RSPH1	151	88	13588	3.06773	1	0.954056	99.046
GOTERM_BP_FAT	GO:0051321~meiotic cell cycle	3	1.5	0.261819	MKI67, NEK2, RSPH1	151	90	13588	2.99956	1	0.955106	99.1996
Annotation Cluster 21	Enrichment Score: 0.5798071995539683
Category	Term	Count	%	PValue	Genes	List Total	Pop Hits	Pop Total	Fold Enrichment	Bonferroni	Benjamini	FDR
GOTERM_BP_FAT	GO:0006887~exocytosis	4	2	0.121959	RAB3A, CPLX2, TRIM36, STXBP1	151	110	13588	3.27225	1	0.827237	87.362
GOTERM_BP_FAT	GO:0032940~secretion by cell	4	2	0.337894	RAB3A, CPLX2, TRIM36, STXBP1	151	186	13588	1.9352	1	0.970694	99.8581
GOTERM_BP_FAT	GO:0046903~secretion	4	2	0.442165	RAB3A, CPLX2, TRIM36, STXBP1	151	221	13588	1.62872	1	0.98721	99.9907
Annotation Cluster 22	Enrichment Score: 0.5655992540861953
Category	Term	Count	%	PValue	Genes	List Total	Pop Hits	Pop Total	Fold Enrichment	Bonferroni	Benjamini	FDR
SP_PIR_KEYWORDS	Endonuclease	3	1.5	0.144599	GEN1, RAG1, RAG2	185	65	17854	4.45422	1	0.674867	86.3641
SP_PIR_KEYWORDS	nuclease	3	1.5	0.283203	GEN1, RAG1, RAG2	185	102	17854	2.83847	1	0.851008	98.5702
GOTERM_MF_FAT	GO:0004519~endonuclease activity	3	1.5	0.284326	GEN1, RAG1, RAG2	137	103	13288	2.82503	1	0.961985	98.8634
GOTERM_MF_FAT	GO:0004518~nuclease activity	3	1.5	0.46938	GEN1, RAG1, RAG2	137	154	13288	1.88947	1	0.98966	99.9793
Annotation Cluster 23	Enrichment Score: 0.5589793975794624
Category	Term	Count	%	PValue	Genes	List Total	Pop Hits	Pop Total	Fold Enrichment	Bonferroni	Benjamini	FDR
GOTERM_BP_FAT	GO:0042981~regulation of apoptosis	9	4.5	0.267157	IL2RA, GCLC, RAG1, BIRC5, LIG4, BCL2L1, RRM2B, BMF, STK3	151	553	13588	1.46452	1	0.957023	99.2869
GOTERM_BP_FAT	GO:0043067~regulation of programmed cell death	9	4.5	0.278252	IL2RA, GCLC, RAG1, BIRC5, LIG4, BCL2L1, RRM2B, BMF, STK3	151	560	13588	1.44622	1	0.958384	99.4405
GOTERM_BP_FAT	GO:0010941~regulation of cell death	9	4.5	0.283046	IL2RA, GCLC, RAG1, BIRC5, LIG4, BCL2L1, RRM2B, BMF, STK3	151	563	13588	1.43851	1	0.959824	99.4968
Annotation Cluster 24	Enrichment Score: 0.552658861967707
Category	Term	Count	%	PValue	Genes	List Total	Pop Hits	Pop Total	Fold Enrichment	Bonferroni	Benjamini	FDR
GOTERM_BP_FAT	GO:0043066~negative regulation of apoptosis	5	2.5	0.271188	GCLC, RAG1, BIRC5, LIG4, BCL2L1	151	239	13588	1.88257	1	0.956826	99.3468
GOTERM_BP_FAT	GO:0043069~negative regulation of programmed cell death	5	2.5	0.283463	GCLC, RAG1, BIRC5, LIG4, BCL2L1	151	244	13588	1.84399	1	0.958862	99.5014
GOTERM_BP_FAT	GO:0060548~negative regulation of cell death	5	2.5	0.285928	GCLC, RAG1, BIRC5, LIG4, BCL2L1	151	245	13588	1.83646	1	0.959024	99.528
Annotation Cluster 25	Enrichment Score: 0.536143346106636
Category	Term	Count	%	PValue	Genes	List Total	Pop Hits	Pop Total	Fold Enrichment	Bonferroni	Benjamini	FDR
UP_SEQ_FEATURE	domain:EGF-like 1	4	2	0.11984	THBD, CD93, EGFL6, RELN	183	106	16021	3.30364	1	0.999991	85.0544
INTERPRO	IPR000742:EGF-like, type 3	4	2	0.303926	THBD, CD93, EGFL6, RELN	174	199	17763	2.05198	1	0.99942	99.3964
INTERPRO	IPR006210:EGF-like	4	2	0.316919	THBD, CD93, EGFL6, RELN	174	203	17763	2.01155	1	0.999438	99.5372
SP_PIR_KEYWORDS	egf-like domain	4	2	0.401604	THBD, CD93, EGFL6, RELN	185	222	17854	1.73888	1	0.903379	99.8571
SMART	SM00181:EGF	4	2	0.449954	THBD, CD93, EGFL6, RELN	112	203	9131	1.60644	1	0.999735	99.8995
Annotation Cluster 26	Enrichment Score: 0.5208725778650183
Category	Term	Count	%	PValue	Genes	List Total	Pop Hits	Pop Total	Fold Enrichment	Bonferroni	Benjamini	FDR
GOTERM_MF_FAT	GO:0046872~metal ion binding	44	22	0.275395	STEAP4, CPM, ATP1B1, APOBEC1, GCLC, FIGNL1, NEK2, LMO4, RAG1, ZEB2, TRIM16, RRM2B, EDEM3, KDM1B, MCTP2, DNTT, CD93, SLC25A24, SLC30A4, C1GALT1, EHD4, PTGR1, ADSSL1, EGFL6, GEN1, DMRT3, NEIL3, CAPSL, NEIL1, ACTN1, PADI2, BIRC5, LIG4, RACGAP1, ESCO2, STK3, PGM2L1, PPM1E, THBD, TRIM36, RRM2, HIVEP3, RELN, AICDA	137	3850	13288	1.10849	1	0.961361	98.6582
GOTERM_MF_FAT	GO:0043169~cation binding	44	22	0.298757	STEAP4, CPM, ATP1B1, APOBEC1, GCLC, FIGNL1, NEK2, LMO4, RAG1, ZEB2, TRIM16, RRM2B, EDEM3, KDM1B, MCTP2, DNTT, CD93, SLC25A24, SLC30A4, C1GALT1, EHD4, PTGR1, ADSSL1, EGFL6, GEN1, DMRT3, NEIL3, CAPSL, NEIL1, ACTN1, PADI2, BIRC5, LIG4, RACGAP1, ESCO2, STK3, PGM2L1, PPM1E, THBD, TRIM36, RRM2, HIVEP3, RELN, AICDA	137	3885	13288	1.0985	1	0.961559	99.1346
GOTERM_MF_FAT	GO:0043167~ion binding	44	22	0.332743	STEAP4, CPM, ATP1B1, APOBEC1, GCLC, FIGNL1, NEK2, LMO4, RAG1, ZEB2, TRIM16, RRM2B, EDEM3, KDM1B, MCTP2, DNTT, CD93, SLC25A24, SLC30A4, C1GALT1, EHD4, PTGR1, ADSSL1, EGFL6, GEN1, DMRT3, NEIL3, CAPSL, NEIL1, ACTN1, PADI2, BIRC5, LIG4, RACGAP1, ESCO2, STK3, PGM2L1, PPM1E, THBD, TRIM36, RRM2, HIVEP3, RELN, AICDA	137	3934	13288	1.08482	1	0.969878	99.5549
Annotation Cluster 27	Enrichment Score: 0.5107530326170915
Category	Term	Count	%	PValue	Genes	List Total	Pop Hits	Pop Total	Fold Enrichment	Bonferroni	Benjamini	FDR
GOTERM_MF_FAT	GO:0005525~GTP binding	6	3	0.296588	RAB3A, ADSSL1, DIRAS2, ARL5C, MX2, EHD4	137	354	13288	1.64394	1	0.964251	99.0981
GOTERM_MF_FAT	GO:0032561~guanyl ribonucleotide binding	6	3	0.314625	RAB3A, ADSSL1, DIRAS2, ARL5C, MX2, EHD4	137	363	13288	1.60319	1	0.965499	99.3629
GOTERM_MF_FAT	GO:0019001~guanyl nucleotide binding	6	3	0.314625	RAB3A, ADSSL1, DIRAS2, ARL5C, MX2, EHD4	137	363	13288	1.60319	1	0.965499	99.3629
Annotation Cluster 28	Enrichment Score: 0.47954420639120093
Category	Term	Count	%	PValue	Genes	List Total	Pop Hits	Pop Total	Fold Enrichment	Bonferroni	Benjamini	FDR
GOTERM_BP_FAT	GO:0007409~axonogenesis	4	2	0.26846	RAB3A, UCHL1, STXBP1, RELN	151	163	13588	2.20826	1	0.956499	99.3068
GOTERM_BP_FAT	GO:0048667~cell morphogenesis involved in neuron differentiation	4	2	0.326289	RAB3A, UCHL1, STXBP1, RELN	151	182	13588	1.97773	1	0.967842	99.8129
GOTERM_BP_FAT	GO:0000904~cell morphogenesis involved in differentiation	4	2	0.415801	RAB3A, UCHL1, STXBP1, RELN	151	212	13588	1.69786	1	0.985358	99.9806
Annotation Cluster 29	Enrichment Score: 0.4616673427149569
Category	Term	Count	%	PValue	Genes	List Total	Pop Hits	Pop Total	Fold Enrichment	Bonferroni	Benjamini	FDR
GOTERM_BP_FAT	GO:0050870~positive regulation of T cell activation	3	1.5	0.16502	IL2RA, HLX, IL7R	151	66	13588	4.09031	1	0.89292	94.3198
GOTERM_BP_FAT	GO:0002683~negative regulation of immune system process	3	1.5	0.204775	IL2RA, HLX, IL7R	151	76	13588	3.55211	1	0.927382	97.3853
GOTERM_BP_FAT	GO:0051251~positive regulation of lymphocyte activation	3	1.5	0.278206	IL2RA, HLX, IL7R	151	94	13588	2.87192	1	0.959577	99.4399
GOTERM_BP_FAT	GO:0002696~positive regulation of leukocyte activation	3	1.5	0.298656	IL2RA, HLX, IL7R	151	99	13588	2.72687	1	0.961161	99.6454
GOTERM_BP_FAT	GO:0050867~positive regulation of cell activation	3	1.5	0.306814	IL2RA, HLX, IL7R	151	101	13588	2.67287	1	0.962	99.7056
GOTERM_BP_FAT	GO:0050863~regulation of T cell activation	3	1.5	0.335208	IL2RA, HLX, IL7R	151	108	13588	2.49963	1	0.970517	99.8486
GOTERM_BP_FAT	GO:0051249~regulation of lymphocyte activation	3	1.5	0.474995	IL2RA, HLX, IL7R	151	144	13588	1.87472	1	0.990714	99.9965
GOTERM_BP_FAT	GO:0002694~regulation of leukocyte activation	3	1.5	0.509557	IL2RA, HLX, IL7R	151	154	13588	1.75299	1	0.992814	99.9988
GOTERM_BP_FAT	GO:0050865~regulation of cell activation	3	1.5	0.518503	IL2RA, HLX, IL7R	151	156	13588	1.73051	1	0.993244	99.9991
GOTERM_BP_FAT	GO:0002684~positive regulation of immune system process	3	1.5	0.667042	IL2RA, HLX, IL7R	151	206	13588	1.31049	1	0.998335	100
Annotation Cluster 30	Enrichment Score: 0.4616068413117569
Category	Term	Count	%	PValue	Genes	List Total	Pop Hits	Pop Total	Fold Enrichment	Bonferroni	Benjamini	FDR
INTERPRO	IPR018249:EF-HAND 2	4	2	0.322752	SLC25A24, CAPSL, ACTN1, EHD4	174	205	17763	1.99193	1	0.999338	99.59
INTERPRO	IPR018247:EF-HAND 1	4	2	0.338262	SLC25A24, CAPSL, ACTN1, EHD4	174	211	17763	1.93528	1	0.999408	99.7043
INTERPRO	IPR011992:EF-Hand type	4	2	0.377622	SLC25A24, CAPSL, ACTN1, EHD4	174	227	17763	1.79888	1	0.999335	99.8755
Annotation Cluster 31	Enrichment Score: 0.38992229625280905
Category	Term	Count	%	PValue	Genes	List Total	Pop Hits	Pop Total	Fold Enrichment	Bonferroni	Benjamini	FDR
GOTERM_BP_FAT	GO:0007276~gamete generation	6	3	0.30267	KDM1B, RGS2, PAFAH1B3, PRM1, BCL2L1, RACGAP1	151	331	13588	1.63118	1	0.962086	99.6763
GOTERM_BP_FAT	GO:0032504~multicellular organism reproduction	6	3	0.47275	KDM1B, RGS2, PAFAH1B3, PRM1, BCL2L1, RACGAP1	151	409	13588	1.3201	1	0.990726	99.9962
GOTERM_BP_FAT	GO:0048609~reproductive process in a multicellular organism	6	3	0.47275	KDM1B, RGS2, PAFAH1B3, PRM1, BCL2L1, RACGAP1	151	409	13588	1.3201	1	0.990726	99.9962
Annotation Cluster 32	Enrichment Score: 0.38829840075938765
Category	Term	Count	%	PValue	Genes	List Total	Pop Hits	Pop Total	Fold Enrichment	Bonferroni	Benjamini	FDR
GOTERM_BP_FAT	GO:0051347~positive regulation of transferase activity	4	2	0.187349	SERINC5, DGKD, RELN, ZEB2	151	135	13588	2.66627	1	0.911717	96.309
GOTERM_BP_FAT	GO:0043085~positive regulation of catalytic activity	4	2	0.552793	SERINC5, DGKD, RELN, ZEB2	151	261	13588	1.37911	1	0.994476	99.9997
GOTERM_BP_FAT	GO:0044093~positive regulation of molecular function	4	2	0.660527	SERINC5, DGKD, RELN, ZEB2	151	306	13588	1.1763	1	0.998263	100
Annotation Cluster 33	Enrichment Score: 0.3876419472607479
Category	Term	Count	%	PValue	Genes	List Total	Pop Hits	Pop Total	Fold Enrichment	Bonferroni	Benjamini	FDR
GOTERM_BP_FAT	GO:0010324~membrane invagination	4	2	0.343941	RAB3A, AP1S2, TFRC, STXBP1	151	188	13588	1.91461	1	0.972107	99.8773
GOTERM_BP_FAT	GO:0006897~endocytosis	4	2	0.343941	RAB3A, AP1S2, TFRC, STXBP1	151	188	13588	1.91461	1	0.972107	99.8773
GOTERM_BP_FAT	GO:0016044~membrane organization	4	2	0.580907	RAB3A, AP1S2, TFRC, STXBP1	151	272	13588	1.32333	1	0.995423	99.9999
Annotation Cluster 34	Enrichment Score: 0.3604743357556823
Category	Term	Count	%	PValue	Genes	List Total	Pop Hits	Pop Total	Fold Enrichment	Bonferroni	Benjamini	FDR
UP_SEQ_FEATURE	calcium-binding region:2	3	1.5	0.356029	SLC25A24, CAPSL, ACTN1	183	110	16021	2.38763	1	0.999998	99.8574
INTERPRO	IPR018248:EF hand	3	1.5	0.368927	SLC25A24, CAPSL, ACTN1	174	132	17763	2.32014	1	0.999367	99.8485
INTERPRO	IPR002048:Calcium-binding EF-hand	3	1.5	0.386294	SLC25A24, CAPSL, ACTN1	174	137	17763	2.23546	1	0.999306	99.8978
UP_SEQ_FEATURE	calcium-binding region:1	3	1.5	0.396587	SLC25A24, CAPSL, ACTN1	183	120	16021	2.18866	1	0.999999	99.9459
SMART	SM00054:EFh	3	1.5	0.498789	SLC25A24, CAPSL, ACTN1	112	137	9131	1.78526	1	0.999585	99.9656
UP_SEQ_FEATURE	domain:EF-hand 2	3	1.5	0.544859	SLC25A24, CAPSL, ACTN1	183	160	16021	1.6415	1	1	99.9992
UP_SEQ_FEATURE	domain:EF-hand 1	3	1.5	0.548021	SLC25A24, CAPSL, ACTN1	183	161	16021	1.6313	1	1	99.9993
Annotation Cluster 35	Enrichment Score: 0.32753685805310007
Category	Term	Count	%	PValue	Genes	List Total	Pop Hits	Pop Total	Fold Enrichment	Bonferroni	Benjamini	FDR
SP_PIR_KEYWORDS	chromatin regulator	4	2	0.315716	KDM1B, EZH2, HDAC9, SMARCA4	185	192	17854	2.01059	1	0.872988	99.2092
GOTERM_BP_FAT	GO:0016568~chromatin modification	4	2	0.48504	KDM1B, EZH2, HDAC9, SMARCA4	151	236	13588	1.5252	1	0.991659	99.9974
GOTERM_BP_FAT	GO:0006325~chromatin organization	4	2	0.679696	KDM1B, EZH2, HDAC9, SMARCA4	151	315	13588	1.14269	1	0.998622	100
Annotation Cluster 36	Enrichment Score: 0.2810169861355062
Category	Term	Count	%	PValue	Genes	List Total	Pop Hits	Pop Total	Fold Enrichment	Bonferroni	Benjamini	FDR
GOTERM_BP_FAT	GO:0043065~positive regulation of apoptosis	4	2	0.518194	IL2RA, BCL2L1, RRM2B, STK3	151	248	13588	1.4514	1	0.993432	99.9991
GOTERM_BP_FAT	GO:0043068~positive regulation of programmed cell death	4	2	0.523609	IL2RA, BCL2L1, RRM2B, STK3	151	250	13588	1.43979	1	0.993297	99.9992
GOTERM_BP_FAT	GO:0010942~positive regulation of cell death	4	2	0.528992	IL2RA, BCL2L1, RRM2B, STK3	151	252	13588	1.42836	1	0.99338	99.9994
Annotation Cluster 37	Enrichment Score: 0.27364781658694065
Category	Term	Count	%	PValue	Genes	List Total	Pop Hits	Pop Total	Fold Enrichment	Bonferroni	Benjamini	FDR
GOTERM_MF_FAT	GO:0004721~phosphoprotein phosphatase activity	3	1.5	0.462612	PPM1E, DUSP10, CDKN3	137	152	13288	1.91433	1	0.990944	99.9754
GOTERM_BP_FAT	GO:0016311~dephosphorylation	3	1.5	0.463984	PPM1E, DUSP10, CDKN3	151	141	13588	1.91461	1	0.989866	99.9951
GOTERM_MF_FAT	GO:0016791~phosphatase activity	3	1.5	0.703618	PPM1E, DUSP10, CDKN3	137	238	13288	1.2226	1	0.99937	100
Annotation Cluster 38	Enrichment Score: 0.2611059278912897
Category	Term	Count	%	PValue	Genes	List Total	Pop Hits	Pop Total	Fold Enrichment	Bonferroni	Benjamini	FDR
INTERPRO	IPR000372:Leucine-rich repeat, cysteine-rich flanking region, N-terminal	3	1.5	0.229352	LGR5, NYX, ISLR2	174	93	17763	3.2931	1	0.998667	97.4637
SMART	SM00013:LRRNT	3	1.5	0.312647	LGR5, NYX, ISLR2	112	93	9131	2.6299	1	0.998695	98.6822
INTERPRO	IPR003591:Leucine-rich repeat, typical subtype	3	1.5	0.358416	LGR5, NYX, ISLR2	174	129	17763	2.3741	1	0.999533	99.8088
SMART	SM00369:LRR_TYP	3	1.5	0.467165	LGR5, NYX, ISLR2	112	129	9131	1.89597	1	0.999593	99.9304
INTERPRO	IPR001611:Leucine-rich repeat	3	1.5	0.588959	LGR5, NYX, ISLR2	174	202	17763	1.51613	1	0.999988	99.9996
UP_SEQ_FEATURE	repeat:LRR 5	3	1.5	0.674169	LGR5, NYX, ISLR2	183	203	16021	1.29379	1	1	100
UP_SEQ_FEATURE	repeat:LRR 4	3	1.5	0.718754	LGR5, NYX, ISLR2	183	221	16021	1.18841	1	1	100
UP_SEQ_FEATURE	repeat:LRR 3	3	1.5	0.770152	LGR5, NYX, ISLR2	183	245	16021	1.072	1	1	100
SP_PIR_KEYWORDS	leucine-rich repeat	3	1.5	0.778603	LGR5, NYX, ISLR2	185	275	17854	1.05282	1	0.990628	100
UP_SEQ_FEATURE	repeat:LRR 2	3	1.5	0.808253	LGR5, NYX, ISLR2	183	266	16021	0.987366	1	1	100
UP_SEQ_FEATURE	repeat:LRR 1	3	1.5	0.808253	LGR5, NYX, ISLR2	183	266	16021	0.987366	1	1	100
Annotation Cluster 39	Enrichment Score: 0.21170743410079898
Category	Term	Count	%	PValue	Genes	List Total	Pop Hits	Pop Total	Fold Enrichment	Bonferroni	Benjamini	FDR
GOTERM_BP_FAT	GO:0006873~cellular ion homeostasis	4	2	0.552793	SERINC5, GCLC, TFRC, TMPRSS3	151	261	13588	1.37911	1	0.994476	99.9997
GOTERM_BP_FAT	GO:0055082~cellular chemical homeostasis	4	2	0.570812	SERINC5, GCLC, TFRC, TMPRSS3	151	268	13588	1.34309	1	0.995017	99.9999
GOTERM_BP_FAT	GO:0019725~cellular homeostasis	4	2	0.734213	SERINC5, GCLC, TFRC, TMPRSS3	151	343	13588	1.04941	1	0.999219	100
Annotation Cluster 40	Enrichment Score: 0.20082785235503617
Category	Term	Count	%	PValue	Genes	List Total	Pop Hits	Pop Total	Fold Enrichment	Bonferroni	Benjamini	FDR
GOTERM_CC_FAT	GO:0031966~mitochondrial membrane	5	2.5	0.535188	SLC25A24, COX6A2, BCL2L1, GPAM, MGST1	131	368	12504	1.29688	1	0.953322	99.9942
GOTERM_CC_FAT	GO:0005740~mitochondrial envelope	5	2.5	0.583454	SLC25A24, COX6A2, BCL2L1, GPAM, MGST1	131	391	12504	1.22059	1	0.963914	99.9986
GOTERM_CC_FAT	GO:0044429~mitochondrial part	5	2.5	0.799842	SLC25A24, COX6A2, BCL2L1, GPAM, MGST1	131	524	12504	0.910786	1	0.992156	100
Annotation Cluster 41	Enrichment Score: 0.18316529194329612
Category	Term	Count	%	PValue	Genes	List Total	Pop Hits	Pop Total	Fold Enrichment	Bonferroni	Benjamini	FDR
GOTERM_CC_FAT	GO:0070013~intracellular organelle lumen	12	6	0.639485	E2F2, CDCA8, MKI67, LMO4, EZH2, E2F8, TFDP2, NUSAP1, EDEM3, HDAC9, TOP2A, SMARCA4	131	1133	12504	1.01095	1	0.970014	99.9998
GOTERM_CC_FAT	GO:0043233~organelle lumen	12	6	0.64302	E2F2, CDCA8, MKI67, LMO4, EZH2, E2F8, TFDP2, NUSAP1, EDEM3, HDAC9, TOP2A, SMARCA4	131	1136	12504	1.00828	1	0.969389	99.9998
GOTERM_CC_FAT	GO:0031974~membrane-enclosed lumen	12	6	0.686198	E2F2, CDCA8, MKI67, LMO4, EZH2, E2F8, TFDP2, NUSAP1, EDEM3, HDAC9, TOP2A, SMARCA4	131	1174	12504	0.975643	1	0.973814	100
Annotation Cluster 42	Enrichment Score: 0.1749933852115481
Category	Term	Count	%	PValue	Genes	List Total	Pop Hits	Pop Total	Fold Enrichment	Bonferroni	Benjamini	FDR
GOTERM_CC_FAT	GO:0005624~membrane fraction	6	3	0.61642	CCNB1, CCNB2, MCTP2, EPS8, MGST1, PSTPIP2	131	510	12504	1.12295	1	0.968439	99.9995
GOTERM_CC_FAT	GO:0005626~insoluble fraction	6	3	0.64707	CCNB1, CCNB2, MCTP2, EPS8, MGST1, PSTPIP2	131	528	12504	1.08466	1	0.968933	99.9998
GOTERM_CC_FAT	GO:0000267~cell fraction	6	3	0.748501	CCNB1, CCNB2, MCTP2, EPS8, MGST1, PSTPIP2	131	596	12504	0.96091	1	0.986116	100
Annotation Cluster 43	Enrichment Score: 0.17010024495634038
Category	Term	Count	%	PValue	Genes	List Total	Pop Hits	Pop Total	Fold Enrichment	Bonferroni	Benjamini	FDR
GOTERM_BP_FAT	GO:0045934~negative regulation of nucleobase, nucleoside, nucleotide and nucleic acid metabolic process	5	2.5	0.642431	PALM, GCLC, ZEB2, HDAC9, SMARCA4	151	397	13588	1.13333	1	0.997873	100
GOTERM_BP_FAT	GO:0051172~negative regulation of nitrogen compound metabolic process	5	2.5	0.650241	PALM, GCLC, ZEB2, HDAC9, SMARCA4	151	401	13588	1.12203	1	0.998	100
GOTERM_BP_FAT	GO:0031327~negative regulation of cellular biosynthetic process	5	2.5	0.70346	PALM, GCLC, ZEB2, HDAC9, SMARCA4	151	430	13588	1.04636	1	0.999048	100
GOTERM_BP_FAT	GO:0009890~negative regulation of biosynthetic process	5	2.5	0.710327	PALM, GCLC, ZEB2, HDAC9, SMARCA4	151	434	13588	1.03671	1	0.999031	100
Annotation Cluster 44	Enrichment Score: 0.1425661923519947
Category	Term	Count	%	PValue	Genes	List Total	Pop Hits	Pop Total	Fold Enrichment	Bonferroni	Benjamini	FDR
GOTERM_BP_FAT	GO:0048514~blood vessel morphogenesis	3	1.5	0.645688	EPHA2, C1GALT1, SMARCA4	151	198	13588	1.36344	1	0.997914	100
GOTERM_BP_FAT	GO:0001568~blood vessel development	3	1.5	0.754659	EPHA2, C1GALT1, SMARCA4	151	244	13588	1.10639	1	0.99941	100
GOTERM_BP_FAT	GO:0001944~vasculature development	3	1.5	0.766529	EPHA2, C1GALT1, SMARCA4	151	250	13588	1.07984	1	0.99951	100
Annotation Cluster 45	Enrichment Score: 0.134848587940972
Category	Term	Count	%	PValue	Genes	List Total	Pop Hits	Pop Total	Fold Enrichment	Bonferroni	Benjamini	FDR
GOTERM_BP_FAT	GO:0019941~modification-dependent protein catabolic process	6	3	0.665021	TRIM36, UCHL1, EDEM3, UBE2C, OTUB2, CDCA3	151	508	13588	1.06284	1	0.998335	100
GOTERM_BP_FAT	GO:0043632~modification-dependent macromolecule catabolic process	6	3	0.665021	TRIM36, UCHL1, EDEM3, UBE2C, OTUB2, CDCA3	151	508	13588	1.06284	1	0.998335	100
GOTERM_BP_FAT	GO:0051603~proteolysis involved in cellular protein catabolic process	6	3	0.707342	TRIM36, UCHL1, EDEM3, UBE2C, OTUB2, CDCA3	151	534	13588	1.01109	1	0.999047	100
GOTERM_BP_FAT	GO:0044257~cellular protein catabolic process	6	3	0.71198	TRIM36, UCHL1, EDEM3, UBE2C, OTUB2, CDCA3	151	537	13588	1.00544	1	0.999027	100
GOTERM_BP_FAT	GO:0030163~protein catabolic process	6	3	0.740165	TRIM36, UCHL1, EDEM3, UBE2C, OTUB2, CDCA3	151	556	13588	0.97108	1	0.999256	100
GOTERM_BP_FAT	GO:0044265~cellular macromolecule catabolic process	6	3	0.808085	TRIM36, UCHL1, EDEM3, UBE2C, OTUB2, CDCA3	151	609	13588	0.886569	1	0.999746	100
GOTERM_BP_FAT	GO:0009057~macromolecule catabolic process	6	3	0.854095	TRIM36, UCHL1, EDEM3, UBE2C, OTUB2, CDCA3	151	654	13588	0.825567	1	0.999873	100
Annotation Cluster 46	Enrichment Score: 0.0822184467305339
Category	Term	Count	%	PValue	Genes	List Total	Pop Hits	Pop Total	Fold Enrichment	Bonferroni	Benjamini	FDR
GOTERM_BP_FAT	GO:0045941~positive regulation of transcription	5	2.5	0.774139	BHLHA15, HIVEP3, SOX4, CCNA2, TOP2A	151	475	13588	0.947229	1	0.999572	100
GOTERM_BP_FAT	GO:0010628~positive regulation of gene expression	5	2.5	0.791928	BHLHA15, HIVEP3, SOX4, CCNA2, TOP2A	151	488	13588	0.921995	1	0.99966	100
GOTERM_BP_FAT	GO:0045935~positive regulation of nucleobase, nucleoside, nucleotide and nucleic acid metabolic process	5	2.5	0.819481	BHLHA15, HIVEP3, SOX4, CCNA2, TOP2A	151	510	13588	0.882223	1	0.99978	100
GOTERM_BP_FAT	GO:0051173~positive regulation of nitrogen compound metabolic process	5	2.5	0.837596	BHLHA15, HIVEP3, SOX4, CCNA2, TOP2A	151	526	13588	0.855387	1	0.999827	100
GOTERM_BP_FAT	GO:0010557~positive regulation of macromolecule biosynthetic process	5	2.5	0.841882	BHLHA15, HIVEP3, SOX4, CCNA2, TOP2A	151	530	13588	0.848932	1	0.999841	100
GOTERM_BP_FAT	GO:0031328~positive regulation of cellular biosynthetic process	5	2.5	0.863805	BHLHA15, HIVEP3, SOX4, CCNA2, TOP2A	151	552	13588	0.815097	1	0.999904	100
GOTERM_BP_FAT	GO:0009891~positive regulation of biosynthetic process	5	2.5	0.868412	BHLHA15, HIVEP3, SOX4, CCNA2, TOP2A	151	557	13588	0.807781	1	0.999914	100
Annotation Cluster 47	Enrichment Score: 0.07800170981430174
Category	Term	Count	%	PValue	Genes	List Total	Pop Hits	Pop Total	Fold Enrichment	Bonferroni	Benjamini	FDR
GOTERM_BP_FAT	GO:0006886~intracellular protein transport	3	1.5	0.812393	AP1S2, CHML, AKAP12	151	276	13588	0.978117	1	0.999764	100
GOTERM_BP_FAT	GO:0034613~cellular protein localization	3	1.5	0.846122	AP1S2, CHML, AKAP12	151	299	13588	0.902877	1	0.999849	100
GOTERM_BP_FAT	GO:0070727~cellular macromolecule localization	3	1.5	0.848781	AP1S2, CHML, AKAP12	151	301	13588	0.896878	1	0.999855	100
Annotation Cluster 48	Enrichment Score: 0.0739745578970351
Category	Term	Count	%	PValue	Genes	List Total	Pop Hits	Pop Total	Fold Enrichment	Bonferroni	Benjamini	FDR
SP_PIR_KEYWORDS	Protease	5	2.5	0.773354	CPM, UCHL1, RELN, OTUB2, TMPRSS3	185	509	17854	0.948017	1	0.990554	100
GOTERM_MF_FAT	GO:0070011~peptidase activity, acting on L-amino acid peptides	5	2.5	0.870732	CPM, UCHL1, RELN, OTUB2, TMPRSS3	137	603	13288	0.804251	1	0.999984	100
GOTERM_MF_FAT	GO:0008233~peptidase activity	5	2.5	0.890868	CPM, UCHL1, RELN, OTUB2, TMPRSS3	137	629	13288	0.771007	1	0.999991	100
Annotation Cluster 49	Enrichment Score: 0.07331813299699895
Category	Term	Count	%	PValue	Genes	List Total	Pop Hits	Pop Total	Fold Enrichment	Bonferroni	Benjamini	FDR
GOTERM_BP_FAT	GO:0016481~negative regulation of transcription	4	2	0.782756	GCLC, ZEB2, HDAC9, SMARCA4	151	372	13588	0.9676	1	0.999592	100
GOTERM_BP_FAT	GO:0010629~negative regulation of gene expression	4	2	0.835133	GCLC, ZEB2, HDAC9, SMARCA4	151	410	13588	0.87792	1	0.999821	100
GOTERM_BP_FAT	GO:0010558~negative regulation of macromolecule biosynthetic process	4	2	0.844676	GCLC, ZEB2, HDAC9, SMARCA4	151	418	13588	0.861117	1	0.999848	100
GOTERM_BP_FAT	GO:0010605~negative regulation of macromolecule metabolic process	4	2	0.921839	GCLC, ZEB2, HDAC9, SMARCA4	151	506	13588	0.711358	1	0.999991	100
Annotation Cluster 50	Enrichment Score: 0.02940757832542474
Category	Term	Count	%	PValue	Genes	List Total	Pop Hits	Pop Total	Fold Enrichment	Bonferroni	Benjamini	FDR
GOTERM_BP_FAT	GO:0045944~positive regulation of transcription from RNA polymerase II promoter	3	1.5	0.909025	BHLHA15, SOX4, TOP2A	151	358	13588	0.754079	1	0.999983	100
GOTERM_BP_FAT	GO:0045893~positive regulation of transcription, DNA-dependent	3	1.5	0.946807	BHLHA15, SOX4, TOP2A	151	416	13588	0.648943	1	0.999998	100
GOTERM_BP_FAT	GO:0051254~positive regulation of RNA metabolic process	3	1.5	0.948287	BHLHA15, SOX4, TOP2A	151	419	13588	0.644297	1	0.999998	100
Annotation Cluster 51	Enrichment Score: 0.0071785600448441254
Category	Term	Count	%	PValue	Genes	List Total	Pop Hits	Pop Total	Fold Enrichment	Bonferroni	Benjamini	FDR
INTERPRO	IPR013087:Zinc finger, C2H2-type/integrase, DNA-binding	3	1.5	0.962346	RAG1, HIVEP3, ZEB2	174	514	17763	0.595834	1	1	100
INTERPRO	IPR015880:Zinc finger, C2H2-like	3	1.5	0.990694	RAG1, HIVEP3, ZEB2	174	676	17763	0.453045	1	1	100
SMART	SM00355:ZnF_C2H2	3	1.5	0.998145	RAG1, HIVEP3, ZEB2	112	676	9131	0.361805	1	1	100

## Sheet: 4) T12123DN signature down
Table SIII: David bioinformatic analysis of T121/23DN signature downregulated genes (FC>2)
Annotation Cluster 1	Enrichment Score: 4.3061566030085485
Category	Term	Count	%	PValue	Genes	List Total	Pop Hits	Pop Total	Fold Enrichment	Bonferroni	Benjamini	FDR
GOTERM_CC_FAT	GO:0042613~MHC class II protein complex	5	3.96825	3.67702e-07	H2-EB2, H2-OA, H2-EB1, H2-AA, H2-AB1	84	10	12504	74.4286	5.62568e-05	5.62568e-05	0.0004406
PIR_SUPERFAMILY	PIRSF001991:class II histocompatibility antigen	5	3.96825	4.09973e-07	H2-EB2, H2-OA, H2-EB1, H2-AA, H2-AB1	57	10	8136	71.3684	2.82878e-05	2.82878e-05	0.000423037
SP_PIR_KEYWORDS	mhc ii	5	3.96825	4.35386e-07	H2-EB2, H2-OA, H2-EB1, H2-AA, H2-AB1	111	11	17854	73.1122	7.22715e-05	7.22715e-05	0.000529026
GOTERM_BP_FAT	GO:0002504~antigen processing and presentation of peptide or polysaccharide antigen via MHC class II	5	3.96825	4.24296e-06	H2-EB2, H2-OA, H2-EB1, H2-AA, H2-AB1	82	19	13588	43.6072	0.00392973	0.0019668	0.00663968
GOTERM_CC_FAT	GO:0042611~MHC protein complex	5	3.96825	0.000383456	H2-EB2, H2-OA, H2-EB1, H2-AA, H2-AB1	84	52	12504	14.3132	0.0569915	0.0289137	0.458512
INTERPRO	IPR003597:Immunoglobulin C1-set	5	3.96825	0.0016425	H2-EB2, H2-OA, H2-EB1, H2-AA, H2-AB1	109	83	17763	9.81707	0.363683	0.106862	2.14419
GOTERM_BP_FAT	GO:0019882~antigen processing and presentation	5	3.96825	0.00179245	H2-EB2, H2-OA, H2-EB1, H2-AA, H2-AB1	82	87	13588	9.52341	0.810788	0.168885	2.76851
SMART	SM00407:IGc1	5	3.96825	0.00185468	H2-EB2, H2-OA, H2-EB1, H2-AA, H2-AB1	59	83	9131	9.32305	0.112023	0.112023	1.86826
INTERPRO	IPR003006:Immunoglobulin/major histocompatibility complex, conserved site	5	3.96825	0.00301204	H2-EB2, H2-OA, H2-EB1, H2-AA, H2-AB1	109	98	17763	8.31445	0.563759	0.152879	3.89948
Annotation Cluster 2	Enrichment Score: 2.934890150294964
Category	Term	Count	%	PValue	Genes	List Total	Pop Hits	Pop Total	Fold Enrichment	Bonferroni	Benjamini	FDR
GOTERM_BP_FAT	GO:0019886~antigen processing and presentation of exogenous peptide antigen via MHC class II	4	3.1746	0.000108066	H2-OA, H2-EB1, H2-AA, H2-AB1	82	16	13588	41.4268	0.0954254	0.0328776	0.168981
GOTERM_BP_FAT	GO:0002495~antigen processing and presentation of peptide antigen via MHC class II	4	3.1746	0.000108066	H2-OA, H2-EB1, H2-AA, H2-AB1	82	16	13588	41.4268	0.0954254	0.0328776	0.168981
GOTERM_BP_FAT	GO:0002478~antigen processing and presentation of exogenous peptide antigen	4	3.1746	0.000331626	H2-OA, H2-EB1, H2-AA, H2-AB1	82	23	13588	28.8187	0.264938	0.0740638	0.517709
GOTERM_BP_FAT	GO:0019884~antigen processing and presentation of exogenous antigen	4	3.1746	0.000600414	H2-OA, H2-EB1, H2-AA, H2-AB1	82	28	13588	23.6725	0.427276	0.105482	0.935479
GOTERM_BP_FAT	GO:0048002~antigen processing and presentation of peptide antigen	4	3.1746	0.00116408	H2-OA, H2-EB1, H2-AA, H2-AB1	82	35	13588	18.938	0.660709	0.143083	1.80624
KEGG_PATHWAY	mmu05320:Autoimmune thyroid disease	4	3.1746	0.0231177	H2-OA, H2-EB1, H2-AA, H2-AB1	50	72	5738	6.37556	0.805483	0.166328	21.4989
KEGG_PATHWAY	mmu05416:Viral myocarditis	4	3.1746	0.045642	H2-OA, H2-EB1, H2-AA, H2-AB1	50	94	5738	4.8834	0.961999	0.278927	38.3363
Annotation Cluster 3	Enrichment Score: 2.8607484285257336
Category	Term	Count	%	PValue	Genes	List Total	Pop Hits	Pop Total	Fold Enrichment	Bonferroni	Benjamini	FDR
KEGG_PATHWAY	mmu05310:Asthma	5	3.96825	0.000160124	TNF, H2-OA, H2-EB1, H2-AA, H2-AB1	50	33	5738	17.3879	0.011147	0.011147	0.16559
KEGG_PATHWAY	mmu05332:Graft-versus-host disease	5	3.96825	0.00141953	TNF, H2-OA, H2-EB1, H2-AA, H2-AB1	50	58	5738	9.8931	0.0946534	0.0245529	1.45938
KEGG_PATHWAY	mmu05330:Allograft rejection	5	3.96825	0.00141953	TNF, H2-OA, H2-EB1, H2-AA, H2-AB1	50	58	5738	9.8931	0.0946534	0.0245529	1.45938
KEGG_PATHWAY	mmu05322:Systemic lupus erythematosus	5	3.96825	0.0111754	TNF, H2-OA, H2-EB1, H2-AA, H2-AB1	50	103	5738	5.57087	0.544648	0.0936552	10.9798
Annotation Cluster 4	Enrichment Score: 2.6011134204808957
Category	Term	Count	%	PValue	Genes	List Total	Pop Hits	Pop Total	Fold Enrichment	Bonferroni	Benjamini	FDR
GOTERM_BP_FAT	GO:0006915~apoptosis	10	7.93651	0.001749	TRAF1, TNF, NOD1, GGCT, BCL2, SHISA5, TNFRSF18, PGLYRP1, LTA, DNASE2A	82	465	13588	3.5636	0.802988	0.183772	2.70226
GOTERM_BP_FAT	GO:0012501~programmed cell death	10	7.93651	0.00196504	TRAF1, TNF, NOD1, GGCT, BCL2, SHISA5, TNFRSF18, PGLYRP1, LTA, DNASE2A	82	473	13588	3.50333	0.838839	0.152904	3.03126
GOTERM_BP_FAT	GO:0008219~cell death	10	7.93651	0.00313408	TRAF1, TNF, NOD1, GGCT, BCL2, SHISA5, TNFRSF18, PGLYRP1, LTA, DNASE2A	82	507	13588	3.26839	0.945687	0.215532	4.79359
GOTERM_BP_FAT	GO:0016265~death	10	7.93651	0.00365827	TRAF1, TNF, NOD1, GGCT, BCL2, SHISA5, TNFRSF18, PGLYRP1, LTA, DNASE2A	82	519	13588	3.19282	0.966663	0.215678	5.57402
Annotation Cluster 5	Enrichment Score: 2.2293858912360154
Category	Term	Count	%	PValue	Genes	List Total	Pop Hits	Pop Total	Fold Enrichment	Bonferroni	Benjamini	FDR
GOTERM_BP_FAT	GO:0042981~regulation of apoptosis	10	7.93651	0.00552563	TRAF1, BCL2A1D, TNF, NOD1, BCL2A1B, BCL2, SHISA5, NR4A1, LTA, RUNX3	82	553	13588	2.99652	0.994154	0.237102	8.30583
GOTERM_BP_FAT	GO:0043067~regulation of programmed cell death	10	7.93651	0.00598874	TRAF1, BCL2A1D, TNF, NOD1, BCL2A1B, BCL2, SHISA5, NR4A1, LTA, RUNX3	82	560	13588	2.95906	0.996206	0.223824	8.97179
GOTERM_BP_FAT	GO:0010941~regulation of cell death	10	7.93651	0.0061962	TRAF1, BCL2A1D, TNF, NOD1, BCL2A1B, BCL2, SHISA5, NR4A1, LTA, RUNX3	82	563	13588	2.94329	0.996874	0.221807	9.26865
Annotation Cluster 6	Enrichment Score: 2.180835249856369
Category	Term	Count	%	PValue	Genes	List Total	Pop Hits	Pop Total	Fold Enrichment	Bonferroni	Benjamini	FDR
INTERPRO	IPR002475:BCL2-like apoptosis inhibitor	3	2.38095	0.0036521	BCL2A1D, BCL2A1B, BCL2	109	15	17763	32.5927	0.634382	0.154388	4.7098
INTERPRO	IPR000712:Apoptosis regulator Bcl-2, BH	3	2.38095	0.00852566	BCL2A1D, BCL2A1B, BCL2	109	23	17763	21.2561	0.905069	0.285643	10.6758
SMART	SM00337:BCL	3	2.38095	0.00920923	BCL2A1D, BCL2A1B, BCL2	59	23	9131	20.1864	0.446848	0.256258	8.97084
Annotation Cluster 7	Enrichment Score: 2.064563304428262
Category	Term	Count	%	PValue	Genes	List Total	Pop Hits	Pop Total	Fold Enrichment	Bonferroni	Benjamini	FDR
GOTERM_BP_FAT	GO:0006917~induction of apoptosis	6	4.7619	0.00319	TNF, NOD1, SHISA5, NR4A1, LTA, RUNX3	82	167	13588	5.95356	0.948442	0.20394	4.87714
GOTERM_BP_FAT	GO:0012502~induction of programmed cell death	6	4.7619	0.00319	TNF, NOD1, SHISA5, NR4A1, LTA, RUNX3	82	167	13588	5.95356	0.948442	0.20394	4.87714
GOTERM_BP_FAT	GO:0043065~positive regulation of apoptosis	6	4.7619	0.0162044	TNF, NOD1, SHISA5, NR4A1, LTA, RUNX3	82	248	13588	4.00905	1	0.386796	22.5596
GOTERM_BP_FAT	GO:0043068~positive regulation of programmed cell death	6	4.7619	0.0167204	TNF, NOD1, SHISA5, NR4A1, LTA, RUNX3	82	250	13588	3.97698	1	0.36886	23.1929
GOTERM_BP_FAT	GO:0010942~positive regulation of cell death	6	4.7619	0.0172473	TNF, NOD1, SHISA5, NR4A1, LTA, RUNX3	82	252	13588	3.94541	1	0.3614	23.8345
Annotation Cluster 8	Enrichment Score: 1.7667903063619084
Category	Term	Count	%	PValue	Genes	List Total	Pop Hits	Pop Total	Fold Enrichment	Bonferroni	Benjamini	FDR
UP_SEQ_FEATURE	domain:Ig-like C1-type	3	2.38095	0.012643	H2-EB1, H2-AA, H2-AB1	111	25	16021	17.32	0.990382	0.686836	16.063
UP_SEQ_FEATURE	region of interest:Connecting peptide	3	2.38095	0.015719	H2-EB1, H2-AA, H2-AB1	111	28	16021	15.4643	0.996921	0.685447	19.5911
SP_PIR_KEYWORDS	heterodimer	3	2.38095	0.0251973	H2-EB1, H2-AA, H2-AB1	111	40	17854	12.0635	0.98554	0.297443	26.6619
Annotation Cluster 9	Enrichment Score: 1.551267049374956
Category	Term	Count	%	PValue	Genes	List Total	Pop Hits	Pop Total	Fold Enrichment	Bonferroni	Benjamini	FDR
UP_SEQ_FEATURE	domain:SH2	4	3.1746	0.0240377	SH2D2A, STAT4, STAP1, FGR	111	90	16021	6.41481	0.999861	0.718804	28.4554
SP_PIR_KEYWORDS	SH2 domain	4	3.1746	0.0258013	SH2D2A, STAT4, STAP1, FGR	111	103	17854	6.24648	0.986954	0.283795	27.2122
INTERPRO	IPR000980:SH2 motif	4	3.1746	0.0302097	SH2D2A, STAT4, STAP1, FGR	109	111	17763	5.87255	0.999783	0.651622	33.2672
SMART	SM00252:SH2	4	3.1746	0.0332852	SH2D2A, STAT4, STAP1, FGR	59	111	9131	5.57703	0.885423	0.514303	29.1001
Annotation Cluster 10	Enrichment Score: 1.5415577660300401
Category	Term	Count	%	PValue	Genes	List Total	Pop Hits	Pop Total	Fold Enrichment	Bonferroni	Benjamini	FDR
GOTERM_BP_FAT	GO:0008406~gonad development	4	3.1746	0.0155768	INSL3, IMMP2L, BCL2, LFNG	82	88	13588	7.53215	1	0.384693	21.783
GOTERM_BP_FAT	GO:0045137~development of primary sexual characteristics	4	3.1746	0.0241627	INSL3, IMMP2L, BCL2, LFNG	82	104	13588	6.37336	1	0.449718	31.803
GOTERM_BP_FAT	GO:0007548~sex differentiation	4	3.1746	0.042567	INSL3, IMMP2L, BCL2, LFNG	82	130	13588	5.09869	1	0.584202	49.3754
GOTERM_BP_FAT	GO:0048608~reproductive structure development	4	3.1746	0.042567	INSL3, IMMP2L, BCL2, LFNG	82	130	13588	5.09869	1	0.584202	49.3754
Annotation Cluster 11	Enrichment Score: 1.4414580769551104
Category	Term	Count	%	PValue	Genes	List Total	Pop Hits	Pop Total	Fold Enrichment	Bonferroni	Benjamini	FDR
GOTERM_BP_FAT	GO:0052548~regulation of endopeptidase activity	3	2.38095	0.035752	BCL2A1D, NOD1, NR4A1	82	50	13588	9.94244	1	0.552651	43.4326
GOTERM_BP_FAT	GO:0043281~regulation of caspase activity	3	2.38095	0.035752	BCL2A1D, NOD1, NR4A1	82	50	13588	9.94244	1	0.552651	43.4326
GOTERM_BP_FAT	GO:0052547~regulation of peptidase activity	3	2.38095	0.0370701	BCL2A1D, NOD1, NR4A1	82	51	13588	9.74749	1	0.557463	44.6306
Annotation Cluster 12	Enrichment Score: 1.3846841926068032
Category	Term	Count	%	PValue	Genes	List Total	Pop Hits	Pop Total	Fold Enrichment	Bonferroni	Benjamini	FDR
GOTERM_BP_FAT	GO:0001541~ovarian follicle development	3	2.38095	0.016443	IMMP2L, BCL2, LFNG	82	33	13588	15.0643	1	0.372644	22.8531
GOTERM_BP_FAT	GO:0022602~ovulation cycle process	3	2.38095	0.0319115	IMMP2L, BCL2, LFNG	82	47	13588	10.5771	1	0.537778	39.8021
GOTERM_BP_FAT	GO:0042698~ovulation cycle	3	2.38095	0.0331725	IMMP2L, BCL2, LFNG	82	48	13588	10.3567	1	0.54281	41.0174
GOTERM_BP_FAT	GO:0008585~female gonad development	3	2.38095	0.0397616	IMMP2L, BCL2, LFNG	82	53	13588	9.37966	1	0.566871	47.0036
GOTERM_BP_FAT	GO:0046545~development of primary female sexual characteristics	3	2.38095	0.0453584	IMMP2L, BCL2, LFNG	82	57	13588	8.72144	1	0.592388	51.6365
GOTERM_BP_FAT	GO:0046660~female sex differentiation	3	2.38095	0.0557973	IMMP2L, BCL2, LFNG	82	64	13588	7.76753	1	0.634063	59.2816
GOTERM_BP_FAT	GO:0048511~rhythmic process	3	2.38095	0.115816	IMMP2L, BCL2, LFNG	82	98	13588	5.07267	1	0.818209	85.4309
Annotation Cluster 13	Enrichment Score: 1.1524726773167948
Category	Term	Count	%	PValue	Genes	List Total	Pop Hits	Pop Total	Fold Enrichment	Bonferroni	Benjamini	FDR
GOTERM_BP_FAT	GO:0043271~negative regulation of ion transport	3	2.38095	0.00561973	TNF, BCL2, LTA	82	19	13588	26.1643	0.994646	0.230097	8.44153
GOTERM_BP_FAT	GO:0043269~regulation of ion transport	3	2.38095	0.0527347	TNF, BCL2, LTA	82	62	13588	8.0181	1	0.634141	57.1649
GOTERM_BP_FAT	GO:0043523~regulation of neuron apoptosis	3	2.38095	0.0823498	TNF, BCL2, LTA	82	80	13588	6.21402	1	0.747166	73.9428
GOTERM_BP_FAT	GO:0032880~regulation of protein localization	3	2.38095	0.10054	TNF, BCL2, LTA	82	90	13588	5.52358	1	0.790036	80.9518
GOTERM_BP_FAT	GO:0007346~regulation of mitotic cell cycle	3	2.38095	0.111943	TNF, BCL2, LTA	82	96	13588	5.17835	1	0.81639	84.3993
GOTERM_BP_FAT	GO:0009628~response to abiotic stimulus	3	2.38095	0.44295	TNF, BCL2, LTA	82	251	13588	1.98057	1	0.992491	99.9894
Annotation Cluster 14	Enrichment Score: 1.1278159897842097
Category	Term	Count	%	PValue	Genes	List Total	Pop Hits	Pop Total	Fold Enrichment	Bonferroni	Benjamini	FDR
GOTERM_MF_FAT	GO:0005525~GTP binding	6	4.7619	0.0704552	GIMAP3, GIMAP4, GIMAP7, RALB, TUBG2, EHD3	84	354	13288	2.68119	1	0.982976	60.625
GOTERM_MF_FAT	GO:0019001~guanyl nucleotide binding	6	4.7619	0.076616	GIMAP3, GIMAP4, GIMAP7, RALB, TUBG2, EHD3	84	363	13288	2.61472	1	0.948314	63.8276
GOTERM_MF_FAT	GO:0032561~guanyl ribonucleotide binding	6	4.7619	0.076616	GIMAP3, GIMAP4, GIMAP7, RALB, TUBG2, EHD3	84	363	13288	2.61472	1	0.948314	63.8276
Annotation Cluster 15	Enrichment Score: 1.1219761003462476
Category	Term	Count	%	PValue	Genes	List Total	Pop Hits	Pop Total	Fold Enrichment	Bonferroni	Benjamini	FDR
GOTERM_BP_FAT	GO:0016064~immunoglobulin mediated immune response	3	2.38095	0.0542582	ICOSL, CR2, H2-AA	82	63	13588	7.89082	1	0.630484	58.2304
GOTERM_BP_FAT	GO:0019724~B cell mediated immunity	3	2.38095	0.0573516	ICOSL, CR2, H2-AA	82	65	13588	7.64803	1	0.637594	60.318
GOTERM_BP_FAT	GO:0002449~lymphocyte mediated immunity	3	2.38095	0.0753942	ICOSL, CR2, H2-AA	82	76	13588	6.54108	1	0.720907	70.6743
GOTERM_BP_FAT	GO:0002250~adaptive immune response	3	2.38095	0.0894947	ICOSL, CR2, H2-AA	82	84	13588	5.91812	1	0.771144	76.943
GOTERM_BP_FAT	GO:0002460~adaptive immune response based on somatic recombination of immune receptors built from immunoglobulin superfamily domains	3	2.38095	0.0894947	ICOSL, CR2, H2-AA	82	84	13588	5.91812	1	0.771144	76.943
GOTERM_BP_FAT	GO:0002443~leukocyte mediated immunity	3	2.38095	0.0986732	ICOSL, CR2, H2-AA	82	89	13588	5.58564	1	0.788802	80.3237
Annotation Cluster 16	Enrichment Score: 1.0201899370068854
Category	Term	Count	%	PValue	Genes	List Total	Pop Hits	Pop Total	Fold Enrichment	Bonferroni	Benjamini	FDR
GOTERM_BP_FAT	GO:0043123~positive regulation of I-kappaB kinase/NF-kappaB cascade	3	2.38095	0.016443	TNF, NOD1, LTA	82	33	13588	15.0643	1	0.372644	22.8531
GOTERM_BP_FAT	GO:0043122~regulation of I-kappaB kinase/NF-kappaB cascade	3	2.38095	0.0236489	TNF, NOD1, LTA	82	40	13588	12.428	1	0.451334	31.2389
GOTERM_BP_FAT	GO:0010740~positive regulation of protein kinase cascade	3	2.38095	0.0968165	TNF, NOD1, LTA	82	88	13588	5.64911	1	0.78757	79.6797
GOTERM_BP_FAT	GO:0010627~regulation of protein kinase cascade	3	2.38095	0.236039	TNF, NOD1, LTA	82	155	13588	3.20724	1	0.939635	98.5204
GOTERM_BP_FAT	GO:0009967~positive regulation of signal transduction	3	2.38095	0.273621	TNF, NOD1, LTA	82	172	13588	2.89024	1	0.955966	99.3281
GOTERM_BP_FAT	GO:0010647~positive regulation of cell communication	3	2.38095	0.311161	TNF, NOD1, LTA	82	189	13588	2.63027	1	0.970686	99.7071
Annotation Cluster 17	Enrichment Score: 1.0105546968733201
Category	Term	Count	%	PValue	Genes	List Total	Pop Hits	Pop Total	Fold Enrichment	Bonferroni	Benjamini	FDR
INTERPRO	IPR002347:Glucose/ribitol dehydrogenase	3	2.38095	0.0456016	PECR, HSD11B1, DECR1	109	56	17763	8.73018	0.999997	0.722945	45.9589
INTERPRO	IPR002198:Short-chain dehydrogenase/reductase SDR	3	2.38095	0.0578729	PECR, HSD11B1, DECR1	109	64	17763	7.6389	1	0.774712	54.4363
UP_SEQ_FEATURE	nucleotide phosphate-binding region:NADP	3	2.38095	0.0658061	PECR, HSD11B1, DECR1	111	61	16021	7.09836	1	0.916641	60.8121
SP_PIR_KEYWORDS	nadp	3	2.38095	0.218001	PECR, HSD11B1, DECR1	111	142	17854	3.39817	1	0.88333	94.9607
INTERPRO	IPR016040:NAD(P)-binding domain	3	2.38095	0.233909	PECR, HSD11B1, DECR1	109	151	17763	3.23768	1	0.996435	97.0203
Annotation Cluster 18	Enrichment Score: 0.9187938505033195
Category	Term	Count	%	PValue	Genes	List Total	Pop Hits	Pop Total	Fold Enrichment	Bonferroni	Benjamini	FDR
SP_PIR_KEYWORDS	cytokine	5	3.96825	0.0239361	TNF, GDF11, PGLYRP1, LTA, EBI3	111	177	17854	4.5437	0.982078	0.306227	25.5006
GOTERM_MF_FAT	GO:0005125~cytokine activity	5	3.96825	0.0261505	TNF, GDF11, PGLYRP1, LTA, EBI3	84	180	13288	4.39418	0.997286	0.997286	28.6837
GOTERM_CC_FAT	GO:0005615~extracellular space	5	3.96825	0.441923	TNF, GDF11, PGLYRP1, LTA, EBI3	84	511	12504	1.45653	1	0.979348	99.9078
GOTERM_CC_FAT	GO:0044421~extracellular region part	5	3.96825	0.76374	TNF, GDF11, PGLYRP1, LTA, EBI3	84	774	12504	0.961609	1	0.998177	100
Annotation Cluster 19	Enrichment Score: 0.8130661367124197
Category	Term	Count	%	PValue	Genes	List Total	Pop Hits	Pop Total	Fold Enrichment	Bonferroni	Benjamini	FDR
GOTERM_BP_FAT	GO:0032270~positive regulation of cellular protein metabolic process	3	2.38095	0.119724	TNF, BCL2, PTMS	82	100	13588	4.97122	1	0.824528	86.4066
GOTERM_BP_FAT	GO:0051247~positive regulation of protein metabolic process	3	2.38095	0.137696	TNF, BCL2, PTMS	82	109	13588	4.56075	1	0.855771	90.1569
GOTERM_BP_FAT	GO:0010608~posttranscriptional regulation of gene expression	3	2.38095	0.220646	TNF, BCL2, PTMS	82	148	13588	3.35893	1	0.936332	97.9782
Annotation Cluster 20	Enrichment Score: 0.705088015207824
Category	Term	Count	%	PValue	Genes	List Total	Pop Hits	Pop Total	Fold Enrichment	Bonferroni	Benjamini	FDR
GOTERM_MF_FAT	GO:0032555~purine ribonucleotide binding	16	12.6984	0.145676	GIMAP3, GIMAP4, ASS1, FGR, GIMAP7, D8ERTD82E, IKBKE, NOD1, DDX11, RALB, H2-AA, RAPGEF4, ABCC1, TUBG2, RUNX3, EHD3	84	1796	13288	1.40927	1	0.958904	86.5816
GOTERM_MF_FAT	GO:0032553~ribonucleotide binding	16	12.6984	0.145676	GIMAP3, GIMAP4, ASS1, FGR, GIMAP7, D8ERTD82E, IKBKE, NOD1, DDX11, RALB, H2-AA, RAPGEF4, ABCC1, TUBG2, RUNX3, EHD3	84	1796	13288	1.40927	1	0.958904	86.5816
GOTERM_MF_FAT	GO:0017076~purine nucleotide binding	16	12.6984	0.184191	GIMAP3, GIMAP4, ASS1, FGR, GIMAP7, D8ERTD82E, IKBKE, NOD1, DDX11, RALB, H2-AA, RAPGEF4, ABCC1, TUBG2, RUNX3, EHD3	84	1871	13288	1.35278	1	0.969563	92.5506
GOTERM_MF_FAT	GO:0000166~nucleotide binding	16	12.6984	0.386904	GIMAP3, GIMAP4, ASS1, FGR, GIMAP7, D8ERTD82E, IKBKE, NOD1, DDX11, RALB, H2-AA, RAPGEF4, ABCC1, TUBG2, RUNX3, EHD3	84	2183	13288	1.15944	1	0.995725	99.8053
Annotation Cluster 21	Enrichment Score: 0.6988672732756409
Category	Term	Count	%	PValue	Genes	List Total	Pop Hits	Pop Total	Fold Enrichment	Bonferroni	Benjamini	FDR
GOTERM_BP_FAT	GO:0050863~regulation of T cell activation	3	2.38095	0.13567	ICOSL, H2-OA, H2-AA	82	108	13588	4.60298	1	0.855273	89.7886
GOTERM_BP_FAT	GO:0051249~regulation of lymphocyte activation	3	2.38095	0.211891	ICOSL, H2-OA, H2-AA	82	144	13588	3.45224	1	0.932445	97.592
GOTERM_BP_FAT	GO:0002694~regulation of leukocyte activation	3	2.38095	0.233836	ICOSL, H2-OA, H2-AA	82	154	13588	3.22806	1	0.939727	98.4521
GOTERM_BP_FAT	GO:0050865~regulation of cell activation	3	2.38095	0.238244	ICOSL, H2-OA, H2-AA	82	156	13588	3.18668	1	0.939551	98.5858
Annotation Cluster 22	Enrichment Score: 0.45559384119081564
Category	Term	Count	%	PValue	Genes	List Total	Pop Hits	Pop Total	Fold Enrichment	Bonferroni	Benjamini	FDR
GOTERM_BP_FAT	GO:0009952~anterior/posterior pattern formation	3	2.38095	0.231634	PGAP1, GDF11, LFNG	82	153	13588	3.24916	1	0.941763	98.381
GOTERM_BP_FAT	GO:0003002~regionalization	3	2.38095	0.365594	PGAP1, GDF11, LFNG	82	214	13588	2.323	1	0.982761	99.9192
GOTERM_BP_FAT	GO:0007389~pattern specification process	3	2.38095	0.507479	PGAP1, GDF11, LFNG	82	284	13588	1.75043	1	0.996188	99.9985
Annotation Cluster 23	Enrichment Score: 0.45010208771514204
Category	Term	Count	%	PValue	Genes	List Total	Pop Hits	Pop Total	Fold Enrichment	Bonferroni	Benjamini	FDR
UP_SEQ_FEATURE	domain:SH3	3	2.38095	0.308336	ARHGEF4, PACSIN1, FGR	111	163	16021	2.65644	1	0.999968	99.3739
SP_PIR_KEYWORDS	sh3 domain	3	2.38095	0.358618	ARHGEF4, PACSIN1, FGR	111	204	17854	2.36539	1	0.914353	99.5468
INTERPRO	IPR001452:Src homology-3 domain	3	2.38095	0.367999	ARHGEF4, PACSIN1, FGR	109	211	17763	2.31701	1	0.999878	99.7643
SMART	SM00326:SH3	3	2.38095	0.389125	ARHGEF4, PACSIN1, FGR	59	211	9131	2.20042	1	0.999624	99.3309
Annotation Cluster 24	Enrichment Score: 0.4399051399807341
Category	Term	Count	%	PValue	Genes	List Total	Pop Hits	Pop Total	Fold Enrichment	Bonferroni	Benjamini	FDR
GOTERM_BP_FAT	GO:0001932~regulation of protein amino acid phosphorylation	3	2.38095	0.162496	TNF, BCL2, RAPGEF4	82	121	13588	4.10845	1	0.882011	93.7654
GOTERM_BP_FAT	GO:0031399~regulation of protein modification process	3	2.38095	0.25813	TNF, BCL2, RAPGEF4	82	165	13588	3.01286	1	0.950795	99.0652
GOTERM_BP_FAT	GO:0042325~regulation of phosphorylation	3	2.38095	0.518694	TNF, BCL2, RAPGEF4	82	290	13588	1.71421	1	0.996662	99.9989
GOTERM_BP_FAT	GO:0051174~regulation of phosphorus metabolic process	3	2.38095	0.538817	TNF, BCL2, RAPGEF4	82	301	13588	1.65157	1	0.997357	99.9995
GOTERM_BP_FAT	GO:0019220~regulation of phosphate metabolic process	3	2.38095	0.538817	TNF, BCL2, RAPGEF4	82	301	13588	1.65157	1	0.997357	99.9995
Annotation Cluster 25	Enrichment Score: 0.3861133172608239
Category	Term	Count	%	PValue	Genes	List Total	Pop Hits	Pop Total	Fold Enrichment	Bonferroni	Benjamini	FDR
GOTERM_BP_FAT	GO:0010557~positive regulation of macromolecule biosynthetic process	5	3.96825	0.389201	ICOSL, TNF, NR4A1, PTMS, NFATC2	82	530	13588	1.56328	1	0.986097	99.9554
GOTERM_BP_FAT	GO:0031328~positive regulation of cellular biosynthetic process	5	3.96825	0.419058	ICOSL, TNF, NR4A1, PTMS, NFATC2	82	552	13588	1.50097	1	0.990185	99.9796
GOTERM_BP_FAT	GO:0009891~positive regulation of biosynthetic process	5	3.96825	0.425806	ICOSL, TNF, NR4A1, PTMS, NFATC2	82	557	13588	1.4875	1	0.990725	99.983
Annotation Cluster 26	Enrichment Score: 0.32352807638591285
Category	Term	Count	%	PValue	Genes	List Total	Pop Hits	Pop Total	Fold Enrichment	Bonferroni	Benjamini	FDR
GOTERM_BP_FAT	GO:0048858~cell projection morphogenesis	3	2.38095	0.339626	BBS2, BCL2, RUNX3	82	202	13588	2.461	1	0.977068	99.8487
GOTERM_BP_FAT	GO:0032990~cell part morphogenesis	3	2.38095	0.36129	BBS2, BCL2, RUNX3	82	212	13588	2.34491	1	0.982387	99.9102
GOTERM_BP_FAT	GO:0000902~cell morphogenesis	3	2.38095	0.553093	BBS2, BCL2, RUNX3	82	309	13588	1.60881	1	0.997704	99.9997
GOTERM_BP_FAT	GO:0030030~cell projection organization	3	2.38095	0.570503	BBS2, BCL2, RUNX3	82	319	13588	1.55838	1	0.998209	99.9998
GOTERM_BP_FAT	GO:0032989~cellular component morphogenesis	3	2.38095	0.62294	BBS2, BCL2, RUNX3	82	351	13588	1.4163	1	0.999241	100
Annotation Cluster 27	Enrichment Score: 0.31458105150106114
Category	Term	Count	%	PValue	Genes	List Total	Pop Hits	Pop Total	Fold Enrichment	Bonferroni	Benjamini	FDR
GOTERM_MF_FAT	GO:0032559~adenyl ribonucleotide binding	11	8.73016	0.429133	IKBKE, NOD1, ASS1, DDX11, FGR, H2-AA, RAPGEF4, ABCC1, EHD3, RUNX3, D8ERTD82E	84	1460	13288	1.19185	1	0.997402	99.9216
GOTERM_MF_FAT	GO:0030554~adenyl nucleotide binding	11	8.73016	0.494441	IKBKE, NOD1, ASS1, DDX11, FGR, H2-AA, RAPGEF4, ABCC1, EHD3, RUNX3, D8ERTD82E	84	1535	13288	1.13361	1	0.998658	99.9834
GOTERM_MF_FAT	GO:0001883~purine nucleoside binding	11	8.73016	0.505633	IKBKE, NOD1, ASS1, DDX11, FGR, H2-AA, RAPGEF4, ABCC1, EHD3, RUNX3, D8ERTD82E	84	1548	13288	1.12409	1	0.998564	99.9875
GOTERM_MF_FAT	GO:0001882~nucleoside binding	11	8.73016	0.514203	IKBKE, NOD1, ASS1, DDX11, FGR, H2-AA, RAPGEF4, ABCC1, EHD3, RUNX3, D8ERTD82E	84	1558	13288	1.11688	1	0.998403	99.99
Annotation Cluster 28	Enrichment Score: 0.2783960719045115
Category	Term	Count	%	PValue	Genes	List Total	Pop Hits	Pop Total	Fold Enrichment	Bonferroni	Benjamini	FDR
GOTERM_CC_FAT	GO:0031966~mitochondrial membrane	4	3.1746	0.443489	IMMP2L, GIMAP3, BCL2, GSTK1	84	368	12504	1.61801	1	0.976155	99.9109
GOTERM_CC_FAT	GO:0005740~mitochondrial envelope	4	3.1746	0.483273	IMMP2L, GIMAP3, BCL2, GSTK1	84	391	12504	1.52284	1	0.979458	99.9633
GOTERM_CC_FAT	GO:0044429~mitochondrial part	4	3.1746	0.681924	IMMP2L, GIMAP3, BCL2, GSTK1	84	524	12504	1.13631	1	0.997097	99.9999
Annotation Cluster 29	Enrichment Score: 0.21796841720648633
Category	Term	Count	%	PValue	Genes	List Total	Pop Hits	Pop Total	Fold Enrichment	Bonferroni	Benjamini	FDR
INTERPRO	IPR003599:Immunoglobulin subtype	3	2.38095	0.570171	ICOSL, CEACAM16, FCRL5	109	313	17763	1.56195	1	1	99.9985
SMART	SM00409:IG	3	2.38095	0.596318	ICOSL, CEACAM16, FCRL5	59	313	9131	1.48335	1	0.999991	99.9901
INTERPRO	IPR013106:Immunoglobulin V-set	3	2.38095	0.652548	ICOSL, CEACAM16, FCRL5	109	364	17763	1.3431	1	1	99.9999
Annotation Cluster 30	Enrichment Score: 0.11506059803420501
Category	Term	Count	%	PValue	Genes	List Total	Pop Hits	Pop Total	Fold Enrichment	Bonferroni	Benjamini	FDR
GOTERM_BP_FAT	GO:0045944~positive regulation of transcription from RNA polymerase II promoter	3	2.38095	0.633742	TNF, NR4A1, NFATC2	82	358	13588	1.38861	1	0.999312	100
GOTERM_BP_FAT	GO:0045893~positive regulation of transcription, DNA-dependent	3	2.38095	0.714217	TNF, NR4A1, NFATC2	82	416	13588	1.195	1	0.99985	100
GOTERM_BP_FAT	GO:0051254~positive regulation of RNA metabolic process	3	2.38095	0.717954	TNF, NR4A1, NFATC2	82	419	13588	1.18645	1	0.999854	100
GOTERM_BP_FAT	GO:0045941~positive regulation of transcription	3	2.38095	0.780552	TNF, NR4A1, NFATC2	82	475	13588	1.04657	1	0.999963	100
GOTERM_BP_FAT	GO:0010628~positive regulation of gene expression	3	2.38095	0.793249	TNF, NR4A1, NFATC2	82	488	13588	1.01869	1	0.999973	100
GOTERM_BP_FAT	GO:0045935~positive regulation of nucleobase, nucleoside, nucleotide and nucleic acid metabolic process	3	2.38095	0.813284	TNF, NR4A1, NFATC2	82	510	13588	0.974749	1	0.999985	100
GOTERM_BP_FAT	GO:0051173~positive regulation of nitrogen compound metabolic process	3	2.38095	0.826764	TNF, NR4A1, NFATC2	82	526	13588	0.945099	1	0.99999	100
GOTERM_BP_FAT	GO:0006357~regulation of transcription from RNA polymerase II promoter	3	2.38095	0.887648	TNF, NR4A1, NFATC2	82	616	13588	0.807016	1	0.999999	100
Annotation Cluster 31	Enrichment Score: 0.08251418755357762
Category	Term	Count	%	PValue	Genes	List Total	Pop Hits	Pop Total	Fold Enrichment	Bonferroni	Benjamini	FDR
INTERPRO	IPR017441:Protein kinase, ATP binding site	3	2.38095	0.780519	IKBKE, FGR, D8ERTD82E	109	467	17763	1.04687	1	1	100
INTERPRO	IPR000719:Protein kinase, core	3	2.38095	0.803728	IKBKE, FGR, D8ERTD82E	109	491	17763	0.995702	1	1	100
UP_SEQ_FEATURE	domain:Protein kinase	3	2.38095	0.842677	IKBKE, FGR, D8ERTD82E	111	476	16021	0.909664	1	1	100
GOTERM_MF_FAT	GO:0004672~protein kinase activity	3	2.38095	0.884687	IKBKE, FGR, D8ERTD82E	84	583	13288	0.814016	1	1	100
Annotation Cluster 32	Enrichment Score: 0.011612385438868705
Category	Term	Count	%	PValue	Genes	List Total	Pop Hits	Pop Total	Fold Enrichment	Bonferroni	Benjamini	FDR
GOTERM_MF_FAT	GO:0046872~metal ion binding	18	14.2857	0.970039	TRAF1, CLTB, GALNT6, NR4A1, CYP4V3, ZFP783, LAP3, STAT4, PGLYRP2, NUDT8, DEF8, TRIM7, PHF15, SMYD5, ZYX, EHD3, KCNG1, ZFP239	84	3850	13288	0.739592	1	1	100
GOTERM_MF_FAT	GO:0043169~cation binding	18	14.2857	0.973357	TRAF1, CLTB, GALNT6, NR4A1, CYP4V3, ZFP783, LAP3, STAT4, PGLYRP2, NUDT8, DEF8, TRIM7, PHF15, SMYD5, ZYX, EHD3, KCNG1, ZFP239	84	3885	13288	0.732929	1	1	100
GOTERM_MF_FAT	GO:0043167~ion binding	18	14.2857	0.977466	TRAF1, CLTB, GALNT6, NR4A1, CYP4V3, ZFP783, LAP3, STAT4, PGLYRP2, NUDT8, DEF8, TRIM7, PHF15, SMYD5, ZYX, EHD3, KCNG1, ZFP239	84	3934	13288	0.7238	1	1	100
Annotation Cluster 33	Enrichment Score: 0.0064722942273912456
Category	Term	Count	%	PValue	Genes	List Total	Pop Hits	Pop Total	Fold Enrichment	Bonferroni	Benjamini	FDR
GOTERM_CC_FAT	GO:0070013~intracellular organelle lumen	4	3.1746	0.984018	RPP38, DDX11, GSTK1, HS3ST1	84	1133	12504	0.525533	1	1	100
GOTERM_CC_FAT	GO:0043233~organelle lumen	4	3.1746	0.984285	RPP38, DDX11, GSTK1, HS3ST1	84	1136	12504	0.524145	1	1	100
GOTERM_CC_FAT	GO:0031974~membrane-enclosed lumen	4	3.1746	0.987322	RPP38, DDX11, GSTK1, HS3ST1	84	1174	12504	0.507179	1	1	100
Annotation Cluster 34	Enrichment Score: 0.0028782798864217234
Category	Term	Count	%	PValue	Genes	List Total	Pop Hits	Pop Total	Fold Enrichment	Bonferroni	Benjamini	FDR
SP_PIR_KEYWORDS	transcription regulation	5	3.96825	0.988442	STAT4, NR4A1, NFATC2, RUNX3, ZFP239	111	1546	17854	0.520203	1	1	100
GOTERM_BP_FAT	GO:0006350~transcription	5	3.96825	0.995545	STAT4, NR4A1, NFATC2, RUNX3, ZFP239	82	1772	13588	0.467571	1	1	100
SP_PIR_KEYWORDS	Transcription	5	3.96825	0.996215	STAT4, NR4A1, NFATC2, RUNX3, ZFP239	111	1769	17854	0.454626	1	1	100
Annotation Cluster 35	Enrichment Score: 0.0023041619466901025
Category	Term	Count	%	PValue	Genes	List Total	Pop Hits	Pop Total	Fold Enrichment	Bonferroni	Benjamini	FDR
PIR_SUPERFAMILY	PIRSF800006:rhodopsin-like G protein-coupled receptors	4	3.1746	0.992674	GPR174, GPR183, CCR6, GPR65	57	1200	8136	0.475789	1	1	100
SP_PIR_KEYWORDS	g-protein coupled receptor	4	3.1746	0.993742	GPR174, GPR183, CCR6, GPR65	111	1411	17854	0.45598	1	1	100
INTERPRO	IPR000276:7TM GPCR, rhodopsin-like	4	3.1746	0.994631	GPR174, GPR183, CCR6, GPR65	109	1458	17763	0.447087	1	1	100
SP_PIR_KEYWORDS	transducer	4	3.1746	0.995366	GPR174, GPR183, CCR6, GPR65	111	1467	17854	0.438574	1	1	100
INTERPRO	IPR017452:GPCR, rhodopsin-like superfamily	4	3.1746	0.997135	GPR174, GPR183, CCR6, GPR65	109	1575	17763	0.413875	1	1	100

## Sheet: 5) T2CD21int>FO-I
Table SIII: David bioinformatic analysis of upregulated genes (FC>2) in T2CD21int versus FO-I
Annotation Cluster 1	Enrichment Score: 11.677825435822552
Category	Term	Count	%	PValue	Genes	List Total	Pop Hits	Pop Total	Fold Enrichment	Bonferroni	Benjamini	FDR
SP_PIR_KEYWORDS	mitosis	24	6.61157	1.72925e-13	CDK1, KIFC1, KIF11, PDS5A, CCNF, NUSAP1, BIRC5, CDC20, AURKB, RCC1, UBE2C, SMC2, WEE1, CCNB1, CDCA8, NCAPH, CCNB2, PLK1, CENPV, BUB1B, CCNA2, CDCA5, HELLS, CDCA3	324	179	17854	7.38837	4.75675e-11	1.58559e-11	2.28073e-10
GOTERM_BP_FAT	GO:0007067~mitosis	24	6.61157	2.90299e-12	CDK1, KIFC1, KIF11, PDS5A, CCNF, NUSAP1, BIRC5, CDC20, AURKB, RCC1, UBE2C, SMC2, WEE1, CCNB1, CDCA8, NCAPH, CCNB2, PLK1, CENPV, BUB1B, CCNA2, CDCA5, HELLS, CDCA3	268	190	13588	6.4044	4.26162e-09	6.08803e-10	4.81087e-09
GOTERM_BP_FAT	GO:0000280~nuclear division	24	6.61157	2.90299e-12	CDK1, KIFC1, KIF11, PDS5A, CCNF, NUSAP1, BIRC5, CDC20, AURKB, RCC1, UBE2C, SMC2, WEE1, CCNB1, CDCA8, NCAPH, CCNB2, PLK1, CENPV, BUB1B, CCNA2, CDCA5, HELLS, CDCA3	268	190	13588	6.4044	4.26162e-09	6.08803e-10	4.81087e-09
GOTERM_BP_FAT	GO:0000087~M phase of mitotic cell cycle	24	6.61157	4.50557e-12	CDK1, KIFC1, KIF11, PDS5A, CCNF, NUSAP1, BIRC5, CDC20, AURKB, RCC1, UBE2C, SMC2, WEE1, CCNB1, CDCA8, NCAPH, CCNB2, PLK1, CENPV, BUB1B, CCNA2, CDCA5, HELLS, CDCA3	268	194	13588	6.27235	6.61425e-09	8.26781e-10	7.46672e-09
GOTERM_BP_FAT	GO:0048285~organelle fission	24	6.61157	6.21693e-12	CDK1, KIFC1, KIF11, PDS5A, CCNF, NUSAP1, BIRC5, CDC20, AURKB, RCC1, UBE2C, SMC2, WEE1, CCNB1, CDCA8, NCAPH, CCNB2, PLK1, CENPV, BUB1B, CCNA2, CDCA5, HELLS, CDCA3	268	197	13588	6.17683	9.12643e-09	1.01405e-09	1.03027e-08
Annotation Cluster 2	Enrichment Score: 4.652696682726358
Category	Term	Count	%	PValue	Genes	List Total	Pop Hits	Pop Total	Fold Enrichment	Bonferroni	Benjamini	FDR
INTERPRO	IPR006671:Cyclin, N-terminal	7	1.92837	7.01612e-06	CCNB1, CCNB2, CCND3, CCND2, CCNF, CCNT1, CCNA2	321	27	17763	14.3465	0.00447328	0.00149332	0.0104511
INTERPRO	IPR006670:Cyclin	7	1.92837	2.39679e-05	CCNB1, CCNB2, CCND3, CCND2, CCNF, CCNT1, CCNA2	321	33	17763	11.738	0.015199	0.00305845	0.0356978
SMART	SM00385:CYCLIN	7	1.92837	6.54913e-05	CCNB1, CCNB2, CCND3, CCND2, CCNF, CCNT1, CCNA2	199	33	9131	9.73306	0.00984076	0.00984076	0.0782692
Annotation Cluster 3	Enrichment Score: 4.608821946878363
Category	Term	Count	%	PValue	Genes	List Total	Pop Hits	Pop Total	Fold Enrichment	Bonferroni	Benjamini	FDR
INTERPRO	IPR014400:Cyclin, A/B/D/E	5	1.37741	1.9926e-05	CCNB1, CCNB2, CCND3, CCND2, CCNA2	321	10	17763	27.6682	0.0126521	0.00317815	0.0296787
PIR_SUPERFAMILY	PIRSF001771:cyclin, A/B/D/E types	5	1.37741	2.13647e-05	CCNB1, CCNB2, CCND3, CCND2, CCNA2	171	9	8136	26.4327	0.0041575	0.0041575	0.0266641
PIR_SUPERFAMILY	PIRSF001771:Cyclin_A_B_D_E	5	1.37741	3.50281e-05	CCNB1, CCNB2, CCND3, CCND2, CCNA2	171	10	8136	23.7895	0.00680732	0.00340947	0.0437132
Annotation Cluster 4	Enrichment Score: 3.5923286586874106
Category	Term	Count	%	PValue	Genes	List Total	Pop Hits	Pop Total	Fold Enrichment	Bonferroni	Benjamini	FDR
INTERPRO	IPR014393:Dual specificity protein phosphatase (MAP kinase phosphatase)	4	1.10193	0.000192123	DUSP5, DUSP2, DUSP1, DUSP6	321	7	17763	31.6208	0.11554	0.0202551	0.285814
PIR_SUPERFAMILY	PIRSF000939:MAPK_Ptase	4	1.10193	0.000294929	DUSP5, DUSP2, DUSP1, DUSP6	171	7	8136	27.188	0.0558967	0.0189906	0.367508
PIR_SUPERFAMILY	PIRSF000939:dual specificity protein phosphatase (MAP kinase phosphatase)	4	1.10193	0.000294929	DUSP5, DUSP2, DUSP1, DUSP6	171	7	8136	27.188	0.0558967	0.0189906	0.367508
Annotation Cluster 5	Enrichment Score: 3.2563503518031545
Category	Term	Count	%	PValue	Genes	List Total	Pop Hits	Pop Total	Fold Enrichment	Bonferroni	Benjamini	FDR
INTERPRO	IPR008343:MAP kinase phosphatase	5	1.37741	1.9926e-05	DUSP5, DUSP2, DUSP1, DUSP10, DUSP6	321	10	17763	27.6682	0.0126521	0.00317815	0.0296787
GOTERM_MF_FAT	GO:0033549~MAP kinase phosphatase activity	5	1.37741	5.21054e-05	DUSP5, DUSP2, DUSP1, DUSP10, DUSP6	249	12	13288	22.2356	0.0214941	0.0108055	0.0730922
GOTERM_MF_FAT	GO:0017017~MAP kinase tyrosine/serine/threonine phosphatase activity	5	1.37741	5.21054e-05	DUSP5, DUSP2, DUSP1, DUSP10, DUSP6	249	12	13288	22.2356	0.0214941	0.0108055	0.0730922
INTERPRO	IPR001763:Rhodanese-like	5	1.37741	0.000585041	DUSP5, DUSP2, DUSP1, DUSP10, DUSP6	321	22	17763	12.5765	0.311989	0.0520197	0.867972
SMART	SM00450:RHOD	5	1.37741	0.00115483	DUSP5, DUSP2, DUSP1, DUSP10, DUSP6	199	22	9131	10.4283	0.160107	0.083543	1.37194
SMART	SM00195:DSPc	5	1.37741	0.00189815	DUSP5, DUSP2, DUSP1, DUSP10, DUSP6	199	25	9131	9.17688	0.249408	0.0912007	2.24586
INTERPRO	IPR000340:Protein-tyrosine phosphatase, dual specificity	5	1.37741	0.00313017	DUSP5, DUSP2, DUSP1, DUSP10, DUSP6	321	34	17763	8.13771	0.865113	0.181541	4.5628
INTERPRO	IPR000340:Dual specificity phosphatase, catalytic domain	5	1.37741	0.00427343	DUSP5, DUSP2, DUSP1, DUSP10, DUSP6	321	37	17763	7.4779	0.935208	0.203914	6.18032
GOTERM_MF_FAT	GO:0008138~protein tyrosine/serine/threonine phosphatase activity	5	1.37741	0.00531228	DUSP5, DUSP2, DUSP1, DUSP10, DUSP6	249	38	13288	7.02177	0.891513	0.309395	7.20184
Annotation Cluster 6	Enrichment Score: 2.68415656331017
Category	Term	Count	%	PValue	Genes	List Total	Pop Hits	Pop Total	Fold Enrichment	Bonferroni	Benjamini	FDR
GOTERM_BP_FAT	GO:0045941~positive regulation of transcription	21	5.78512	0.00114671	E2F1, EGR1, MEF2A, WNT10B, THRA, CEBPB, FOXM1, CREBBP, SOX4, LEF1, ZBTB38, FOS, FUBP3, JUN, HIVEP3, EAF2, TOP2A, ETV5, CCNA2, KLF4, TFDP1	268	475	13588	2.24154	0.814432	0.0999194	1.88346
GOTERM_BP_FAT	GO:0010628~positive regulation of gene expression	21	5.78512	0.00158377	E2F1, EGR1, MEF2A, WNT10B, THRA, CEBPB, FOXM1, CREBBP, SOX4, LEF1, ZBTB38, FOS, FUBP3, JUN, HIVEP3, EAF2, TOP2A, ETV5, CCNA2, KLF4, TFDP1	268	488	13588	2.18183	0.902394	0.127918	2.5925
GOTERM_BP_FAT	GO:0045935~positive regulation of nucleobase, nucleoside, nucleotide and nucleic acid metabolic process	21	5.78512	0.00265369	E2F1, EGR1, MEF2A, WNT10B, THRA, CEBPB, FOXM1, CREBBP, SOX4, LEF1, ZBTB38, FOS, FUBP3, JUN, HIVEP3, EAF2, TOP2A, ETV5, CCNA2, KLF4, TFDP1	268	510	13588	2.08771	0.979774	0.155998	4.30801
GOTERM_BP_FAT	GO:0051173~positive regulation of nitrogen compound metabolic process	21	5.78512	0.00380521	E2F1, EGR1, MEF2A, WNT10B, THRA, CEBPB, FOXM1, CREBBP, SOX4, LEF1, ZBTB38, FOS, FUBP3, JUN, HIVEP3, EAF2, TOP2A, ETV5, CCNA2, KLF4, TFDP1	268	526	13588	2.0242	0.99629	0.17551	6.12258
Annotation Cluster 7	Enrichment Score: 2.5796881280972577
Category	Term	Count	%	PValue	Genes	List Total	Pop Hits	Pop Total	Fold Enrichment	Bonferroni	Benjamini	FDR
GOTERM_BP_FAT	GO:0010557~positive regulation of macromolecule biosynthetic process	22	6.06061	0.00183602	E2F1, EGR1, MEF2A, WNT10B, THRA, CEBPB, FOXM1, CREBBP, SOX4, LEF1, ZBTB38, TLR9, FOS, FUBP3, JUN, HIVEP3, EAF2, TOP2A, ETV5, CCNA2, KLF4, TFDP1	268	530	13588	2.10459	0.932643	0.132368	2.99955
GOTERM_BP_FAT	GO:0031328~positive regulation of cellular biosynthetic process	22	6.06061	0.00298245	E2F1, EGR1, MEF2A, WNT10B, THRA, CEBPB, FOXM1, CREBBP, SOX4, LEF1, ZBTB38, TLR9, FOS, FUBP3, JUN, HIVEP3, EAF2, TOP2A, ETV5, CCNA2, KLF4, TFDP1	268	552	13588	2.02071	0.987534	0.160871	4.8294
GOTERM_BP_FAT	GO:0009891~positive regulation of biosynthetic process	22	6.06061	0.00333031	E2F1, EGR1, MEF2A, WNT10B, THRA, CEBPB, FOXM1, CREBBP, SOX4, LEF1, ZBTB38, TLR9, FOS, FUBP3, JUN, HIVEP3, EAF2, TOP2A, ETV5, CCNA2, KLF4, TFDP1	268	557	13588	2.00257	0.992531	0.171674	5.37818
Annotation Cluster 8	Enrichment Score: 2.457281382791921
Category	Term	Count	%	PValue	Genes	List Total	Pop Hits	Pop Total	Fold Enrichment	Bonferroni	Benjamini	FDR
GOTERM_BP_FAT	GO:0045934~negative regulation of nucleobase, nucleoside, nucleotide and nucleic acid metabolic process	18	4.95868	0.00220605	EGR1, PALM, DNMT3A, THRA, RCOR2, LEF1, ZEB2, REST, PDCD4, MXD4, ID2, BHLHE40, MDM4, BHLHE41, HDAC9, TBL1X, HELLS, KLF4	268	397	13588	2.29881	0.960917	0.149646	3.59375
GOTERM_BP_FAT	GO:0051172~negative regulation of nitrogen compound metabolic process	18	4.95868	0.00246753	EGR1, PALM, DNMT3A, THRA, RCOR2, LEF1, ZEB2, REST, PDCD4, MXD4, ID2, BHLHE40, MDM4, BHLHE41, HDAC9, TBL1X, HELLS, KLF4	268	401	13588	2.27588	0.973399	0.151983	4.01156
GOTERM_BP_FAT	GO:0031327~negative regulation of cellular biosynthetic process	18	4.95868	0.00497263	EGR1, PALM, DNMT3A, THRA, RCOR2, LEF1, ZEB2, REST, PDCD4, MXD4, ID2, BHLHE40, MDM4, BHLHE41, HDAC9, TBL1X, HELLS, KLF4	268	430	13588	2.12239	0.999337	0.204424	7.92917
GOTERM_BP_FAT	GO:0009890~negative regulation of biosynthetic process	18	4.95868	0.00547534	EGR1, PALM, DNMT3A, THRA, RCOR2, LEF1, ZEB2, REST, PDCD4, MXD4, ID2, BHLHE40, MDM4, BHLHE41, HDAC9, TBL1X, HELLS, KLF4	268	434	13588	2.10283	0.999684	0.2167	8.69702
Annotation Cluster 9	Enrichment Score: 2.3101899158949344
Category	Term	Count	%	PValue	Genes	List Total	Pop Hits	Pop Total	Fold Enrichment	Bonferroni	Benjamini	FDR
INTERPRO	IPR000387:Protein-tyrosine phosphatase	7	1.92837	0.00282392	DUSP5, PTPRJ, DUSP2, DUSP1, DUSP10, PTPRS, DUSP6	321	78	17763	4.96609	0.835861	0.202186	4.12511
INTERPRO	IPR000387:Dual-specific/protein-tyrosine phosphatase, conserved region	7	1.92837	0.00362674	DUSP5, PTPRJ, DUSP2, DUSP1, DUSP10, PTPRS, DUSP6	321	82	17763	4.72384	0.901893	0.190277	5.26853
INTERPRO	IPR016130:Protein-tyrosine phosphatase, active site	7	1.92837	0.00485482	DUSP5, PTPRJ, DUSP2, DUSP1, DUSP10, PTPRS, DUSP6	321	87	17763	4.45236	0.955389	0.212754	6.99304
GOTERM_MF_FAT	GO:0004725~protein tyrosine phosphatase activity	7	1.92837	0.0115531	DUSP5, PTPRJ, DUSP2, DUSP1, DUSP10, PTPRS, DUSP6	249	101	13288	3.6986	0.992138	0.356296	15.0462
Annotation Cluster 10	Enrichment Score: 2.248861518247431
Category	Term	Count	%	PValue	Genes	List Total	Pop Hits	Pop Total	Fold Enrichment	Bonferroni	Benjamini	FDR
GOTERM_BP_FAT	GO:0016481~negative regulation of transcription	17	4.6832	0.00287882	EGR1, DNMT3A, THRA, RCOR2, LEF1, ZEB2, REST, PDCD4, MXD4, ID2, BHLHE40, MDM4, BHLHE41, HDAC9, TBL1X, HELLS, KLF4	268	372	13588	2.317	0.98548	0.161669	4.66533
GOTERM_BP_FAT	GO:0010629~negative regulation of gene expression	17	4.6832	0.00724197	EGR1, DNMT3A, THRA, RCOR2, LEF1, ZEB2, REST, PDCD4, MXD4, ID2, BHLHE40, MDM4, BHLHE41, HDAC9, TBL1X, HELLS, KLF4	268	410	13588	2.10226	0.999977	0.262769	11.3479
GOTERM_BP_FAT	GO:0010558~negative regulation of macromolecule biosynthetic process	17	4.6832	0.00859695	EGR1, DNMT3A, THRA, RCOR2, LEF1, ZEB2, REST, PDCD4, MXD4, ID2, BHLHE40, MDM4, BHLHE41, HDAC9, TBL1X, HELLS, KLF4	268	418	13588	2.06202	0.999997	0.290053	13.3319
Annotation Cluster 11	Enrichment Score: 2.115893040247745
Category	Term	Count	%	PValue	Genes	List Total	Pop Hits	Pop Total	Fold Enrichment	Bonferroni	Benjamini	FDR
GOTERM_MF_FAT	GO:0032555~purine ribonucleotide binding	49	13.4986	0.00597879	KIF23, KIF22, KIFC1, TUBB2B, FIGNL1, AURKB, DIRAS2, MX1, SIK1, TOP2A, MX2, CDK1, KIF11, RABL5, GBP9, PIM1, PBK, PIM2, GEM, UBE2C, WEE1, RAD51, GNAQ, BUB1B, EIF2AK2, RASD1, PRPS2, 9930111J21RIK1, PFKFB3, ACTR3B, DCK, OAS2, CHEK2, UHMK1, CMPK2, N4BP2, ZNF512B, HSPA2, EHD2, CAMK2A, HELLS, ADSSL1, HCK, ABCG3, TRIM23, SMC2, SEPT11, ABCB4, PLK1	249	1796	13288	1.45596	0.917967	0.300391	8.0706
GOTERM_MF_FAT	GO:0032553~ribonucleotide binding	49	13.4986	0.00597879	KIF23, KIF22, KIFC1, TUBB2B, FIGNL1, AURKB, DIRAS2, MX1, SIK1, TOP2A, MX2, CDK1, KIF11, RABL5, GBP9, PIM1, PBK, PIM2, GEM, UBE2C, WEE1, RAD51, GNAQ, BUB1B, EIF2AK2, RASD1, PRPS2, 9930111J21RIK1, PFKFB3, ACTR3B, DCK, OAS2, CHEK2, UHMK1, CMPK2, N4BP2, ZNF512B, HSPA2, EHD2, CAMK2A, HELLS, ADSSL1, HCK, ABCG3, TRIM23, SMC2, SEPT11, ABCB4, PLK1	249	1796	13288	1.45596	0.917967	0.300391	8.0706
GOTERM_MF_FAT	GO:0017076~purine nucleotide binding	49	13.4986	0.012563	KIF23, KIF22, KIFC1, TUBB2B, FIGNL1, AURKB, DIRAS2, MX1, SIK1, TOP2A, MX2, CDK1, KIF11, RABL5, GBP9, PIM1, PBK, PIM2, GEM, UBE2C, WEE1, RAD51, GNAQ, BUB1B, EIF2AK2, RASD1, PRPS2, 9930111J21RIK1, PFKFB3, ACTR3B, DCK, OAS2, CHEK2, UHMK1, CMPK2, N4BP2, ZNF512B, HSPA2, EHD2, CAMK2A, HELLS, ADSSL1, HCK, ABCG3, TRIM23, SMC2, SEPT11, ABCB4, PLK1	249	1871	13288	1.3976	0.994867	0.355533	16.2562
Annotation Cluster 12	Enrichment Score: 2.0694678488524887
Category	Term	Count	%	PValue	Genes	List Total	Pop Hits	Pop Total	Fold Enrichment	Bonferroni	Benjamini	FDR
GOTERM_CC_FAT	GO:0070013~intracellular organelle lumen	31	8.53994	0.00717875	E2F1, E2F2, LMNB1, EZH2, POLA1, REST, FOS, CDCA8, ALAS2, INTS7, TRP53INP1, SPIB, BHLHE41, TOP2A, TFDP1, DNMT3A, MKI67, RCOR2, CREBBP, LEF1, NUSAP1, ELL3, DNAJB9, JUN, TDG, EAF2, HDAC9, TBL1X, HDAC8, RCN1, 2200002D01RIK	209	1133	12504	1.63695	0.845259	0.187252	8.98227
GOTERM_CC_FAT	GO:0043233~organelle lumen	31	8.53994	0.00744439	E2F1, E2F2, LMNB1, EZH2, POLA1, REST, FOS, CDCA8, ALAS2, INTS7, TRP53INP1, SPIB, BHLHE41, TOP2A, TFDP1, DNMT3A, MKI67, RCOR2, CREBBP, LEF1, NUSAP1, ELL3, DNAJB9, JUN, TDG, EAF2, HDAC9, TBL1X, HDAC8, RCN1, 2200002D01RIK	209	1136	12504	1.63262	0.85562	0.175956	9.29987
GOTERM_CC_FAT	GO:0031974~membrane-enclosed lumen	31	8.53994	0.0115803	E2F1, E2F2, LMNB1, EZH2, POLA1, REST, FOS, CDCA8, ALAS2, INTS7, TRP53INP1, SPIB, BHLHE41, TOP2A, TFDP1, DNMT3A, MKI67, RCOR2, CREBBP, LEF1, NUSAP1, ELL3, DNAJB9, JUN, TDG, EAF2, HDAC9, TBL1X, HDAC8, RCN1, 2200002D01RIK	209	1174	12504	1.57978	0.951042	0.19385	14.1148
Annotation Cluster 13	Enrichment Score: 1.810803922270862
Category	Term	Count	%	PValue	Genes	List Total	Pop Hits	Pop Total	Fold Enrichment	Bonferroni	Benjamini	FDR
GOTERM_BP_FAT	GO:0006470~protein amino acid dephosphorylation	8	2.20386	0.0072285	DUSP5, PTPRJ, PPM1E, DUSP2, DUSP1, DUSP10, PTPRS, DUSP6	268	114	13588	3.558	0.999976	0.268922	11.328
GOTERM_BP_FAT	GO:0016311~dephosphorylation	8	2.20386	0.0213488	DUSP5, PTPRJ, PPM1E, DUSP2, DUSP1, DUSP10, PTPRS, DUSP6	268	141	13588	2.87668	1	0.483143	30.0664
GOTERM_MF_FAT	GO:0004721~phosphoprotein phosphatase activity	8	2.20386	0.0239423	DUSP5, PTPRJ, PPM1E, DUSP2, DUSP1, DUSP10, PTPRS, DUSP6	249	152	13288	2.80871	0.999959	0.448126	28.8271
Annotation Cluster 14	Enrichment Score: 1.783585246073028
Category	Term	Count	%	PValue	Genes	List Total	Pop Hits	Pop Total	Fold Enrichment	Bonferroni	Benjamini	FDR
UP_SEQ_FEATURE	short sequence motif:DEF box	3	0.826446	0.00991656	E2F1, E2F2, TFDP1	315	8	16021	19.0726	0.999956	0.761572	14.5809
INTERPRO	IPR003316:Transcription factor E2F/dimerisation partner (TDP)	3	0.826446	0.0132325	E2F1, E2F2, TFDP1	321	10	17763	16.6009	0.999799	0.43304	17.9986
UP_SEQ_FEATURE	region of interest:Dimerization	3	0.826446	0.0339814	E2F1, E2F2, TFDP1	315	15	16021	10.1721	1	0.90182	42.1153
Annotation Cluster 15	Enrichment Score: 1.7515010584598416
Category	Term	Count	%	PValue	Genes	List Total	Pop Hits	Pop Total	Fold Enrichment	Bonferroni	Benjamini	FDR
GOTERM_MF_FAT	GO:0005525~GTP binding	14	3.85675	0.0157035	9930111J21RIK1, ADSSL1, TUBB2B, RABL5, GBP9, GEM, TRIM23, SEPT11, DIRAS2, GNAQ, MX1, RASD1, MX2, EHD2	249	354	13288	2.1105	0.99864	0.375905	19.9172
GOTERM_MF_FAT	GO:0019001~guanyl nucleotide binding	14	3.85675	0.0188256	9930111J21RIK1, ADSSL1, TUBB2B, RABL5, GBP9, GEM, TRIM23, SEPT11, DIRAS2, GNAQ, MX1, RASD1, MX2, EHD2	249	363	13288	2.05817	0.999638	0.410418	23.4089
GOTERM_MF_FAT	GO:0032561~guanyl ribonucleotide binding	14	3.85675	0.0188256	9930111J21RIK1, ADSSL1, TUBB2B, RABL5, GBP9, GEM, TRIM23, SEPT11, DIRAS2, GNAQ, MX1, RASD1, MX2, EHD2	249	363	13288	2.05817	0.999638	0.410418	23.4089
Annotation Cluster 16	Enrichment Score: 1.4968756709738331
Category	Term	Count	%	PValue	Genes	List Total	Pop Hits	Pop Total	Fold Enrichment	Bonferroni	Benjamini	FDR
INTERPRO	IPR002165:Plexin	4	1.10193	0.0164139	PLXNB2, SEMA7A, SEMA4B, PLXND1	321	30	17763	7.37819	0.999974	0.483651	21.8499
INTERPRO	IPR001627:Semaphorin/CD100 antigen	4	1.10193	0.0179352	PLXNB2, SEMA7A, SEMA4B, PLXND1	321	31	17763	7.14019	0.999991	0.493521	23.6313
SMART	SM00630:Sema	4	1.10193	0.028911	PLXNB2, SEMA7A, SEMA4B, PLXND1	199	31	9131	5.92057	0.988085	0.522084	29.5831
INTERPRO	IPR003659:Plexin/semaphorin/integrin	4	1.10193	0.0498043	PLXNB2, SEMA7A, SEMA4B, PLXND1	321	46	17763	4.81187	1	0.729042	53.2811
SMART	SM00423:PSI	4	1.10193	0.0773342	PLXNB2, SEMA7A, SEMA4B, PLXND1	199	46	9131	3.98995	0.999995	0.7034	61.7974
Annotation Cluster 17	Enrichment Score: 1.341291187253816
Category	Term	Count	%	PValue	Genes	List Total	Pop Hits	Pop Total	Fold Enrichment	Bonferroni	Benjamini	FDR
GOTERM_MF_FAT	GO:0019901~protein kinase binding	6	1.65289	0.0104201	MEF2A, IRS2, DUSP2, CCND2, MARCKS, CD24A	249	71	13288	4.50976	0.987323	0.353897	13.6695
GOTERM_MF_FAT	GO:0019900~kinase binding	6	1.65289	0.0213168	MEF2A, IRS2, DUSP2, CCND2, MARCKS, CD24A	249	85	13288	3.76697	0.999875	0.429691	26.0931
GOTERM_MF_FAT	GO:0019899~enzyme binding	6	1.65289	0.426121	MEF2A, IRS2, DUSP2, CCND2, MARCKS, CD24A	249	229	13288	1.39822	1	0.973174	99.9587
Annotation Cluster 18	Enrichment Score: 1.2395612952225874
Category	Term	Count	%	PValue	Genes	List Total	Pop Hits	Pop Total	Fold Enrichment	Bonferroni	Benjamini	FDR
UP_SEQ_FEATURE	domain:Rho-GAP	5	1.37741	0.025368	ARHGAP33, ARHGAP19, ARHGAP11A, RACGAP1, ARHGAP24	315	57	16021	4.46143	1	0.904849	33.3916
INTERPRO	IPR000198:RhoGAP	5	1.37741	0.0326617	ARHGAP33, ARHGAP19, ARHGAP11A, RACGAP1, ARHGAP24	321	67	17763	4.12959	1	0.635942	39.0227
SMART	SM00324:RhoGAP	5	1.37741	0.0571534	ARHGAP33, ARHGAP19, ARHGAP11A, RACGAP1, ARHGAP24	199	67	9131	3.42421	0.999862	0.670713	50.5197
SP_PIR_KEYWORDS	GTPase activation	5	1.37741	0.232481	ARHGAP33, ARHGAP19, ARHGAP11A, RACGAP1, ARHGAP24	324	136	17854	2.02592	1	0.727287	96.9463
Annotation Cluster 19	Enrichment Score: 1.2234490667634916
Category	Term	Count	%	PValue	Genes	List Total	Pop Hits	Pop Total	Fold Enrichment	Bonferroni	Benjamini	FDR
GOTERM_BP_FAT	GO:0006915~apoptosis	16	4.40771	0.0415813	E2F1, E2F2, MEF2A, TNFRSF14, BIRC5, PIM2, DNASE1L3, CD24A, PDCD4, MEF2D, CASP3, TRP53INP1, BUB1B, MDM4, EIF2AK2, TFDP1	268	465	13588	1.74457	1	0.640154	50.531
GOTERM_BP_FAT	GO:0012501~programmed cell death	16	4.40771	0.0468617	E2F1, E2F2, MEF2A, TNFRSF14, BIRC5, PIM2, DNASE1L3, CD24A, PDCD4, MEF2D, CASP3, TRP53INP1, BUB1B, MDM4, EIF2AK2, TFDP1	268	473	13588	1.71506	1	0.667426	54.859
GOTERM_BP_FAT	GO:0008219~cell death	16	4.40771	0.0744897	E2F1, E2F2, MEF2A, TNFRSF14, BIRC5, PIM2, DNASE1L3, CD24A, PDCD4, MEF2D, CASP3, TRP53INP1, BUB1B, MDM4, EIF2AK2, TFDP1	268	507	13588	1.60005	1	0.789166	72.2751
GOTERM_BP_FAT	GO:0016265~death	16	4.40771	0.0879814	E2F1, E2F2, MEF2A, TNFRSF14, BIRC5, PIM2, DNASE1L3, CD24A, PDCD4, MEF2D, CASP3, TRP53INP1, BUB1B, MDM4, EIF2AK2, TFDP1	268	519	13588	1.56305	1	0.819375	78.264
Annotation Cluster 20	Enrichment Score: 1.1794174035411935
Category	Term	Count	%	PValue	Genes	List Total	Pop Hits	Pop Total	Fold Enrichment	Bonferroni	Benjamini	FDR
INTERPRO	IPR019821:Kinesin, motor region, conserved site	4	1.10193	0.0396711	KIF23, KIF22, KIFC1, KIF11	321	42	17763	5.27014	1	0.675225	45.2833
INTERPRO	IPR001752:Kinesin, motor region	4	1.10193	0.0445935	KIF23, KIF22, KIFC1, KIF11	321	44	17763	5.03059	1	0.703168	49.3157
SMART	SM00129:KISc	4	1.10193	0.0695842	KIF23, KIF22, KIFC1, KIF11	199	44	9131	4.17131	0.999981	0.701825	57.7796
GOTERM_MF_FAT	GO:0003777~microtubule motor activity	4	1.10193	0.155623	KIF23, KIF22, KIFC1, KIF11	249	73	13288	2.92413	1	0.843746	90.6864
Annotation Cluster 21	Enrichment Score: 1.0865282907290468
Category	Term	Count	%	PValue	Genes	List Total	Pop Hits	Pop Total	Fold Enrichment	Bonferroni	Benjamini	FDR
PIR_SUPERFAMILY	PIRSF002021:Ly-6-like protein	3	0.826446	0.029106	LY6C1, LYNX1, LY6K, LY6C2	171	13	8136	10.9798	0.996849	0.763066	30.8362
INTERPRO	IPR016054:Ly-6 antigen / uPA receptor -like	3	0.826446	0.0955903	LY6C1, LYNX1, LY6K, LY6C2	321	29	17763	5.72446	1	0.89903	77.6131
INTERPRO	IPR001526:CD59 antigen	3	0.826446	0.124719	LY6C1, LYNX1, LY6K, LY6C2	321	34	17763	4.88263	1	0.930054	86.2532
SMART	SM00134:LU	3	0.826446	0.129885	LY6C1, LYNX1, LY6K, LY6C2	199	29	9131	4.74666	1	0.851901	81.0498
Annotation Cluster 22	Enrichment Score: 1.0848221256416697
Category	Term	Count	%	PValue	Genes	List Total	Pop Hits	Pop Total	Fold Enrichment	Bonferroni	Benjamini	FDR
GOTERM_MF_FAT	GO:0005524~ATP binding	36	9.91736	0.0633006	KIF23, KIF22, KIFC1, FIGNL1, PFKFB3, ACTR3B, DCK, CHEK2, OAS2, AURKB, UHMK1, CMPK2, N4BP2, ZNF512B, HSPA2, SIK1, EHD2, CAMK2A, TOP2A, HELLS, CDK1, KIF11, HCK, PIM1, PBK, PIM2, ABCG3, UBE2C, SMC2, WEE1, RAD51, ABCB4, PLK1, BUB1B, EIF2AK2, PRPS2	249	1443	13288	1.33136	1	0.622387	60.0534
GOTERM_MF_FAT	GO:0032559~adenyl ribonucleotide binding	36	9.91736	0.0721764	KIF23, KIF22, KIFC1, FIGNL1, PFKFB3, ACTR3B, DCK, CHEK2, OAS2, AURKB, UHMK1, CMPK2, N4BP2, ZNF512B, HSPA2, SIK1, EHD2, CAMK2A, TOP2A, HELLS, CDK1, KIF11, HCK, PIM1, PBK, PIM2, ABCG3, UBE2C, SMC2, WEE1, RAD51, ABCB4, PLK1, BUB1B, EIF2AK2, PRPS2	249	1460	13288	1.31586	1	0.659454	65.0491
GOTERM_MF_FAT	GO:0030554~adenyl nucleotide binding	36	9.91736	0.121823	KIF23, KIF22, KIFC1, FIGNL1, PFKFB3, ACTR3B, DCK, CHEK2, OAS2, AURKB, UHMK1, CMPK2, N4BP2, ZNF512B, HSPA2, SIK1, EHD2, CAMK2A, TOP2A, HELLS, CDK1, KIF11, HCK, PIM1, PBK, PIM2, ABCG3, UBE2C, SMC2, WEE1, RAD51, ABCB4, PLK1, BUB1B, EIF2AK2, PRPS2	249	1535	13288	1.25157	1	0.796742	83.8448
Annotation Cluster 23	Enrichment Score: 1.0276532002423555
Category	Term	Count	%	PValue	Genes	List Total	Pop Hits	Pop Total	Fold Enrichment	Bonferroni	Benjamini	FDR
PIR_SUPERFAMILY	PIRSF005770:regulator of G protein signaling, RGS4 type	3	0.826446	0.029106	RGS10, RGS2, RGS13	171	13	8136	10.9798	0.996849	0.763066	30.8362
UP_SEQ_FEATURE	domain:RGS	3	0.826446	0.110071	RGS10, RGS2, RGS13	315	29	16021	5.26141	1	0.996272	84.1832
INTERPRO	IPR000342:Regulator of G protein signalling	3	0.826446	0.118733	RGS10, RGS2, RGS13	321	33	17763	5.03059	1	0.926123	84.7841
SP_PIR_KEYWORDS	Signal transduction inhibitor	3	0.826446	0.11956	RGS10, RGS2, RGS13	324	33	17854	5.00954	1	0.557068	81.3433
SMART	SM00315:RGS	3	0.826446	0.159928	RGS10, RGS2, RGS13	199	33	9131	4.17131	1	0.867898	87.5498
Annotation Cluster 24	Enrichment Score: 0.9981451502488536
Category	Term	Count	%	PValue	Genes	List Total	Pop Hits	Pop Total	Fold Enrichment	Bonferroni	Benjamini	FDR
GOTERM_BP_FAT	GO:0060606~tube closure	4	1.10193	0.0407878	ADM, VANGL2, ZEB2, PTCH1	268	39	13588	5.20015	1	0.645176	49.8478
GOTERM_BP_FAT	GO:0001843~neural tube closure	4	1.10193	0.0407878	ADM, VANGL2, ZEB2, PTCH1	268	39	13588	5.20015	1	0.645176	49.8478
GOTERM_BP_FAT	GO:0014020~primary neural tube formation	4	1.10193	0.0491078	ADM, VANGL2, ZEB2, PTCH1	268	42	13588	4.82871	1	0.668223	56.5899
GOTERM_BP_FAT	GO:0001841~neural tube formation	4	1.10193	0.0785046	ADM, VANGL2, ZEB2, PTCH1	268	51	13588	3.97659	1	0.798157	74.2023
GOTERM_BP_FAT	GO:0001838~embryonic epithelial tube formation	4	1.10193	0.0896721	ADM, VANGL2, ZEB2, PTCH1	268	54	13588	3.75567	1	0.821647	78.9222
GOTERM_BP_FAT	GO:0035148~tube lumen formation	4	1.10193	0.109645	ADM, VANGL2, ZEB2, PTCH1	268	59	13588	3.43739	1	0.865438	85.4066
GOTERM_BP_FAT	GO:0016331~morphogenesis of embryonic epithelium	4	1.10193	0.197848	ADM, VANGL2, ZEB2, PTCH1	268	78	13588	2.60008	1	0.935599	97.4097
GOTERM_BP_FAT	GO:0021915~neural tube development	4	1.10193	0.223381	ADM, VANGL2, ZEB2, PTCH1	268	83	13588	2.44345	1	0.94243	98.4846
GOTERM_BP_FAT	GO:0060562~epithelial tube morphogenesis	4	1.10193	0.372874	ADM, VANGL2, ZEB2, PTCH1	268	111	13588	1.82708	1	0.974845	99.9562
Annotation Cluster 25	Enrichment Score: 0.966402656152013
Category	Term	Count	%	PValue	Genes	List Total	Pop Hits	Pop Total	Fold Enrichment	Bonferroni	Benjamini	FDR
INTERPRO	IPR017441:Protein kinase, ATP binding site	14	3.85675	0.081027	CDK1, HCK, PIM1, AURKB, CHEK2, PIM2, PBK, WEE1, UHMK1, PLK1, BUB1B, EIF2AK2, SIK1, CAMK2A	321	467	17763	1.65891	1	0.864638	71.5986
INTERPRO	IPR000719:Protein kinase, core	14	3.85675	0.107988	CDK1, HCK, PIM1, AURKB, CHEK2, PIM2, PBK, WEE1, UHMK1, PLK1, BUB1B, EIF2AK2, SIK1, CAMK2A	321	491	17763	1.57782	1	0.91938	81.7738
UP_SEQ_FEATURE	domain:Protein kinase	14	3.85675	0.14414	CDK1, HCK, PIM1, AURKB, CHEK2, PIM2, PBK, WEE1, UHMK1, PLK1, BUB1B, EIF2AK2, SIK1, CAMK2A	315	476	16021	1.49589	1	0.995505	91.4684
Annotation Cluster 26	Enrichment Score: 0.9196449419571503
Category	Term	Count	%	PValue	Genes	List Total	Pop Hits	Pop Total	Fold Enrichment	Bonferroni	Benjamini	FDR
GOTERM_BP_FAT	GO:0043065~positive regulation of apoptosis	9	2.47934	0.116504	CASP3, CDK5R1, CEBPB, IL18, KLF10, TRP53INP1, EAF2, CD24A, CD5	268	248	13588	1.83997	1	0.873352	87.1618
GOTERM_BP_FAT	GO:0043068~positive regulation of programmed cell death	9	2.47934	0.120334	CASP3, CDK5R1, CEBPB, IL18, KLF10, TRP53INP1, EAF2, CD24A, CD5	268	250	13588	1.82525	1	0.879342	88.0537
GOTERM_BP_FAT	GO:0010942~positive regulation of cell death	9	2.47934	0.124262	CASP3, CDK5R1, CEBPB, IL18, KLF10, TRP53INP1, EAF2, CD24A, CD5	268	252	13588	1.81077	1	0.882405	88.9076
Annotation Cluster 27	Enrichment Score: 0.8136980605839618
Category	Term	Count	%	PValue	Genes	List Total	Pop Hits	Pop Total	Fold Enrichment	Bonferroni	Benjamini	FDR
SP_PIR_KEYWORDS	SH2 domain	5	1.37741	0.1168	CRKL, HCK, CBL, VAV2, SLA	324	103	17854	2.675	1	0.55658	80.5573
INTERPRO	IPR000980:SH2 motif	5	1.37741	0.140586	CRKL, HCK, CBL, VAV2, SLA	321	111	17763	2.49263	1	0.937089	89.5323
SMART	SM00252:SH2	5	1.37741	0.220558	CRKL, HCK, CBL, VAV2, SLA	199	111	9131	2.06687	1	0.931953	94.9157
Annotation Cluster 28	Enrichment Score: 0.751762532372136
Category	Term	Count	%	PValue	Genes	List Total	Pop Hits	Pop Total	Fold Enrichment	Bonferroni	Benjamini	FDR
GOTERM_BP_FAT	GO:0051249~regulation of lymphocyte activation	6	1.65289	0.154107	CASP3, IL18, LYST, TNFRSF14, CD24A, CD5	268	144	13588	2.11256	1	0.912188	93.7559
GOTERM_BP_FAT	GO:0002694~regulation of leukocyte activation	6	1.65289	0.186514	CASP3, IL18, LYST, TNFRSF14, CD24A, CD5	268	154	13588	1.97538	1	0.931555	96.7317
GOTERM_BP_FAT	GO:0050865~regulation of cell activation	6	1.65289	0.193276	CASP3, IL18, LYST, TNFRSF14, CD24A, CD5	268	156	13588	1.95006	1	0.933993	97.154
Annotation Cluster 29	Enrichment Score: 0.7462707328554837
Category	Term	Count	%	PValue	Genes	List Total	Pop Hits	Pop Total	Fold Enrichment	Bonferroni	Benjamini	FDR
GOTERM_BP_FAT	GO:0042129~regulation of T cell proliferation	4	1.10193	0.109645	CASP3, IL18, TNFRSF14, CD24A	268	59	13588	3.43739	1	0.865438	85.4066
GOTERM_BP_FAT	GO:0032944~regulation of mononuclear cell proliferation	4	1.10193	0.207977	CASP3, IL18, TNFRSF14, CD24A	268	80	13588	2.53507	1	0.938136	97.9016
GOTERM_BP_FAT	GO:0050670~regulation of lymphocyte proliferation	4	1.10193	0.207977	CASP3, IL18, TNFRSF14, CD24A	268	80	13588	2.53507	1	0.938136	97.9016
GOTERM_BP_FAT	GO:0070663~regulation of leukocyte proliferation	4	1.10193	0.21822	CASP3, IL18, TNFRSF14, CD24A	268	82	13588	2.47324	1	0.941903	98.3088
Annotation Cluster 30	Enrichment Score: 0.734543972162618
Category	Term	Count	%	PValue	Genes	List Total	Pop Hits	Pop Total	Fold Enrichment	Bonferroni	Benjamini	FDR
GOTERM_BP_FAT	GO:0042552~myelination	3	0.826446	0.164142	CD9, SERINC5, SCD2	268	37	13588	4.11093	1	0.920408	94.8764
GOTERM_BP_FAT	GO:0008366~axon ensheathment	3	0.826446	0.178186	CD9, SERINC5, SCD2	268	39	13588	3.90011	1	0.930569	96.1308
GOTERM_BP_FAT	GO:0007272~ensheathment of neurons	3	0.826446	0.178186	CD9, SERINC5, SCD2	268	39	13588	3.90011	1	0.930569	96.1308
GOTERM_BP_FAT	GO:0019228~regulation of action potential in neuron	3	0.826446	0.221236	CD9, SERINC5, SCD2	268	45	13588	3.3801	1	0.943172	98.4137
Annotation Cluster 31	Enrichment Score: 0.7164816946693726
Category	Term	Count	%	PValue	Genes	List Total	Pop Hits	Pop Total	Fold Enrichment	Bonferroni	Benjamini	FDR
INTERPRO	IPR000203:GPS	3	0.826446	0.112822	EMR1, GPR56, LPHN1	321	32	17763	5.18779	1	0.921904	83.1909
UP_SEQ_FEATURE	domain:GPS	3	0.826446	0.122961	EMR1, GPR56, LPHN1	315	31	16021	4.92197	1	0.9968	87.4422
SMART	SM00303:GPS	3	0.826446	0.152296	EMR1, GPR56, LPHN1	199	32	9131	4.30166	1	0.874954	86.1283
INTERPRO	IPR000832:GPCR, family 2, secretin-like	3	0.826446	0.187778	EMR1, GPR56, LPHN1	321	44	17763	3.77294	1	0.966883	95.487
PIR_SUPERFAMILY	PIRSF800007:secretin receptor-like G protein-coupled receptors	3	0.826446	0.188059	EMR1, GPR56, LPHN1	171	38	8136	3.75623	1	0.999704	92.5752
INTERPRO	IPR017983:GPCR, family 2, secretin-like, conserved site	3	0.826446	0.194319	EMR1, GPR56, LPHN1	321	45	17763	3.6891	1	0.968307	95.9991
INTERPRO	IPR017981:GPCR, family 2-like	3	0.826446	0.280899	EMR1, GPR56, LPHN1	321	58	17763	2.86223	1	0.990744	99.2643
GOTERM_BP_FAT	GO:0007218~neuropeptide signaling pathway	3	0.826446	0.455294	EMR1, GPR56, LPHN1	268	78	13588	1.95006	1	0.983276	99.9958
Annotation Cluster 32	Enrichment Score: 0.6863716623414707
Category	Term	Count	%	PValue	Genes	List Total	Pop Hits	Pop Total	Fold Enrichment	Bonferroni	Benjamini	FDR
GOTERM_BP_FAT	GO:0042130~negative regulation of T cell proliferation	3	0.826446	0.104193	CASP3, TNFRSF14, CD24A	268	28	13588	5.4323	1	0.853819	83.8528
GOTERM_BP_FAT	GO:0070664~negative regulation of leukocyte proliferation	3	0.826446	0.150312	CASP3, TNFRSF14, CD24A	268	35	13588	4.34584	1	0.908478	93.2751
GOTERM_BP_FAT	GO:0032945~negative regulation of mononuclear cell proliferation	3	0.826446	0.150312	CASP3, TNFRSF14, CD24A	268	35	13588	4.34584	1	0.908478	93.2751
GOTERM_BP_FAT	GO:0050672~negative regulation of lymphocyte proliferation	3	0.826446	0.150312	CASP3, TNFRSF14, CD24A	268	35	13588	4.34584	1	0.908478	93.2751
GOTERM_BP_FAT	GO:0050868~negative regulation of T cell activation	3	0.826446	0.19957	CASP3, TNFRSF14, CD24A	268	42	13588	3.62154	1	0.934337	97.5004
GOTERM_BP_FAT	GO:0051250~negative regulation of lymphocyte activation	3	0.826446	0.272324	CASP3, TNFRSF14, CD24A	268	52	13588	2.92509	1	0.958192	99.4847
GOTERM_BP_FAT	GO:0050866~negative regulation of cell activation	3	0.826446	0.279635	CASP3, TNFRSF14, CD24A	268	53	13588	2.8699	1	0.958776	99.5641
GOTERM_BP_FAT	GO:0002695~negative regulation of leukocyte activation	3	0.826446	0.279635	CASP3, TNFRSF14, CD24A	268	53	13588	2.8699	1	0.958776	99.5641
GOTERM_BP_FAT	GO:0002683~negative regulation of immune system process	3	0.826446	0.442047	CASP3, TNFRSF14, CD24A	268	76	13588	2.00137	1	0.982408	99.9937
Annotation Cluster 33	Enrichment Score: 0.6767375129446783
Category	Term	Count	%	PValue	Genes	List Total	Pop Hits	Pop Total	Fold Enrichment	Bonferroni	Benjamini	FDR
UP_SEQ_FEATURE	domain:EGF-like 5; calcium-binding	3	0.826446	0.11647	CD93, EMR1, EGFL6	315	30	16021	5.08603	1	0.996545	85.8891
UP_SEQ_FEATURE	domain:EGF-like 4; calcium-binding	3	0.826446	0.129538	CD93, EMR1, EGFL6	315	32	16021	4.76815	1	0.99536	88.8514
UP_SEQ_FEATURE	domain:EGF-like 1	3	0.826446	0.618268	CD93, EMR1, EGFL6	315	106	16021	1.43944	1	1	100
Annotation Cluster 34	Enrichment Score: 0.655727824830819
Category	Term	Count	%	PValue	Genes	List Total	Pop Hits	Pop Total	Fold Enrichment	Bonferroni	Benjamini	FDR
INTERPRO	IPR013091:EGF calcium-binding	4	1.10193	0.128091	CD93, EMR1, EGFL6, HEG1	321	69	17763	3.20791	1	0.929643	87.0214
INTERPRO	IPR001881:EGF-like calcium-binding	4	1.10193	0.225738	CD93, EMR1, EGFL6, HEG1	321	91	17763	2.43237	1	0.979606	97.7878
INTERPRO	IPR000152:EGF-type aspartate/asparagine hydroxylation conserved site	4	1.10193	0.240061	CD93, EMR1, EGFL6, HEG1	321	94	17763	2.35474	1	0.98144	98.325
INTERPRO	IPR018097:EGF-like calcium-binding, conserved site	4	1.10193	0.240061	CD93, EMR1, EGFL6, HEG1	321	94	17763	2.35474	1	0.98144	98.325
SMART	SM00179:EGF_CA	4	1.10193	0.315932	CD93, EMR1, EGFL6, HEG1	199	91	9131	2.0169	1	0.978122	98.9321
Annotation Cluster 35	Enrichment Score: 0.6494431792227001
Category	Term	Count	%	PValue	Genes	List Total	Pop Hits	Pop Total	Fold Enrichment	Bonferroni	Benjamini	FDR
KEGG_PATHWAY	mmu00260:Glycine, serine and threonine metabolism	3	0.826446	0.159168	SHMT1, ALAS2, PSAT1	129	32	5738	4.17006	1	0.724562	86.2905
INTERPRO	IPR015421:Pyridoxal phosphate-dependent transferase, major region, subdomain 1	3	0.826446	0.168362	SHMT1, ALAS2, PSAT1	321	41	17763	4.04901	1	0.958577	93.5835
GOTERM_MF_FAT	GO:0030170~pyridoxal phosphate binding	3	0.826446	0.267128	SHMT1, ALAS2, PSAT1	249	54	13288	2.96475	1	0.936542	98.7236
GOTERM_MF_FAT	GO:0070279~vitamin B6 binding	3	0.826446	0.267128	SHMT1, ALAS2, PSAT1	249	54	13288	2.96475	1	0.936542	98.7236
SP_PIR_KEYWORDS	pyridoxal phosphate	3	0.826446	0.295967	SHMT1, ALAS2, PSAT1	324	60	17854	2.75525	1	0.794449	99.0218
Annotation Cluster 36	Enrichment Score: 0.635038634632895
Category	Term	Count	%	PValue	Genes	List Total	Pop Hits	Pop Total	Fold Enrichment	Bonferroni	Benjamini	FDR
GOTERM_BP_FAT	GO:0031497~chromatin assembly	4	1.10193	0.182893	H1F0, CENPV, ASF1B, HELLS	268	75	13588	2.70408	1	0.930837	96.4821
GOTERM_BP_FAT	GO:0065004~protein-DNA complex assembly	4	1.10193	0.187844	H1F0, CENPV, ASF1B, HELLS	268	76	13588	2.6685	1	0.931386	96.8191
GOTERM_BP_FAT	GO:0006333~chromatin assembly or disassembly	4	1.10193	0.362153	H1F0, CENPV, ASF1B, HELLS	268	109	13588	1.86061	1	0.972869	99.942
Annotation Cluster 37	Enrichment Score: 0.6104914412223652
Category	Term	Count	%	PValue	Genes	List Total	Pop Hits	Pop Total	Fold Enrichment	Bonferroni	Benjamini	FDR
GOTERM_BP_FAT	GO:0016567~protein ubiquitination	4	1.10193	0.140142	NEDD4, TRIM32, TRIM23, UBE2C	268	66	13588	3.07282	1	0.898231	91.8093
GOTERM_BP_FAT	GO:0032446~protein modification by small protein conjugation	4	1.10193	0.202897	NEDD4, TRIM32, TRIM23, UBE2C	268	79	13588	2.56716	1	0.936152	97.6671
GOTERM_MF_FAT	GO:0004842~ubiquitin-protein ligase activity	4	1.10193	0.307114	NEDD4, TRIM32, TRIM23, UBE2C	249	104	13288	2.05252	1	0.938067	99.4191
GOTERM_MF_FAT	GO:0019787~small conjugating protein ligase activity	4	1.10193	0.413895	NEDD4, TRIM32, TRIM23, UBE2C	249	125	13288	1.70769	1	0.972493	99.9445
Annotation Cluster 38	Enrichment Score: 0.5978871742794537
Category	Term	Count	%	PValue	Genes	List Total	Pop Hits	Pop Total	Fold Enrichment	Bonferroni	Benjamini	FDR
SP_PIR_KEYWORDS	leucine-rich repeat	8	2.20386	0.230723	VASN, LRRC16A, TLR12, PDS5A, CNOT6L, CNOT6, TLR9, LRRC25	324	275	17854	1.60305	1	0.73059	96.8527
UP_SEQ_FEATURE	repeat:LRR 1	8	2.20386	0.264012	VASN, LRRC16A, TLR12, PDS5A, CNOT6L, CNOT6, TLR9, LRRC25	315	266	16021	1.52963	1	0.999357	99.2153
UP_SEQ_FEATURE	repeat:LRR 2	8	2.20386	0.264012	VASN, LRRC16A, TLR12, PDS5A, CNOT6L, CNOT6, TLR9, LRRC25	315	266	16021	1.52963	1	0.999357	99.2153
Annotation Cluster 39	Enrichment Score: 0.5968868700540996
Category	Term	Count	%	PValue	Genes	List Total	Pop Hits	Pop Total	Fold Enrichment	Bonferroni	Benjamini	FDR
GOTERM_BP_FAT	GO:0051327~M phase of meiotic cell cycle	4	1.10193	0.249517	MKI67, CKS2, FANCA, RAD51	268	88	13588	2.30461	1	0.952803	99.1407
GOTERM_BP_FAT	GO:0007126~meiosis	4	1.10193	0.249517	MKI67, CKS2, FANCA, RAD51	268	88	13588	2.30461	1	0.952803	99.1407
GOTERM_BP_FAT	GO:0051321~meiotic cell cycle	4	1.10193	0.2601	MKI67, CKS2, FANCA, RAD51	268	90	13588	2.2534	1	0.95461	99.3209
Annotation Cluster 40	Enrichment Score: 0.5689619523195963
Category	Term	Count	%	PValue	Genes	List Total	Pop Hits	Pop Total	Fold Enrichment	Bonferroni	Benjamini	FDR
GOTERM_BP_FAT	GO:0033673~negative regulation of kinase activity	3	0.826446	0.265009	CASP3, SPRED1, PDCD4	268	51	13588	2.98244	1	0.956667	99.3918
GOTERM_BP_FAT	GO:0006469~negative regulation of protein kinase activity	3	0.826446	0.265009	CASP3, SPRED1, PDCD4	268	51	13588	2.98244	1	0.956667	99.3918
GOTERM_BP_FAT	GO:0051348~negative regulation of transferase activity	3	0.826446	0.279635	CASP3, SPRED1, PDCD4	268	53	13588	2.8699	1	0.958776	99.5641
Annotation Cluster 41	Enrichment Score: 0.5351050985910304
Category	Term	Count	%	PValue	Genes	List Total	Pop Hits	Pop Total	Fold Enrichment	Bonferroni	Benjamini	FDR
UP_SEQ_FEATURE	zinc finger region:Phorbol-ester/DAG-type	3	0.826446	0.170478	RASGRP1, RACGAP1, VAV2	315	38	16021	4.01529	1	0.99721	94.7957
GOTERM_MF_FAT	GO:0019992~diacylglycerol binding	3	0.826446	0.301798	RASGRP1, RACGAP1, VAV2	249	59	13288	2.7135	1	0.943914	99.3534
INTERPRO	IPR002219:Protein kinase C-like, phorbol ester/diacylglycerol binding	3	0.826446	0.334122	RASGRP1, RACGAP1, VAV2	321	66	17763	2.51529	1	0.992574	99.766
SMART	SM00109:C1	3	0.826446	0.421008	RASGRP1, RACGAP1, VAV2	199	66	9131	2.08566	1	0.987002	99.8546
Annotation Cluster 42	Enrichment Score: 0.5211634897038183
Category	Term	Count	%	PValue	Genes	List Total	Pop Hits	Pop Total	Fold Enrichment	Bonferroni	Benjamini	FDR
INTERPRO	IPR017096:Kelch-like protein, gigaxonin	3	0.826446	0.174797	KLHL28, KLHL14, IVNS1ABP	321	42	17763	3.9526	1	0.960472	94.2846
PIR_SUPERFAMILY	PIRSF037037:Kelch-like_protein_gigaxonin	3	0.826446	0.218698	KLHL28, KLHL14, IVNS1ABP	171	42	8136	3.3985	1	0.999671	95.4063
INTERPRO	IPR011705:BTB/Kelch-associated	3	0.826446	0.227387	KLHL28, KLHL14, IVNS1ABP	321	50	17763	3.32019	1	0.97837	97.857
INTERPRO	IPR015915:Kelch-type beta propeller	3	0.826446	0.340706	KLHL28, KLHL14, IVNS1ABP	321	67	17763	2.47775	1	0.992771	99.7982
INTERPRO	IPR006652:Kelch repeat type 1	3	0.826446	0.340706	KLHL28, KLHL14, IVNS1ABP	321	67	17763	2.47775	1	0.992771	99.7982
SP_PIR_KEYWORDS	kelch repeat	3	0.826446	0.349157	KLHL28, KLHL14, IVNS1ABP	324	68	17854	2.4311	1	0.823934	99.6528
SMART	SM00612:Kelch	3	0.826446	0.428503	KLHL28, KLHL14, IVNS1ABP	199	67	9131	2.05453	1	0.985363	99.8755
INTERPRO	IPR013089:Kelch related	3	0.826446	0.448551	KLHL28, KLHL14, IVNS1ABP	321	84	17763	1.9763	1	0.998234	99.9859
Annotation Cluster 43	Enrichment Score: 0.5192577905795888
Category	Term	Count	%	PValue	Genes	List Total	Pop Hits	Pop Total	Fold Enrichment	Bonferroni	Benjamini	FDR
GOTERM_BP_FAT	GO:0051251~positive regulation of lymphocyte activation	4	1.10193	0.28143	IL18, LYST, CD24A, CD5	268	94	13588	2.15751	1	0.958905	99.5818
GOTERM_BP_FAT	GO:0002696~positive regulation of leukocyte activation	4	1.10193	0.308295	IL18, LYST, CD24A, CD5	268	99	13588	2.04855	1	0.963094	99.7776
GOTERM_BP_FAT	GO:0050867~positive regulation of cell activation	4	1.10193	0.319073	IL18, LYST, CD24A, CD5	268	101	13588	2.00798	1	0.965197	99.8285
Annotation Cluster 44	Enrichment Score: 0.5145747006161507
Category	Term	Count	%	PValue	Genes	List Total	Pop Hits	Pop Total	Fold Enrichment	Bonferroni	Benjamini	FDR
GOTERM_BP_FAT	GO:0042981~regulation of apoptosis	14	3.85675	0.29297	CDK5R1, CEBPB, IL18, KLF10, PIM1, BIRC5, PIM2, CD24A, TSC22D3, CASP3, TRP53INP1, EAF2, CD5, HELLS	268	553	13588	1.28358	1	0.958448	99.6802
GOTERM_BP_FAT	GO:0043067~regulation of programmed cell death	14	3.85675	0.307304	CDK5R1, CEBPB, IL18, KLF10, PIM1, BIRC5, PIM2, CD24A, TSC22D3, CASP3, TRP53INP1, EAF2, CD5, HELLS	268	560	13588	1.26754	1	0.963364	99.7722
GOTERM_BP_FAT	GO:0010941~regulation of cell death	14	3.85675	0.317602	CDK5R1, CEBPB, IL18, KLF10, PIM1, BIRC5, PIM2, CD24A, TSC22D3, CASP3, TRP53INP1, EAF2, CD5, HELLS	268	563	13588	1.26078	1	0.965237	99.8223
Annotation Cluster 45	Enrichment Score: 0.4767960964403933
Category	Term	Count	%	PValue	Genes	List Total	Pop Hits	Pop Total	Fold Enrichment	Bonferroni	Benjamini	FDR
GOTERM_BP_FAT	GO:0006873~cellular ion homeostasis	8	2.20386	0.254472	MAFG, CD9, SERINC5, SCD2, ALAS2, TFRC, GNAQ, CD24A	268	261	13588	1.55407	1	0.954007	99.23
GOTERM_BP_FAT	GO:0055082~cellular chemical homeostasis	8	2.20386	0.275354	MAFG, CD9, SERINC5, SCD2, ALAS2, TFRC, GNAQ, CD24A	268	268	13588	1.51348	1	0.958129	99.5192
GOTERM_BP_FAT	GO:0050801~ion homeostasis	8	2.20386	0.347237	MAFG, CD9, SERINC5, SCD2, ALAS2, TFRC, GNAQ, CD24A	268	293	13588	1.38434	1	0.970334	99.9149
GOTERM_BP_FAT	GO:0019725~cellular homeostasis	8	2.20386	0.508931	MAFG, CD9, SERINC5, SCD2, ALAS2, TFRC, GNAQ, CD24A	268	343	13588	1.18254	1	0.989317	99.9992
Annotation Cluster 46	Enrichment Score: 0.46589045193693873
Category	Term	Count	%	PValue	Genes	List Total	Pop Hits	Pop Total	Fold Enrichment	Bonferroni	Benjamini	FDR
GOTERM_BP_FAT	GO:0043066~negative regulation of apoptosis	7	1.92837	0.328516	CASP3, TSC22D3, CEBPB, PIM1, BIRC5, PIM2, HELLS	268	239	13588	1.48498	1	0.967256	99.864
GOTERM_BP_FAT	GO:0043069~negative regulation of programmed cell death	7	1.92837	0.347341	CASP3, TSC22D3, CEBPB, PIM1, BIRC5, PIM2, HELLS	268	244	13588	1.45455	1	0.969785	99.9151
GOTERM_BP_FAT	GO:0060548~negative regulation of cell death	7	1.92837	0.350765	CASP3, TSC22D3, CEBPB, PIM1, BIRC5, PIM2, HELLS	268	245	13588	1.44861	1	0.970486	99.9222
Annotation Cluster 47	Enrichment Score: 0.4386548833705549
Category	Term	Count	%	PValue	Genes	List Total	Pop Hits	Pop Total	Fold Enrichment	Bonferroni	Benjamini	FDR
GOTERM_CC_FAT	GO:0005925~focal adhesion	3	0.826446	0.244957	ACTN1, ARHGAP24, VCL	209	57	12504	3.14883	1	0.889779	97.4537
GOTERM_CC_FAT	GO:0005924~cell-substrate adherens junction	3	0.826446	0.269689	ACTN1, ARHGAP24, VCL	209	61	12504	2.94235	1	0.862669	98.3519
GOTERM_CC_FAT	GO:0030055~cell-substrate junction	3	0.826446	0.30057	ACTN1, ARHGAP24, VCL	209	66	12504	2.71944	1	0.866389	99.0627
GOTERM_CC_FAT	GO:0005912~adherens junction	3	0.826446	0.529053	ACTN1, ARHGAP24, VCL	209	106	12504	1.69324	1	0.959124	99.9947
GOTERM_CC_FAT	GO:0070161~anchoring junction	3	0.826446	0.609996	ACTN1, ARHGAP24, VCL	209	123	12504	1.45921	1	0.976527	99.9995
Annotation Cluster 48	Enrichment Score: 0.4350710566219932
Category	Term	Count	%	PValue	Genes	List Total	Pop Hits	Pop Total	Fold Enrichment	Bonferroni	Benjamini	FDR
SP_PIR_KEYWORDS	sh3 domain	6	1.65289	0.308536	ARHGAP33, CRKL, EPS8, HCK, VAV2, SLA	324	204	17854	1.62073	1	0.795115	99.2286
INTERPRO	IPR001452:Src homology-3 domain	6	1.65289	0.330402	ARHGAP33, CRKL, EPS8, HCK, VAV2, SLA	321	211	17763	1.57355	1	0.992764	99.7458
SMART	SM00326:SH3	6	1.65289	0.485778	ARHGAP33, CRKL, EPS8, HCK, VAV2, SLA	199	211	9131	1.30477	1	0.98959	99.9648
Annotation Cluster 49	Enrichment Score: 0.434383889364125
Category	Term	Count	%	PValue	Genes	List Total	Pop Hits	Pop Total	Fold Enrichment	Bonferroni	Benjamini	FDR
GOTERM_BP_FAT	GO:0042325~regulation of phosphorylation	8	2.20386	0.34353	CASP3, JUN, TNFRSF14, ZEB2, SPRED1, VAV2, CD24A, PDCD4	268	290	13588	1.39866	1	0.970712	99.9065
GOTERM_BP_FAT	GO:0019220~regulation of phosphate metabolic process	8	2.20386	0.380576	CASP3, JUN, TNFRSF14, ZEB2, SPRED1, VAV2, CD24A, PDCD4	268	301	13588	1.34755	1	0.975771	99.9643
GOTERM_BP_FAT	GO:0051174~regulation of phosphorus metabolic process	8	2.20386	0.380576	CASP3, JUN, TNFRSF14, ZEB2, SPRED1, VAV2, CD24A, PDCD4	268	301	13588	1.34755	1	0.975771	99.9643
Annotation Cluster 50	Enrichment Score: 0.43202446857473714
Category	Term	Count	%	PValue	Genes	List Total	Pop Hits	Pop Total	Fold Enrichment	Bonferroni	Benjamini	FDR
INTERPRO	IPR001092:Basic helix-loop-helix dimerisation region bHLH	4	1.10193	0.323207	ID2, BHLHE40, BHLHE41, MXD4	321	111	17763	1.99411	1	0.993189	99.7019
UP_SEQ_FEATURE	domain:Helix-loop-helix motif	4	1.10193	0.360631	ID2, BHLHE40, BHLHE41, MXD4	315	109	16021	1.86643	1	0.999931	99.9152
SMART	SM00353:HLH	4	1.10193	0.433892	ID2, BHLHE40, BHLHE41, MXD4	199	111	9131	1.65349	1	0.98328	99.8889
Annotation Cluster 51	Enrichment Score: 0.42115777131485355
Category	Term	Count	%	PValue	Genes	List Total	Pop Hits	Pop Total	Fold Enrichment	Bonferroni	Benjamini	FDR
GOTERM_BP_FAT	GO:0045761~regulation of adenylate cyclase activity	3	0.826446	0.330529	PALM, S1PR3, GNAQ	268	60	13588	2.53507	1	0.967443	99.8706
GOTERM_BP_FAT	GO:0051339~regulation of lyase activity	3	0.826446	0.344909	PALM, S1PR3, GNAQ	268	62	13588	2.4533	1	0.970638	99.9097
GOTERM_BP_FAT	GO:0031279~regulation of cyclase activity	3	0.826446	0.344909	PALM, S1PR3, GNAQ	268	62	13588	2.4533	1	0.970638	99.9097
GOTERM_BP_FAT	GO:0030817~regulation of cAMP biosynthetic process	3	0.826446	0.366286	PALM, S1PR3, GNAQ	268	65	13588	2.34007	1	0.97373	99.9479
GOTERM_BP_FAT	GO:0030814~regulation of cAMP metabolic process	3	0.826446	0.380388	PALM, S1PR3, GNAQ	268	67	13588	2.27022	1	0.97619	99.9641
GOTERM_BP_FAT	GO:0030808~regulation of nucleotide biosynthetic process	3	0.826446	0.401287	PALM, S1PR3, GNAQ	268	70	13588	2.17292	1	0.979794	99.9797
GOTERM_BP_FAT	GO:0030802~regulation of cyclic nucleotide biosynthetic process	3	0.826446	0.401287	PALM, S1PR3, GNAQ	268	70	13588	2.17292	1	0.979794	99.9797
GOTERM_BP_FAT	GO:0030799~regulation of cyclic nucleotide metabolic process	3	0.826446	0.421851	PALM, S1PR3, GNAQ	268	73	13588	2.08362	1	0.980981	99.9886
GOTERM_BP_FAT	GO:0006140~regulation of nucleotide metabolic process	3	0.826446	0.435357	PALM, S1PR3, GNAQ	268	75	13588	2.02806	1	0.982295	99.9923
Annotation Cluster 52	Enrichment Score: 0.4092712179095228
Category	Term	Count	%	PValue	Genes	List Total	Pop Hits	Pop Total	Fold Enrichment	Bonferroni	Benjamini	FDR
GOTERM_MF_FAT	GO:0046872~metal ion binding	76	20.9366	0.351252	FHIT, ATP1B1, THRA, FIGNL1, ZEB2, AURKB, REST, DNASE1L3, CNOT6, ZBTB38, MCTP2, CD93, SIK1, CDH24, RTN4IP1, EGR1, TRPM5, EGFL6, PIM1, ACTN1, PADI2, WEE1, MAN2A2, UHRF1, PPM1E, 2700081O15RIK, RRM2, TRIM32, MDM4, ADAM19, PRPS2, ALPL, FGD2, MYL4, CDK5R1, SORD, GALNT7, POLA1, GM13251, SFXN1, CHEK2, NR2C2, GM13212, ZFP36L2, ZNF512B, RASGRP1, POLM, HEG1, GATAD2B, GFI1, EHD2, DNMT3A, ZFP382, ADSSL1, SCD2…	249	3850	13288	1.05345	1	0.960131	99.7694
GOTERM_MF_FAT	GO:0043169~cation binding	76	20.9366	0.386153	FHIT, ATP1B1, THRA, FIGNL1, ZEB2, AURKB, REST, DNASE1L3, CNOT6, ZBTB38, MCTP2, CD93, SIK1, CDH24, RTN4IP1, EGR1, TRPM5, EGFL6, PIM1, ACTN1, PADI2, WEE1, MAN2A2, UHRF1, PPM1E, 2700081O15RIK, RRM2, TRIM32, MDM4, ADAM19, PRPS2, ALPL, FGD2, MYL4, CDK5R1, SORD, GALNT7, POLA1, GM13251, SFXN1, CHEK2, NR2C2, GM13212, ZFP36L2, ZNF512B, RASGRP1, POLM, HEG1, GATAD2B, GFI1, EHD2, DNMT3A, ZFP382, ADSSL1, SCD2…	249	3885	13288	1.04396	1	0.966347	99.8938
GOTERM_MF_FAT	GO:0043167~ion binding	76	20.9366	0.436323	FHIT, ATP1B1, THRA, FIGNL1, ZEB2, AURKB, REST, DNASE1L3, CNOT6, ZBTB38, MCTP2, CD93, SIK1, CDH24, RTN4IP1, EGR1, TRPM5, EGFL6, PIM1, ACTN1, PADI2, WEE1, MAN2A2, UHRF1, PPM1E, 2700081O15RIK, RRM2, TRIM32, MDM4, ADAM19, PRPS2, ALPL, FGD2, MYL4, CDK5R1, SORD, GALNT7, POLA1, GM13251, SFXN1, CHEK2, NR2C2, GM13212, ZFP36L2, ZNF512B, RASGRP1, POLM, HEG1, GATAD2B, GFI1, EHD2, DNMT3A, ZFP382, ADSSL1, SCD2…	249	3934	13288	1.03095	1	0.971787	99.9679
Annotation Cluster 53	Enrichment Score: 0.3825708304847642
Category	Term	Count	%	PValue	Genes	List Total	Pop Hits	Pop Total	Fold Enrichment	Bonferroni	Benjamini	FDR
INTERPRO	IPR000742:EGF-like, type 3	6	1.65289	0.28936	VASN, CD93, EMR1, EGFL6, HEG1, ADAM19	321	199	17763	1.66844	1	0.990382	99.3833
SP_PIR_KEYWORDS	egf-like domain	6	1.65289	0.37275	VASN, CD93, EMR1, EGFL6, HEG1, ADAM19	324	222	17854	1.48932	1	0.831603	99.7866
INTERPRO	IPR013032:EGF-like region, conserved site	6	1.65289	0.659828	VASN, CD93, EMR1, EGFL6, HEG1, ADAM19	321	310	17763	1.07103	1	0.999898	100
Annotation Cluster 54	Enrichment Score: 0.36012038370836486
Category	Term	Count	%	PValue	Genes	List Total	Pop Hits	Pop Total	Fold Enrichment	Bonferroni	Benjamini	FDR
UP_SEQ_FEATURE	domain:DH	3	0.826446	0.300472	FGD2, VAV2, NET1	315	56	16021	2.72466	1	0.999768	99.6486
INTERPRO	IPR000219:Dbl homology (DH) domain	3	0.826446	0.327518	FGD2, VAV2, NET1	321	65	17763	2.55399	1	0.993067	99.729
GOTERM_MF_FAT	GO:0005089~Rho guanyl-nucleotide exchange factor activity	3	0.826446	0.383412	FGD2, VAV2, NET1	249	71	13288	2.25488	1	0.967211	99.887
SMART	SM00325:RhoGEF	3	0.826446	0.413462	FGD2, VAV2, NET1	199	65	9131	2.11774	1	0.988617	99.8302
GOTERM_BP_FAT	GO:0035023~regulation of Rho protein signal transduction	3	0.826446	0.506409	FGD2, VAV2, NET1	268	86	13588	1.76866	1	0.989177	99.9992
GOTERM_BP_FAT	GO:0046578~regulation of Ras protein signal transduction	3	0.826446	0.874251	FGD2, VAV2, NET1	268	181	13588	0.840356	1	0.999947	100
Annotation Cluster 55	Enrichment Score: 0.335705989710076
Category	Term	Count	%	PValue	Genes	List Total	Pop Hits	Pop Total	Fold Enrichment	Bonferroni	Benjamini	FDR
GOTERM_BP_FAT	GO:0009165~nucleotide biosynthetic process	5	1.37741	0.447209	ADSSL1, ATP1B1, RRM2, PRPS2, CMPK2	268	174	13588	1.45694	1	0.982533	99.9946
GOTERM_BP_FAT	GO:0034404~nucleobase, nucleoside and nucleotide biosynthetic process	5	1.37741	0.469014	ADSSL1, ATP1B1, RRM2, PRPS2, CMPK2	268	179	13588	1.41624	1	0.984504	99.9972
GOTERM_BP_FAT	GO:0034654~nucleobase, nucleoside, nucleotide and nucleic acid biosynthetic process	5	1.37741	0.469014	ADSSL1, ATP1B1, RRM2, PRPS2, CMPK2	268	179	13588	1.41624	1	0.984504	99.9972
Annotation Cluster 56	Enrichment Score: 0.3125250265181395
Category	Term	Count	%	PValue	Genes	List Total	Pop Hits	Pop Total	Fold Enrichment	Bonferroni	Benjamini	FDR
UP_SEQ_FEATURE	zinc finger region:RING-type	6	1.65289	0.263419	TRIM56, UHRF1, TRIM32, CBL, MDM4, TRIM23	315	176	16021	1.73387	1	0.999452	99.2052
INTERPRO	IPR017907:Zinc finger, RING-type, conserved site	6	1.65289	0.484033	TRIM56, UHRF1, TRIM32, CBL, MDM4, TRIM23	321	254	17763	1.30716	1	0.998783	99.9948
INTERPRO	IPR001841:Zinc finger, RING-type	6	1.65289	0.589169	TRIM56, UHRF1, TRIM32, CBL, MDM4, TRIM23	321	286	17763	1.1609	1	0.999667	99.9998
SMART	SM00184:RING	6	1.65289	0.748406	TRIM56, UHRF1, TRIM32, CBL, MDM4, TRIM23	199	286	9131	0.96261	1	0.999669	100
Annotation Cluster 57	Enrichment Score: 0.3082699266676392
Category	Term	Count	%	PValue	Genes	List Total	Pop Hits	Pop Total	Fold Enrichment	Bonferroni	Benjamini	FDR
GOTERM_BP_FAT	GO:0048167~regulation of synaptic plasticity	3	0.826446	0.24308	STXBP1, BHLHE40, CAMK2A	268	48	13588	3.16884	1	0.951607	99.0101
GOTERM_BP_FAT	GO:0050804~regulation of synaptic transmission	3	0.826446	0.588038	STXBP1, BHLHE40, CAMK2A	268	100	13588	1.52104	1	0.994749	100
GOTERM_BP_FAT	GO:0051969~regulation of transmission of nerve impulse	3	0.826446	0.62495	STXBP1, BHLHE40, CAMK2A	268	107	13588	1.42154	1	0.996228	100
GOTERM_BP_FAT	GO:0031644~regulation of neurological system process	3	0.826446	0.654515	STXBP1, BHLHE40, CAMK2A	268	113	13588	1.34606	1	0.997348	100
Annotation Cluster 58	Enrichment Score: 0.2940438950219358
Category	Term	Count	%	PValue	Genes	List Total	Pop Hits	Pop Total	Fold Enrichment	Bonferroni	Benjamini	FDR
UP_SEQ_FEATURE	repeat:LRR 11	4	1.10193	0.248367	VASN, LRRC16A, TLR12, TLR9	315	88	16021	2.31183	1	0.999482	98.9056
UP_SEQ_FEATURE	repeat:LRR 10	4	1.10193	0.328432	VASN, LRRC16A, TLR12, TLR9	315	103	16021	1.97516	1	0.999865	99.8156
UP_SEQ_FEATURE	repeat:LRR 9	4	1.10193	0.429353	VASN, LRRC16A, TLR12, TLR9	315	122	16021	1.66755	1	0.999985	99.986
UP_SEQ_FEATURE	repeat:LRR 8	4	1.10193	0.485377	VASN, LRRC16A, TLR12, TLR9	315	133	16021	1.52963	1	0.999995	99.9973
UP_SEQ_FEATURE	repeat:LRR 7	4	1.10193	0.597332	VASN, LRRC16A, TLR12, TLR9	315	157	16021	1.2958	1	1	99.9999
UP_SEQ_FEATURE	repeat:LRR 6	4	1.10193	0.706265	VASN, LRRC16A, TLR12, TLR9	315	185	16021	1.09968	1	1	100
UP_SEQ_FEATURE	repeat:LRR 5	4	1.10193	0.763505	VASN, LRRC16A, TLR12, TLR9	315	203	16021	1.00217	1	1	100
UP_SEQ_FEATURE	repeat:LRR 4	4	1.10193	0.811376	VASN, LRRC16A, TLR12, TLR9	315	221	16021	0.920549	1	1	100
Annotation Cluster 59	Enrichment Score: 0.277247199939563
Category	Term	Count	%	PValue	Genes	List Total	Pop Hits	Pop Total	Fold Enrichment	Bonferroni	Benjamini	FDR
GOTERM_BP_FAT	GO:0035239~tube morphogenesis	5	1.37741	0.434216	ADM, VANGL2, ZEB2, PTCH1, PLXND1	268	171	13588	1.4825	1	0.982386	99.992
GOTERM_BP_FAT	GO:0002009~morphogenesis of an epithelium	5	1.37741	0.442972	ADM, VANGL2, ZEB2, PTCH1, PLXND1	268	173	13588	1.46536	1	0.982275	99.9939
GOTERM_BP_FAT	GO:0035295~tube development	5	1.37741	0.765908	ADM, VANGL2, ZEB2, PTCH1, PLXND1	268	264	13588	0.960256	1	0.999341	100
Annotation Cluster 60	Enrichment Score: 0.2310753316719193
Category	Term	Count	%	PValue	Genes	List Total	Pop Hits	Pop Total	Fold Enrichment	Bonferroni	Benjamini	FDR
GOTERM_CC_FAT	GO:0005743~mitochondrial inner membrane	7	1.92837	0.370386	SLC25A30, ALAS2, SLC25A36, SFXN1, COX6B2, GPAM, MGST1	209	296	12504	1.41485	1	0.900176	99.7627
GOTERM_CC_FAT	GO:0031966~mitochondrial membrane	7	1.92837	0.577745	SLC25A30, ALAS2, SLC25A36, SFXN1, COX6B2, GPAM, MGST1	209	368	12504	1.13803	1	0.972718	99.9987
GOTERM_CC_FAT	GO:0005740~mitochondrial envelope	7	1.92837	0.636861	SLC25A30, ALAS2, SLC25A36, SFXN1, COX6B2, GPAM, MGST1	209	391	12504	1.07109	1	0.978895	99.9998
GOTERM_CC_FAT	GO:0044429~mitochondrial part	7	1.92837	0.873501	SLC25A30, ALAS2, SLC25A36, SFXN1, COX6B2, GPAM, MGST1	209	524	12504	0.799226	1	0.998296	100
Annotation Cluster 61	Enrichment Score: 0.2135611467358116
Category	Term	Count	%	PValue	Genes	List Total	Pop Hits	Pop Total	Fold Enrichment	Bonferroni	Benjamini	FDR
GOTERM_MF_FAT	GO:0008201~heparin binding	3	0.826446	0.460715	PTCH1, LIPC, COL5A3	249	83	13288	1.92887	1	0.977332	99.9828
GOTERM_MF_FAT	GO:0005539~glycosaminoglycan binding	3	0.826446	0.631353	PTCH1, LIPC, COL5A3	249	114	13288	1.40435	1	0.996388	99.9999
GOTERM_MF_FAT	GO:0030247~polysaccharide binding	3	0.826446	0.693467	PTCH1, LIPC, COL5A3	249	128	13288	1.25075	1	0.998203	100
GOTERM_MF_FAT	GO:0001871~pattern binding	3	0.826446	0.693467	PTCH1, LIPC, COL5A3	249	128	13288	1.25075	1	0.998203	100
Annotation Cluster 62	Enrichment Score: 0.19566732607590798
Category	Term	Count	%	PValue	Genes	List Total	Pop Hits	Pop Total	Fold Enrichment	Bonferroni	Benjamini	FDR
GOTERM_BP_FAT	GO:0030326~embryonic limb morphogenesis	3	0.826446	0.571416	GNAQ, LEF1, PTCH1	268	97	13588	1.56809	1	0.993888	99.9999
GOTERM_BP_FAT	GO:0035113~embryonic appendage morphogenesis	3	0.826446	0.571416	GNAQ, LEF1, PTCH1	268	97	13588	1.56809	1	0.993888	99.9999
GOTERM_BP_FAT	GO:0035108~limb morphogenesis	3	0.826446	0.66395	GNAQ, LEF1, PTCH1	268	115	13588	1.32265	1	0.997566	100
GOTERM_BP_FAT	GO:0035107~appendage morphogenesis	3	0.826446	0.66395	GNAQ, LEF1, PTCH1	268	115	13588	1.32265	1	0.997566	100
GOTERM_BP_FAT	GO:0060173~limb development	3	0.826446	0.682197	GNAQ, LEF1, PTCH1	268	119	13588	1.27819	1	0.99799	100
GOTERM_BP_FAT	GO:0048736~appendage development	3	0.826446	0.682197	GNAQ, LEF1, PTCH1	268	119	13588	1.27819	1	0.99799	100
Annotation Cluster 63	Enrichment Score: 0.17692819026843615
Category	Term	Count	%	PValue	Genes	List Total	Pop Hits	Pop Total	Fold Enrichment	Bonferroni	Benjamini	FDR
GOTERM_BP_FAT	GO:0007409~axonogenesis	4	1.10193	0.624693	CDK5R1, UCHL1, STXBP1, STMN1	268	163	13588	1.24421	1	0.996294	100
GOTERM_BP_FAT	GO:0048812~neuron projection morphogenesis	4	1.10193	0.675883	CDK5R1, UCHL1, STXBP1, STMN1	268	176	13588	1.15231	1	0.997863	100
GOTERM_BP_FAT	GO:0048667~cell morphogenesis involved in neuron differentiation	4	1.10193	0.697713	CDK5R1, UCHL1, STXBP1, STMN1	268	182	13588	1.11432	1	0.998316	100
Annotation Cluster 64	Enrichment Score: 0.17254365533894922
Category	Term	Count	%	PValue	Genes	List Total	Pop Hits	Pop Total	Fold Enrichment	Bonferroni	Benjamini	FDR
INTERPRO	IPR018029:C2 membrane targeting protein	3	0.826446	0.57207	MCTP2, NEDD4, MYOF	321	106	17763	1.56613	1	0.999569	99.9997
INTERPRO	IPR000008:C2 calcium-dependent membrane targeting	3	0.826446	0.682551	MCTP2, NEDD4, MYOF	321	130	17763	1.27699	1	0.999917	100
SMART	SM00239:C2	3	0.826446	0.77765	MCTP2, NEDD4, MYOF	199	130	9131	1.05887	1	0.999777	100
Annotation Cluster 65	Enrichment Score: 0.15248516731233375
Category	Term	Count	%	PValue	Genes	List Total	Pop Hits	Pop Total	Fold Enrichment	Bonferroni	Benjamini	FDR
GOTERM_BP_FAT	GO:0045664~regulation of neuron differentiation	3	0.826446	0.598852	PLXNB2, REST, CD24A	268	102	13588	1.49122	1	0.995316	100
GOTERM_BP_FAT	GO:0050767~regulation of neurogenesis	3	0.826446	0.735966	PLXNB2, REST, CD24A	268	132	13588	1.15231	1	0.99895	100
GOTERM_BP_FAT	GO:0051960~regulation of nervous system development	3	0.826446	0.791349	PLXNB2, REST, CD24A	268	148	13588	1.02773	1	0.999579	100
Annotation Cluster 66	Enrichment Score: 0.13171001498068927
Category	Term	Count	%	PValue	Genes	List Total	Pop Hits	Pop Total	Fold Enrichment	Bonferroni	Benjamini	FDR
SP_PIR_KEYWORDS	ubl conjugation pathway	9	2.47934	0.651733	UHRF1, NEDD4, TRIM32, UCHL1, CBL, CDC20, UBE2C, TBL1X, CDCA3	324	484	17854	1.02468	1	0.958727	99.9999
GOTERM_BP_FAT	GO:0043632~modification-dependent macromolecule catabolic process	9	2.47934	0.785959	UHRF1, NEDD4, TRIM32, UCHL1, CBL, CDC20, UBE2C, TBL1X, CDCA3	268	508	13588	0.898255	1	0.999546	100
GOTERM_BP_FAT	GO:0019941~modification-dependent protein catabolic process	9	2.47934	0.785959	UHRF1, NEDD4, TRIM32, UCHL1, CBL, CDC20, UBE2C, TBL1X, CDCA3	268	508	13588	0.898255	1	0.999546	100
Annotation Cluster 67	Enrichment Score: 0.131520253927852
Category	Term	Count	%	PValue	Genes	List Total	Pop Hits	Pop Total	Fold Enrichment	Bonferroni	Benjamini	FDR
UP_SEQ_FEATURE	domain:Fibronectin type-III 2	3	0.826446	0.685064	PTPRJ, PTPRS, CSF2RB	315	120	16021	1.27151	1	1	100
UP_SEQ_FEATURE	domain:Fibronectin type-III 1	3	0.826446	0.689449	PTPRJ, PTPRS, CSF2RB	315	121	16021	1.261	1	1	100
INTERPRO	IPR008957:Fibronectin, type III-like fold	3	0.826446	0.853504	PTPRJ, PTPRS, CSF2RB	321	187	17763	0.887751	1	0.999999	100
Annotation Cluster 68	Enrichment Score: 0.12888732461168798
Category	Term	Count	%	PValue	Genes	List Total	Pop Hits	Pop Total	Fold Enrichment	Bonferroni	Benjamini	FDR
GOTERM_BP_FAT	GO:0051603~proteolysis involved in cellular protein catabolic process	10	2.75482	0.727425	UHRF1, NEDD4, TRIM32, UCHL1, CBL, CDC20, ADAM19, UBE2C, TBL1X, CDCA3	268	534	13588	0.949466	1	0.998876	100
GOTERM_BP_FAT	GO:0044257~cellular protein catabolic process	10	2.75482	0.733439	UHRF1, NEDD4, TRIM32, UCHL1, CBL, CDC20, ADAM19, UBE2C, TBL1X, CDCA3	268	537	13588	0.944162	1	0.998924	100
GOTERM_BP_FAT	GO:0030163~protein catabolic process	10	2.75482	0.76946	UHRF1, NEDD4, TRIM32, UCHL1, CBL, CDC20, ADAM19, UBE2C, TBL1X, CDCA3	268	556	13588	0.911897	1	0.999374	100
Annotation Cluster 69	Enrichment Score: 0.1223046354101847
Category	Term	Count	%	PValue	Genes	List Total	Pop Hits	Pop Total	Fold Enrichment	Bonferroni	Benjamini	FDR
UP_SEQ_FEATURE	repeat:3	3	0.826446	0.680629	HIVEP3, NUPL1, VCL	315	119	16021	1.28219	1	1	100
UP_SEQ_FEATURE	repeat:1	3	0.826446	0.789907	HIVEP3, NUPL1, VCL	315	148	16021	1.03095	1	1	100
UP_SEQ_FEATURE	repeat:2	3	0.826446	0.799097	HIVEP3, NUPL1, VCL	315	151	16021	1.01047	1	1	100
Annotation Cluster 70	Enrichment Score: 0.11201552220802868
Category	Term	Count	%	PValue	Genes	List Total	Pop Hits	Pop Total	Fold Enrichment	Bonferroni	Benjamini	FDR
GOTERM_BP_FAT	GO:0016477~cell migration	5	1.37741	0.697862	CDK5R1, LYST, ZEB2, VAV2, CD24A	268	240	13588	1.05628	1	0.998281	100
GOTERM_BP_FAT	GO:0048870~cell motility	5	1.37741	0.813002	CDK5R1, LYST, ZEB2, VAV2, CD24A	268	284	13588	0.892632	1	0.999734	100
GOTERM_BP_FAT	GO:0051674~localization of cell	5	1.37741	0.813002	CDK5R1, LYST, ZEB2, VAV2, CD24A	268	284	13588	0.892632	1	0.999734	100
Annotation Cluster 71	Enrichment Score: 0.09459774457788202
Category	Term	Count	%	PValue	Genes	List Total	Pop Hits	Pop Total	Fold Enrichment	Bonferroni	Benjamini	FDR
UP_SEQ_FEATURE	repeat:WD 6	4	1.10193	0.614384	LYST, STRN, CDC20, TBL1X	315	161	16021	1.26361	1	1	100
INTERPRO	IPR019782:WD40 repeat 2	4	1.10193	0.744313	LYST, STRN, CDC20, TBL1X	321	214	17763	1.03433	1	0.999972	100
UP_SEQ_FEATURE	repeat:WD 5	4	1.10193	0.760578	LYST, STRN, CDC20, TBL1X	315	202	16021	1.00713	1	1	100
INTERPRO	IPR017986:WD40 repeat, region	4	1.10193	0.781748	LYST, STRN, CDC20, TBL1X	321	228	17763	0.970815	1	0.999991	100
INTERPRO	IPR019781:WD40 repeat, subgroup	4	1.10193	0.798709	LYST, STRN, CDC20, TBL1X	321	235	17763	0.941897	1	0.999994	100
UP_SEQ_FEATURE	repeat:WD 4	4	1.10193	0.804011	LYST, STRN, CDC20, TBL1X	315	218	16021	0.933217	1	1	100
UP_SEQ_FEATURE	repeat:WD 3	4	1.10193	0.83426	LYST, STRN, CDC20, TBL1X	315	231	16021	0.880698	1	1	100
UP_SEQ_FEATURE	repeat:WD 1	4	1.10193	0.842725	LYST, STRN, CDC20, TBL1X	315	235	16021	0.865708	1	1	100
UP_SEQ_FEATURE	repeat:WD 2	4	1.10193	0.842725	LYST, STRN, CDC20, TBL1X	315	235	16021	0.865708	1	1	100
INTERPRO	IPR019775:WD40 repeat, conserved site	4	1.10193	0.846851	LYST, STRN, CDC20, TBL1X	321	258	17763	0.857929	1	0.999999	100
INTERPRO	IPR001680:WD40 repeat	4	1.10193	0.848698	LYST, STRN, CDC20, TBL1X	321	259	17763	0.854617	1	0.999998	100
SP_PIR_KEYWORDS	wd repeat	4	1.10193	0.857832	LYST, STRN, CDC20, TBL1X	324	263	17854	0.838098	1	0.994801	100
SMART	SM00320:WD40	4	1.10193	0.923714	LYST, STRN, CDC20, TBL1X	199	259	9131	0.70864	1	0.999992	100
Annotation Cluster 72	Enrichment Score: 0.06832970804436425
Category	Term	Count	%	PValue	Genes	List Total	Pop Hits	Pop Total	Fold Enrichment	Bonferroni	Benjamini	FDR
GOTERM_BP_FAT	GO:0048232~male gamete generation	5	1.37741	0.741905	DNMT3A, RGS2, RACGAP1, NR2C2, GGNBP1	268	255	13588	0.994147	1	0.99902	100
GOTERM_BP_FAT	GO:0007283~spermatogenesis	5	1.37741	0.741905	DNMT3A, RGS2, RACGAP1, NR2C2, GGNBP1	268	255	13588	0.994147	1	0.99902	100
GOTERM_BP_FAT	GO:0007276~gamete generation	5	1.37741	0.893721	DNMT3A, RGS2, RACGAP1, NR2C2, GGNBP1	268	331	13588	0.765884	1	0.999971	100
GOTERM_BP_FAT	GO:0032504~multicellular organism reproduction	5	1.37741	0.962113	DNMT3A, RGS2, RACGAP1, NR2C2, GGNBP1	268	409	13588	0.619823	1	1	100
GOTERM_BP_FAT	GO:0048609~reproductive process in a multicellular organism	5	1.37741	0.962113	DNMT3A, RGS2, RACGAP1, NR2C2, GGNBP1	268	409	13588	0.619823	1	1	100
Annotation Cluster 73	Enrichment Score: 0.04165814468259568
Category	Term	Count	%	PValue	Genes	List Total	Pop Hits	Pop Total	Fold Enrichment	Bonferroni	Benjamini	FDR
INTERPRO	IPR005821:Ion transport	3	0.826446	0.597203	TRPM5, MCOLN3, CACNA1H	321	111	17763	1.49558	1	0.999687	99.9999
SP_PIR_KEYWORDS	ionic channel	3	0.826446	0.973982	TRPM5, MCOLN3, CACNA1H	324	301	17854	0.549219	1	0.999838	100
GOTERM_MF_FAT	GO:0005216~ion channel activity	3	0.826446	0.990018	TRPM5, MCOLN3, CACNA1H	249	349	13288	0.458729	1	1	100
GOTERM_MF_FAT	GO:0022838~substrate specific channel activity	3	0.826446	0.991705	TRPM5, MCOLN3, CACNA1H	249	360	13288	0.444712	1	1	100
GOTERM_MF_FAT	GO:0022803~passive transmembrane transporter activity	3	0.826446	0.992376	TRPM5, MCOLN3, CACNA1H	249	365	13288	0.43862	1	1	100
GOTERM_MF_FAT	GO:0015267~channel activity	3	0.826446	0.992376	TRPM5, MCOLN3, CACNA1H	249	365	13288	0.43862	1	1	100
Annotation Cluster 74	Enrichment Score: 0.03882425620856279
Category	Term	Count	%	PValue	Genes	List Total	Pop Hits	Pop Total	Fold Enrichment	Bonferroni	Benjamini	FDR
INTERPRO	IPR000504:RNA recognition motif, RNP-1	3	0.826446	0.897772	ALKBH8, IGF2BP3, UHMK1	321	212	17763	0.783063	1	1	100
INTERPRO	IPR012677:Nucleotide-binding, alpha-beta plait	3	0.826446	0.899254	ALKBH8, IGF2BP3, UHMK1	321	213	17763	0.779387	1	1	100
SMART	SM00360:RRM	3	0.826446	0.947281	ALKBH8, IGF2BP3, UHMK1	199	212	9131	0.649308	1	0.999998	100
Annotation Cluster 75	Enrichment Score: 0.03229465210110556
Category	Term	Count	%	PValue	Genes	List Total	Pop Hits	Pop Total	Fold Enrichment	Bonferroni	Benjamini	FDR
GOTERM_BP_FAT	GO:0006886~intracellular protein transport	4	1.10193	0.911192	IPO7, AKAP12, CD24A, TNPO1	268	276	13588	0.734804	1	0.999985	100
GOTERM_BP_FAT	GO:0034613~cellular protein localization	4	1.10193	0.936114	IPO7, AKAP12, CD24A, TNPO1	268	299	13588	0.678281	1	0.999996	100
GOTERM_BP_FAT	GO:0070727~cellular macromolecule localization	4	1.10193	0.937945	IPO7, AKAP12, CD24A, TNPO1	268	301	13588	0.673774	1	0.999997	100
Annotation Cluster 76	Enrichment Score: 1.0133056585913499E-11
Category	Term	Count	%	PValue	Genes	List Total	Pop Hits	Pop Total	Fold Enrichment	Bonferroni	Benjamini	FDR
PIR_SUPERFAMILY	PIRSF800006:rhodopsin-like G protein-coupled receptors	3	0.826446	1	S1PR3, CXCR7, OLFR1033	171	1200	8136	0.118947	1	1	100
INTERPRO	IPR000276:7TM GPCR, rhodopsin-like	3	0.826446	1	S1PR3, CXCR7, OLFR1033	321	1458	17763	0.113861	1	1	100
INTERPRO	IPR017452:GPCR, rhodopsin-like superfamily	3	0.826446	1	S1PR3, CXCR7, OLFR1033	321	1575	17763	0.105403	1	1	100

## Sheet: 6) FO-I>T2
Table SIII: David bioinformatic analysis of upregulated genes (FC>2) in FO-I versus T2CD21int
Annotation Cluster 1	Enrichment Score: 13.224781693677055
Category	Term	Count	%	PValue	Genes	List Total	Pop Hits	Pop Total	Fold Enrichment	Bonferroni	Benjamini	FDR
GOTERM_CC_FAT	GO:0000786~nucleosome	19	5.6213	3.89438e-18	HIST1H2AB, HIST1H4M, HIST1H4K, HIST1H2AF, HIST1H2AG, HIST1H2AD, HIST1H2AE, HIST1H2BP, HIST2H2AB, HIST1H2BN, HIST1H4A, HIST1H2BK, HIST1H4B, HIST1H2BL, HIST2H2AC, HIST1H2BJ, HIST1H4F, HIST1H4C, HIST1H4D, HIST1H4I, HIST1H4J, HIST1H4H, HIST1H2BA, HIST1H2BB, HIST2H3B, HIST1H1E, HIST1H2BC, HIST1H1D, HIST1H1C, HIST1H2BF, HIST1H1B, HIST1H1A, HIST2H4, HIST2H2BB, HIST1H3A, HIST1H2AI, HIST1H3B, HIST1H2AH, H…	208	62	12504	18.4225	8.60659e-16	8.60659e-16	4.96093e-15
GOTERM_BP_FAT	GO:0006334~nucleosome assembly	19	5.6213	1.05396e-17	HIST1H2AB, HIST1H4M, HIST1H4K, HIST1H2AF, HIST1H2AG, HIST1H2AD, HIST1H2AE, HIST1H2BP, HIST2H2AB, HIST1H2BN, HIST1H4A, HIST1H2BK, HIST1H4B, HIST1H2BL, HIST2H2AC, HIST1H2BJ, HIST1H4F, HIST1H4C, HIST1H4D, HIST1H4I, HIST1H4J, HIST1H4H, HIST1H2BA, HIST1H2BB, HIST2H3B, HIST1H1E, HIST1H2BC, HIST1H1D, HIST1H1C, HIST1H2BF, HIST1H1B, HIST1H1A, HIST2H4, HIST2H2BB, HIST1H3A, HIST1H2AI, HIST1H3B, HIST1H2AH, H…	199	73	13588	17.7719	1.24156e-14	1.24156e-14	1.69998e-14
GOTERM_BP_FAT	GO:0031497~chromatin assembly	19	5.6213	1.78405e-17	HIST1H2AB, HIST1H4M, HIST1H4K, HIST1H2AF, HIST1H2AG, HIST1H2AD, HIST1H2AE, HIST1H2BP, HIST2H2AB, HIST1H2BN, HIST1H4A, HIST1H2BK, HIST1H4B, HIST1H2BL, HIST2H2AC, HIST1H2BJ, HIST1H4F, HIST1H4C, HIST1H4D, HIST1H4I, HIST1H4J, HIST1H4H, HIST1H2BA, HIST1H2BB, HIST2H3B, HIST1H1E, HIST1H2BC, HIST1H1D, HIST1H1C, HIST1H2BF, HIST1H1B, HIST1H1A, HIST2H4, HIST2H2BB, HIST1H3A, HIST1H2AI, HIST1H3B, HIST1H2AH, H…	199	75	13588	17.298	2.10161e-14	1.0508e-14	2.87757e-14
GOTERM_BP_FAT	GO:0034728~nucleosome organization	19	5.6213	2.30658e-17	HIST1H2AB, HIST1H4M, HIST1H4K, HIST1H2AF, HIST1H2AG, HIST1H2AD, HIST1H2AE, HIST1H2BP, HIST2H2AB, HIST1H2BN, HIST1H4A, HIST1H2BK, HIST1H4B, HIST1H2BL, HIST2H2AC, HIST1H2BJ, HIST1H4F, HIST1H4C, HIST1H4D, HIST1H4I, HIST1H4J, HIST1H4H, HIST1H2BA, HIST1H2BB, HIST2H3B, HIST1H1E, HIST1H2BC, HIST1H1D, HIST1H1C, HIST1H2BF, HIST1H1B, HIST1H1A, HIST2H4, HIST2H2BB, HIST1H3A, HIST1H2AI, HIST1H3B, HIST1H2AH, H…	199	76	13588	17.0704	2.71715e-14	9.05717e-15	3.72039e-14
GOTERM_BP_FAT	GO:0065004~protein-DNA complex assembly	19	5.6213	2.30658e-17	HIST1H2AB, HIST1H4M, HIST1H4K, HIST1H2AF, HIST1H2AG, HIST1H2AD, HIST1H2AE, HIST1H2BP, HIST2H2AB, HIST1H2BN, HIST1H4A, HIST1H2BK, HIST1H4B, HIST1H2BL, HIST2H2AC, HIST1H2BJ, HIST1H4F, HIST1H4C, HIST1H4D, HIST1H4I, HIST1H4J, HIST1H4H, HIST1H2BA, HIST1H2BB, HIST2H3B, HIST1H1E, HIST1H2BC, HIST1H1D, HIST1H1C, HIST1H2BF, HIST1H1B, HIST1H1A, HIST2H4, HIST2H2BB, HIST1H3A, HIST1H2AI, HIST1H3B, HIST1H2AH, H…	199	76	13588	17.0704	2.71715e-14	9.05717e-15	3.72039e-14
GOTERM_CC_FAT	GO:0032993~protein-DNA complex	19	5.6213	1.65024e-16	HIST1H2AB, HIST1H4M, HIST1H4K, HIST1H2AF, HIST1H2AG, HIST1H2AD, HIST1H2AE, HIST1H2BP, HIST2H2AB, HIST1H2BN, HIST1H4A, HIST1H2BK, HIST1H4B, HIST1H2BL, HIST2H2AC, HIST1H2BJ, HIST1H4F, HIST1H4C, HIST1H4D, HIST1H4I, HIST1H4J, HIST1H4H, HIST1H2BA, HIST1H2BB, HIST2H3B, HIST1H1E, HIST1H2BC, HIST1H1D, HIST1H1C, HIST1H2BF, HIST1H1B, HIST1H1A, HIST2H4, HIST2H2BB, HIST1H3A, HIST1H2AI, HIST1H3B, HIST1H2AH, H…	208	75	12504	15.2292	2.45359e-14	1.22125e-14	1.44329e-13
GOTERM_BP_FAT	GO:0006323~DNA packaging	19	5.6213	5.24437e-15	HIST1H2AB, HIST1H4M, HIST1H4K, HIST1H2AF, HIST1H2AG, HIST1H2AD, HIST1H2AE, HIST1H2BP, HIST2H2AB, HIST1H2BN, HIST1H4A, HIST1H2BK, HIST1H4B, HIST1H2BL, HIST2H2AC, HIST1H2BJ, HIST1H4F, HIST1H4C, HIST1H4D, HIST1H4I, HIST1H4J, HIST1H4H, HIST1H2BA, HIST1H2BB, HIST2H3B, HIST1H1E, HIST1H2BC, HIST1H1D, HIST1H1C, HIST1H2BF, HIST1H1B, HIST1H1A, HIST2H4, HIST2H2BB, HIST1H3A, HIST1H2AI, HIST1H3B, HIST1H2AH, H…	199	101	13588	12.845	6.14686e-12	1.53666e-12	8.41549e-12
GOTERM_BP_FAT	GO:0006333~chromatin assembly or disassembly	19	5.6213	2.10488e-14	HIST1H2AB, HIST1H4M, HIST1H4K, HIST1H2AF, HIST1H2AG, HIST1H2AD, HIST1H2AE, HIST1H2BP, HIST2H2AB, HIST1H2BN, HIST1H4A, HIST1H2BK, HIST1H4B, HIST1H2BL, HIST2H2AC, HIST1H2BJ, HIST1H4F, HIST1H4C, HIST1H4D, HIST1H4I, HIST1H4J, HIST1H4H, HIST1H2BA, HIST1H2BB, HIST2H3B, HIST1H1E, HIST1H2BC, HIST1H1D, HIST1H1C, HIST1H2BF, HIST1H1B, HIST1H1A, HIST2H4, HIST2H2BB, HIST1H3A, HIST1H2AI, HIST1H3B, HIST1H2AH, H…	199	109	13588	11.9023	2.4849e-11	4.9698e-12	3.40283e-11
SP_PIR_KEYWORDS	chromosomal protein	19	5.6213	3.69811e-12	HIST1H2AB, HIST1H4M, HIST1H4K, HIST1H2AF, HIST1H2AG, HIST1H2AD, HIST1H2AE, HIST1H2BP, HIST2H2AB, HIST1H2BN, HIST1H4A, HIST1H2BK, HIST1H4B, HIST1H2BL, HIST2H2AC, HIST1H2BJ, HIST1H4F, HIST1H4C, HIST1H4D, HIST1H4I, HIST1H4J, HIST1H4H, HIST1H2BA, HIST1H2BB, HIST2H3B, HIST1H1E, HIST1H2BC, HIST1H1D, HIST1H1C, HIST1H2BF, HIST1H1B, HIST1H1A, HIST2H4, HIST2H2BB, HIST1H3A, HIST1H2AI, HIST1H3B, HIST1H2AH, H…	278	136	17854	8.97233	1.03178e-09	5.15892e-10	4.88714e-09
GOTERM_CC_FAT	GO:0000785~chromatin	19	5.6213	2.40811e-10	HIST1H2AB, HIST1H4M, HIST1H4K, HIST1H2AF, HIST1H2AG, HIST1H2AD, HIST1H2AE, HIST1H2BP, HIST2H2AB, HIST1H2BN, HIST1H4A, HIST1H2BK, HIST1H4B, HIST1H2BL, HIST2H2AC, HIST1H2BJ, HIST1H4F, HIST1H4C, HIST1H4D, HIST1H4I, HIST1H4J, HIST1H4H, HIST1H2BA, HIST1H2BB, HIST2H3B, HIST1H1E, HIST1H2BC, HIST1H1D, HIST1H1C, HIST1H2BF, HIST1H1B, HIST1H1A, HIST2H4, HIST2H2BB, HIST1H3A, HIST1H2AI, HIST1H3B, HIST1H2AH, H…	208	165	12504	6.92238	5.32193e-08	1.77398e-08	3.06762e-07
GOTERM_CC_FAT	GO:0044427~chromosomal part	19	5.6213	5.56743e-06	HIST1H2AB, HIST1H4M, HIST1H4K, HIST1H2AF, HIST1H2AG, HIST1H2AD, HIST1H2AE, HIST1H2BP, HIST2H2AB, HIST1H2BN, HIST1H4A, HIST1H2BK, HIST1H4B, HIST1H2BL, HIST2H2AC, HIST1H2BJ, HIST1H4F, HIST1H4C, HIST1H4D, HIST1H4I, HIST1H4J, HIST1H4H, HIST1H2BA, HIST1H2BB, HIST2H3B, HIST1H1E, HIST1H2BC, HIST1H1D, HIST1H1C, HIST1H2BF, HIST1H1B, HIST1H1A, HIST2H4, HIST2H2BB, HIST1H3A, HIST1H2AI, HIST1H3B, HIST1H2AH, H…	208	318	12504	3.5918	0.00122965	0.000246051	0.00709194
GOTERM_CC_FAT	GO:0005694~chromosome	19	5.6213	5.70473e-05	HIST1H2AB, HIST1H4M, HIST1H4K, HIST1H2AF, HIST1H2AG, HIST1H2AD, HIST1H2AE, HIST1H2BP, HIST2H2AB, HIST1H2BN, HIST1H4A, HIST1H2BK, HIST1H4B, HIST1H2BL, HIST2H2AC, HIST1H2BJ, HIST1H4F, HIST1H4C, HIST1H4D, HIST1H4I, HIST1H4J, HIST1H4H, HIST1H2BA, HIST1H2BB, HIST2H3B, HIST1H1E, HIST1H2BC, HIST1H1D, HIST1H1C, HIST1H2BF, HIST1H1B, HIST1H1A, HIST2H4, HIST2H2BB, HIST1H3A, HIST1H2AI, HIST1H3B, HIST1H2AH, H…	208	378	12504	3.02167	0.0125287	0.0017995	0.0726464
Annotation Cluster 2	Enrichment Score: 6.3253483253721505
Category	Term	Count	%	PValue	Genes	List Total	Pop Hits	Pop Total	Fold Enrichment	Bonferroni	Benjamini	FDR
PIR_SUPERFAMILY	PIRSF002050:histone H2B	6	1.77515	2.0276e-07	HIST1H2BA, HIST1H2BB, HIST1H2BP, HIST1H2BC, HIST2H2BB, HIST1H2BN, HIST1H2BK, HIST1H2BF, HIST1H2BL, HIST1H2BJ	128	10	8136	38.1375	2.65612e-05	2.65612e-05	0.000236446
INTERPRO	IPR000558:Histone H2B	6	1.77515	4.98381e-07	HIST1H2BA, HIST1H2BB, HIST1H2BP, HIST1H2BC, HIST2H2BB, HIST1H2BN, HIST1H2BK, HIST1H2BF, HIST1H2BL, HIST1H2BJ	264	12	17763	33.642	0.000245672	8.18973e-05	0.000716264
SMART	SM00427:H2B	6	1.77515	1.04571e-06	HIST1H2BA, HIST1H2BB, HIST1H2BP, HIST1H2BC, HIST2H2BB, HIST1H2BN, HIST1H2BK, HIST1H2BF, HIST1H2BL, HIST1H2BJ	159	12	9131	28.7138	0.000123386	0.000123386	0.00119674
Annotation Cluster 3	Enrichment Score: 6.222168212288405
Category	Term	Count	%	PValue	Genes	List Total	Pop Hits	Pop Total	Fold Enrichment	Bonferroni	Benjamini	FDR
PIR_SUPERFAMILY	PIRSF001991:class II histocompatibility antigen	6	1.77515	2.0276e-07	H2-EB2, H2-OA, H2-EB1, H2-AA, H2-AB1, H2-DMA	128	10	8136	38.1375	2.65612e-05	2.65612e-05	0.000236446
GOTERM_CC_FAT	GO:0042613~MHC class II protein complex	6	1.77515	2.79123e-07	H2-EB2, H2-OA, H2-EB1, H2-AA, H2-AB1, H2-DMA	208	10	12504	36.0692	6.16844e-05	1.54215e-05	0.000355566
SP_PIR_KEYWORDS	mhc ii	6	1.77515	3.71164e-07	H2-EB2, H2-OA, H2-EB1, H2-AA, H2-AB1, H2-DMA	278	11	17854	35.0307	0.00010355	2.07108e-05	0.000490495
GOTERM_BP_FAT	GO:0002504~antigen processing and presentation of peptide or polysaccharide antigen via MHC class II	6	1.77515	6.15151e-06	H2-EB2, H2-OA, H2-EB1, H2-AA, H2-AB1, H2-DMA	199	19	13588	21.5625	0.00722031	0.000603693	0.00992159
Annotation Cluster 4	Enrichment Score: 4.938439670972794
Category	Term	Count	%	PValue	Genes	List Total	Pop Hits	Pop Total	Fold Enrichment	Bonferroni	Benjamini	FDR
PIR_SUPERFAMILY	PIRSF038219:histone H1	5	1.47929	1.91159e-06	HIST1H1E, HIST1H1D, HIST1H1C, HIST1H1B, HIST1H1A	128	7	8136	45.4018	0.000250388	8.34695e-05	0.00222916
INTERPRO	IPR005819:Histone H5	5	1.47929	5.58292e-06	HIST1H1E, HIST1H1D, HIST1H1C, HIST1H1B, HIST1H1A	264	9	17763	37.3801	0.0027486	0.00068786	0.0080234
INTERPRO	IPR005818:Histone H1/H5	5	1.47929	3.02322e-05	HIST1H1E, HIST1H1D, HIST1H1C, HIST1H1B, HIST1H1A	264	13	17763	25.8785	0.0147942	0.00248103	0.0434405
SMART	SM00526:H15	5	1.47929	5.46405e-05	HIST1H1E, HIST1H1D, HIST1H1C, HIST1H1B, HIST1H1A	159	13	9131	22.0876	0.00642701	0.00321869	0.0625148
Annotation Cluster 5	Enrichment Score: 4.926200804374311
Category	Term	Count	%	PValue	Genes	List Total	Pop Hits	Pop Total	Fold Enrichment	Bonferroni	Benjamini	FDR
PIR_SUPERFAMILY	PIRSF002048:histone H2A	6	1.77515	9.97224e-07	HIST1H2AB, HIST2H3B, HIST1H2AF, HIST1H2AG, HIST1H2AD, HIST1H2AE, HIST2H2AB, HIST2H2AC, HIST1H3B, HIST1H2AI, HIST1H2AH, HIST1H3D, HIST1H2AK, HIST1H3E, HIST1H2AO, HIST1H2AN	128	13	8136	29.3365	0.000130628	6.53161e-05	0.00116289
INTERPRO	IPR002119:Histone H2A	6	1.77515	2.85549e-05	HIST1H2AB, HIST2H3B, HIST1H2AF, HIST1H2AG, HIST1H2AD, HIST1H2AE, HIST2H2AB, HIST2H2AC, HIST1H3B, HIST1H2AI, HIST1H2AH, HIST1H3D, HIST1H2AK, HIST1H3E, HIST1H2AO, HIST1H2AN	264	25	17763	16.1482	0.0139791	0.00281159	0.0410309
SMART	SM00414:H2A	6	1.77515	5.84688e-05	HIST1H2AB, HIST2H3B, HIST1H2AF, HIST1H2AG, HIST1H2AD, HIST1H2AE, HIST2H2AB, HIST2H2AC, HIST1H3B, HIST1H2AI, HIST1H2AH, HIST1H3D, HIST1H2AK, HIST1H3E, HIST1H2AO, HIST1H2AN	159	25	9131	13.7826	0.00687577	0.0022972	0.0668935
Annotation Cluster 6	Enrichment Score: 3.7476485817572804
Category	Term	Count	%	PValue	Genes	List Total	Pop Hits	Pop Total	Fold Enrichment	Bonferroni	Benjamini	FDR
GOTERM_BP_FAT	GO:0002495~antigen processing and presentation of peptide antigen via MHC class II	5	1.47929	6.93934e-05	H2-OA, H2-EB1, H2-AA, H2-AB1, H2-DMA	199	16	13588	21.3379	0.0784961	0.00582215	0.111869
GOTERM_BP_FAT	GO:0019886~antigen processing and presentation of exogenous peptide antigen via MHC class II	5	1.47929	6.93934e-05	H2-OA, H2-EB1, H2-AA, H2-AB1, H2-DMA	199	16	13588	21.3379	0.0784961	0.00582215	0.111869
GOTERM_BP_FAT	GO:0002478~antigen processing and presentation of exogenous peptide antigen	5	1.47929	0.000311694	H2-OA, H2-EB1, H2-AA, H2-AB1, H2-DMA	199	23	13588	14.8438	0.307352	0.0213703	0.501562
GOTERM_BP_FAT	GO:0019884~antigen processing and presentation of exogenous antigen	5	1.47929	0.000680833	H2-OA, H2-EB1, H2-AA, H2-AB1, H2-DMA	199	28	13588	12.1931	0.551701	0.0413469	1.09251
Annotation Cluster 7	Enrichment Score: 3.6621575678519274
Category	Term	Count	%	PValue	Genes	List Total	Pop Hits	Pop Total	Fold Enrichment	Bonferroni	Benjamini	FDR
GOTERM_CC_FAT	GO:0042611~MHC protein complex	8	2.36686	2.19004e-05	H2-EB2, H2-OA, H2-EB1, H2-AA, FCGRT, H2-AB1, H2-DMA, H2-Q7	208	52	12504	9.24852	0.00482834	0.000806348	0.0278946
INTERPRO	IPR003597:Immunoglobulin C1-set	8	2.36686	0.000229325	H2-EB2, H2-OA, H2-EB1, H2-AA, FCGRT, H2-AB1, H2-DMA, H2-Q7	264	83	17763	6.48521	0.106912	0.0160231	0.329077
GOTERM_BP_FAT	GO:0019882~antigen processing and presentation	8	2.36686	0.000273916	H2-EB2, H2-OA, H2-EB1, H2-AA, FCGRT, H2-AB1, H2-DMA, H2-Q7	199	87	13588	6.27875	0.275822	0.0199678	0.440897
SMART	SM00407:IGc1	8	2.36686	0.000561085	H2-EB2, H2-OA, H2-EB1, H2-AA, FCGRT, H2-AB1, H2-DMA, H2-Q7	159	83	9131	5.5352	0.0640813	0.0164203	0.640249
INTERPRO	IPR003006:Immunoglobulin/major histocompatibility complex, conserved site	8	2.36686	0.000633379	H2-EB2, H2-OA, H2-EB1, H2-AA, FCGRT, H2-AB1, H2-DMA, H2-Q7	264	98	17763	5.49258	0.268278	0.0382919	0.906438
Annotation Cluster 8	Enrichment Score: 3.335131735786799
Category	Term	Count	%	PValue	Genes	List Total	Pop Hits	Pop Total	Fold Enrichment	Bonferroni	Benjamini	FDR
KEGG_PATHWAY	mmu05330:Allograft rejection	7	2.07101	0.00039784	TNF, H2-OA, H2-EB1, H2-AA, H2-AB1, H2-DMA, H2-Q7	98	58	5738	7.0665	0.0382455	0.00970166	0.439017
KEGG_PATHWAY	mmu05332:Graft-versus-host disease	7	2.07101	0.00039784	TNF, H2-OA, H2-EB1, H2-AA, H2-AB1, H2-DMA, H2-Q7	98	58	5738	7.0665	0.0382455	0.00970166	0.439017
KEGG_PATHWAY	mmu04940:Type I diabetes mellitus	7	2.07101	0.000624004	TNF, H2-OA, H2-EB1, H2-AA, H2-AB1, H2-DMA, H2-Q7	98	63	5738	6.50567	0.0593381	0.0121598	0.687807
Annotation Cluster 9	Enrichment Score: 2.3519052186583664
Category	Term	Count	%	PValue	Genes	List Total	Pop Hits	Pop Total	Fold Enrichment	Bonferroni	Benjamini	FDR
GOTERM_BP_FAT	GO:0048002~antigen processing and presentation of peptide antigen	6	1.77515	0.000142108	H2-OA, H2-EB1, H2-AA, H2-AB1, H2-DMA, H2-Q7	199	35	13588	11.7054	0.154151	0.0110989	0.228966
KEGG_PATHWAY	mmu05320:Autoimmune thyroid disease	6	1.77515	0.00712751	H2-OA, H2-EB1, H2-AA, H2-AB1, H2-DMA, H2-Q7	98	72	5738	4.87925	0.503909	0.0952914	7.60449
KEGG_PATHWAY	mmu04612:Antigen processing and presentation	6	1.77515	0.018448	H2-OA, H2-EB1, H2-AA, H2-AB1, H2-DMA, H2-Q7	98	91	5738	3.86051	0.838748	0.203954	18.6075
KEGG_PATHWAY	mmu05416:Viral myocarditis	6	1.77515	0.0209351	H2-OA, H2-EB1, H2-AA, H2-AB1, H2-DMA, H2-Q7	98	94	5738	3.7373	0.874245	0.205768	20.859
Annotation Cluster 10	Enrichment Score: 1.9960549738955222
Category	Term	Count	%	PValue	Genes	List Total	Pop Hits	Pop Total	Fold Enrichment	Bonferroni	Benjamini	FDR
GOTERM_MF_FAT	GO:0005070~SH3/SH2 adaptor activity	4	1.18343	0.00189939	SH2D2A, LAT, SH2B2, GRB7	199	17	13288	15.7115	0.468045	0.468045	2.54682
GOTERM_MF_FAT	GO:0030674~protein binding, bridging	4	1.18343	0.0128006	SH2D2A, LAT, SH2B2, GRB7	199	33	13288	8.0938	0.986119	0.882182	16.039
GOTERM_MF_FAT	GO:0060090~molecular adaptor activity	4	1.18343	0.042266	SH2D2A, LAT, SH2B2, GRB7	199	52	13288	5.13645	0.999999	0.796696	44.3449
Annotation Cluster 11	Enrichment Score: 1.7176017802645092
Category	Term	Count	%	PValue	Genes	List Total	Pop Hits	Pop Total	Fold Enrichment	Bonferroni	Benjamini	FDR
GOTERM_MF_FAT	GO:0005525~GTP binding	12	3.5503	0.0171434	GNA15, GIMAP4, RAB37, RRAD, RRAS, TGTP1, RAB6B, TUBA1A, DOCK6, RAB20, RRAGB, IRGC1	199	354	13288	2.26352	0.996788	0.761942	20.9147
GOTERM_MF_FAT	GO:0032561~guanyl ribonucleotide binding	12	3.5503	0.0202558	GNA15, GIMAP4, RAB37, RRAD, RRAS, TGTP1, RAB6B, TUBA1A, DOCK6, RAB20, RRAGB, IRGC1	199	363	13288	2.2074	0.998879	0.677717	24.2461
GOTERM_MF_FAT	GO:0019001~guanyl nucleotide binding	12	3.5503	0.0202558	GNA15, GIMAP4, RAB37, RRAD, RRAS, TGTP1, RAB6B, TUBA1A, DOCK6, RAB20, RRAGB, IRGC1	199	363	13288	2.2074	0.998879	0.677717	24.2461
Annotation Cluster 12	Enrichment Score: 1.619757748375503
Category	Term	Count	%	PValue	Genes	List Total	Pop Hits	Pop Total	Fold Enrichment	Bonferroni	Benjamini	FDR
GOTERM_BP_FAT	GO:0006915~apoptosis	14	4.14201	0.0187729	TRAF1, TNF, TNFRSF12A, PGLYRP1, NLRP1A, PMAIP1, DNASE2A, DNASE1, CASP4, BCL2A1A, BBC3, ENDOG, DAP, APBB1	199	465	13588	2.05578	1	0.59057	26.3374
GOTERM_BP_FAT	GO:0012501~programmed cell death	14	4.14201	0.0212593	TRAF1, TNF, TNFRSF12A, PGLYRP1, NLRP1A, PMAIP1, DNASE2A, DNASE1, CASP4, BCL2A1A, BBC3, ENDOG, DAP, APBB1	199	473	13588	2.02101	1	0.569919	29.2911
GOTERM_BP_FAT	GO:0008219~cell death	14	4.14201	0.0346454	TRAF1, TNF, TNFRSF12A, PGLYRP1, NLRP1A, PMAIP1, DNASE2A, DNASE1, CASP4, BCL2A1A, BBC3, ENDOG, DAP, APBB1	199	507	13588	1.88548	1	0.64598	43.3751
Annotation Cluster 13	Enrichment Score: 1.5608955407705294
Category	Term	Count	%	PValue	Genes	List Total	Pop Hits	Pop Total	Fold Enrichment	Bonferroni	Benjamini	FDR
INTERPRO	IPR001003:MHC class II, alpha chain, N-terminal	3	0.887574	0.000648776	H2-OA, H2-AA, H2-DMA	264	3	17763	67.2841	0.273815	0.0349255	0.928378
GOTERM_BP_FAT	GO:0045580~regulation of T cell differentiation	3	0.887574	0.154637	H2-OA, H2-AA, H2-DMA	199	48	13588	4.26759	1	0.950131	93.3435
GOTERM_BP_FAT	GO:0045619~regulation of lymphocyte differentiation	3	0.887574	0.206969	H2-OA, H2-AA, H2-DMA	199	58	13588	3.5318	1	0.967111	97.6253
Annotation Cluster 14	Enrichment Score: 1.5191730143813307
Category	Term	Count	%	PValue	Genes	List Total	Pop Hits	Pop Total	Fold Enrichment	Bonferroni	Benjamini	FDR
GOTERM_BP_FAT	GO:0043065~positive regulation of apoptosis	9	2.66272	0.0290012	CASP4, TNF, BBC3, APOE, ENDOG, NLRP1A, PMAIP1, APBB1, IKBIP	199	248	13588	2.47795	1	0.628621	37.7923
GOTERM_BP_FAT	GO:0043068~positive regulation of programmed cell death	9	2.66272	0.0303194	CASP4, TNF, BBC3, APOE, ENDOG, NLRP1A, PMAIP1, APBB1, IKBIP	199	250	13588	2.45813	1	0.634859	39.1405
GOTERM_BP_FAT	GO:0010942~positive regulation of cell death	9	2.66272	0.0315024	CASP4, TNF, BBC3, APOE, ENDOG, NLRP1A, PMAIP1, APBB1, IKBIP	199	252	13588	2.43862	1	0.619719	40.3271
Annotation Cluster 15	Enrichment Score: 1.5128170839185706
Category	Term	Count	%	PValue	Genes	List Total	Pop Hits	Pop Total	Fold Enrichment	Bonferroni	Benjamini	FDR
GOTERM_CC_FAT	GO:0034362~low-density lipoprotein particle	3	0.887574	0.00542237	LDLR, APOE, APOF	208	7	12504	25.7637	0.699288	0.139465	6.69176
GOTERM_CC_FAT	GO:0034358~plasma lipoprotein particle	3	0.887574	0.07306	LDLR, APOE, APOF	208	27	12504	6.67949	1	0.698084	61.9565
GOTERM_CC_FAT	GO:0032994~protein-lipid complex	3	0.887574	0.07306	LDLR, APOE, APOF	208	27	12504	6.67949	1	0.698084	61.9565
Annotation Cluster 16	Enrichment Score: 1.3445585857232047
Category	Term	Count	%	PValue	Genes	List Total	Pop Hits	Pop Total	Fold Enrichment	Bonferroni	Benjamini	FDR
SP_PIR_KEYWORDS	Endonuclease	5	1.47929	0.0183261	DNASE1, ENDOG, DNASE2A, DNASE1L1, TSEN34	278	65	17854	4.94023	0.994261	0.291091	21.6847
GOTERM_MF_FAT	GO:0004519~endonuclease activity	5	1.47929	0.0679083	DNASE1, ENDOG, DNASE2A, DNASE1L1, TSEN34	199	103	13288	3.24145	1	0.903166	61.4901
SP_PIR_KEYWORDS	nuclease	5	1.47929	0.0743585	DNASE1, ENDOG, DNASE2A, DNASE1L1, TSEN34	278	102	17854	3.14819	1	0.592715	63.9803
Annotation Cluster 17	Enrichment Score: 1.1955938393634191
Category	Term	Count	%	PValue	Genes	List Total	Pop Hits	Pop Total	Fold Enrichment	Bonferroni	Benjamini	FDR
INTERPRO	IPR002401:Cytochrome P450, E-class, group I	5	1.47929	0.0200956	CYP27A1, CYP4F18, CYP2D22, CYP4F16, CYP4V3	264	70	17763	4.80601	0.999955	0.565692	25.3046
COG_ONTOLOGY	Secondary metabolites biosynthesis, transport, and catabolism	5	1.47929	0.0310904	CYP27A1, CYP4F18, CYP2D22, CYP4F16, CYP4V3	24	109	2040	3.89908	0.247426	0.247426	16.6204
INTERPRO	IPR017973:Cytochrome P450, C-terminal region	5	1.47929	0.0321944	CYP27A1, CYP4F18, CYP2D22, CYP4F16, CYP4V3	264	81	17763	4.15334	1	0.658883	37.5188
INTERPRO	IPR001128:Cytochrome P450	5	1.47929	0.040257	CYP27A1, CYP4F18, CYP2D22, CYP4F16, CYP4V3	264	87	17763	3.8669	1	0.696266	44.597
INTERPRO	IPR017972:Cytochrome P450, conserved site	5	1.47929	0.0431771	CYP27A1, CYP4F18, CYP2D22, CYP4F16, CYP4V3	264	89	17763	3.78001	1	0.701463	46.9709
SP_PIR_KEYWORDS	Monooxygenase	5	1.47929	0.0874525	CYP27A1, CYP4F18, CYP2D22, CYP4F16, CYP4V3	278	108	17854	2.97329	1	0.611575	70.1617
GOTERM_MF_FAT	GO:0020037~heme binding	5	1.47929	0.167915	CYP27A1, CYP4F18, CYP2D22, CYP4F16, CYP4V3	199	144	13288	2.31854	1	0.966307	91.7449
SP_PIR_KEYWORDS	heme	5	1.47929	0.179377	CYP27A1, CYP4F18, CYP2D22, CYP4F16, CYP4V3	278	142	17854	2.26137	1	0.783921	92.665
GOTERM_MF_FAT	GO:0046906~tetrapyrrole binding	5	1.47929	0.18855	CYP27A1, CYP4F18, CYP2D22, CYP4F16, CYP4V3	199	151	13288	2.21106	1	0.97403	94.1286
Annotation Cluster 18	Enrichment Score: 1.1951597635512499
Category	Term	Count	%	PValue	Genes	List Total	Pop Hits	Pop Total	Fold Enrichment	Bonferroni	Benjamini	FDR
UP_SEQ_FEATURE	domain:N-terminal Ras-GEF	3	0.887574	0.0325796	RASGRP4, RAPGEF4, RALGDS	271	17	16021	10.4326	1	0.970413	39.5635
INTERPRO	IPR019804:Ras guanine-nucleotide exchange factor, conserved site	3	0.887574	0.048674	RASGRP4, RAPGEF4, RALGDS	264	24	17763	8.41051	1	0.726029	51.1851
UP_SEQ_FEATURE	domain:Ras-GEF	3	0.887574	0.0612459	RASGRP4, RAPGEF4, RALGDS	271	24	16021	7.38976	1	0.980129	61.745
INTERPRO	IPR001895:Guanine-nucleotide dissociation stimulator CDC25	3	0.887574	0.064161	RASGRP4, RAPGEF4, RALGDS	264	28	17763	7.20901	1	0.804967	61.4427
INTERPRO	IPR000651:Guanine nucleotide exchange factor for Ras-like GTPases, N-terminal	3	0.887574	0.0724431	RASGRP4, RAPGEF4, RALGDS	264	30	17763	6.72841	1	0.828888	66.0669
INTERPRO	IPR008937:Ras guanine nucleotide exchange factor	3	0.887574	0.0767066	RASGRP4, RAPGEF4, RALGDS	264	31	17763	6.51136	1	0.832777	68.241
SMART	SM00147:RasGEF	3	0.887574	0.0839348	RASGRP4, RAPGEF4, RALGDS	159	28	9131	6.15296	0.999968	0.821672	63.3334
SMART	SM00229:RasGEFN	3	0.887574	0.0944844	RASGRP4, RAPGEF4, RALGDS	159	30	9131	5.74277	0.999992	0.812333	67.8856
Annotation Cluster 19	Enrichment Score: 1.1529469173431328
Category	Term	Count	%	PValue	Genes	List Total	Pop Hits	Pop Total	Fold Enrichment	Bonferroni	Benjamini	FDR
GOTERM_BP_FAT	GO:0051249~regulation of lymphocyte activation	6	1.77515	0.0595761	LAT, H2-OA, TBX21, H2-AA, H2-DMA, PDCD1LG2	199	144	13588	2.84506	1	0.778529	62.87
GOTERM_BP_FAT	GO:0002694~regulation of leukocyte activation	6	1.77515	0.0747835	LAT, H2-OA, TBX21, H2-AA, H2-DMA, PDCD1LG2	199	154	13588	2.66031	1	0.828097	71.4554
GOTERM_BP_FAT	GO:0050865~regulation of cell activation	6	1.77515	0.0780335	LAT, H2-OA, TBX21, H2-AA, H2-DMA, PDCD1LG2	199	156	13588	2.62621	1	0.83566	73.0304
Annotation Cluster 20	Enrichment Score: 1.0701580408961815
Category	Term	Count	%	PValue	Genes	List Total	Pop Hits	Pop Total	Fold Enrichment	Bonferroni	Benjamini	FDR
UP_SEQ_FEATURE	domain:SH2	5	1.47929	0.0656169	SH2D2A, STAT4, SOCS3, SH2B2, GRB7	271	90	16021	3.28434	1	0.979435	64.3654
SP_PIR_KEYWORDS	SH2 domain	5	1.47929	0.0764669	SH2D2A, STAT4, SOCS3, SH2B2, GRB7	278	103	17854	3.11762	1	0.588424	65.0496
INTERPRO	IPR000980:SH2 motif	5	1.47929	0.0828546	SH2D2A, STAT4, SOCS3, SH2B2, GRB7	264	111	17763	3.03081	1	0.843371	71.1486
SMART	SM00252:SH2	5	1.47929	0.126056	SH2D2A, STAT4, SOCS3, SH2B2, GRB7	159	111	9131	2.58683	1	0.862948	78.6047
Annotation Cluster 21	Enrichment Score: 0.9356185974832218
Category	Term	Count	%	PValue	Genes	List Total	Pop Hits	Pop Total	Fold Enrichment	Bonferroni	Benjamini	FDR
INTERPRO	IPR001496:SOCS protein, C-terminal	3	0.887574	0.0991205	SOCS3, SPSB2, NEURL2	264	36	17763	5.60701	1	0.88284	77.6912
UP_SEQ_FEATURE	domain:SOCS box	3	0.887574	0.122838	SOCS3, SPSB2, NEURL2	271	36	16021	4.92651	1	0.998498	86.3665
SMART	SM00253:SOCS	3	0.887574	0.12813	SOCS3, SPSB2, NEURL2	159	36	9131	4.78564	1	0.834324	79.1787
Annotation Cluster 22	Enrichment Score: 0.8402237150468505
Category	Term	Count	%	PValue	Genes	List Total	Pop Hits	Pop Total	Fold Enrichment	Bonferroni	Benjamini	FDR
INTERPRO	IPR013753:Ras	5	1.47929	0.105238	RAB37, RRAD, RRAS, RAB6B, RAB20	264	121	17763	2.78033	1	0.888398	79.7723
INTERPRO	IPR001806:Ras GTPase	5	1.47929	0.127472	RAB37, RRAD, RRAS, RAB6B, RAB20	264	130	17763	2.58785	1	0.909366	85.9108
INTERPRO	IPR005225:Small GTP-binding protein	5	1.47929	0.224771	RAB37, RRAD, RRAS, RAB6B, RAB20	264	164	17763	2.05134	1	0.980206	97.4243
Annotation Cluster 23	Enrichment Score: 0.7783023584129715
Category	Term	Count	%	PValue	Genes	List Total	Pop Hits	Pop Total	Fold Enrichment	Bonferroni	Benjamini	FDR
GOTERM_BP_FAT	GO:0052548~regulation of endopeptidase activity	3	0.887574	0.164901	BCL2A1D, BBC3, NLRP1A	199	50	13588	4.09688	1	0.955922	94.5339
GOTERM_BP_FAT	GO:0043281~regulation of caspase activity	3	0.887574	0.164901	BCL2A1D, BBC3, NLRP1A	199	50	13588	4.09688	1	0.955922	94.5339
GOTERM_BP_FAT	GO:0052547~regulation of peptidase activity	3	0.887574	0.170077	BCL2A1D, BBC3, NLRP1A	199	51	13588	4.01655	1	0.958526	95.0555
Annotation Cluster 24	Enrichment Score: 0.7656765351543556
Category	Term	Count	%	PValue	Genes	List Total	Pop Hits	Pop Total	Fold Enrichment	Bonferroni	Benjamini	FDR
GOTERM_BP_FAT	GO:0051251~positive regulation of lymphocyte activation	4	1.18343	0.157588	TBX21, H2-AA, H2-DMA, PDCD1LG2	199	94	13588	2.90559	1	0.950958	93.7085
GOTERM_BP_FAT	GO:0002696~positive regulation of leukocyte activation	4	1.18343	0.175354	TBX21, H2-AA, H2-DMA, PDCD1LG2	199	99	13588	2.75884	1	0.959192	95.5389
GOTERM_BP_FAT	GO:0050867~positive regulation of cell activation	4	1.18343	0.182613	TBX21, H2-AA, H2-DMA, PDCD1LG2	199	101	13588	2.70421	1	0.961377	96.1318
Annotation Cluster 25	Enrichment Score: 0.7242634336126592
Category	Term	Count	%	PValue	Genes	List Total	Pop Hits	Pop Total	Fold Enrichment	Bonferroni	Benjamini	FDR
INTERPRO	IPR002659:Glycosyl transferase, family 31	3	0.887574	0.0201957	B3GNT9, B3GNT7, B3GNT3	264	15	17763	13.4568	0.999957	0.538707	25.4142
GOTERM_MF_FAT	GO:0008378~galactosyltransferase activity	3	0.887574	0.0775063	B3GNT9, B3GNT7, B3GNT3	199	31	13288	6.46199	1	0.912394	66.5362
GOTERM_BP_FAT	GO:0006486~protein amino acid glycosylation	3	0.887574	0.38358	B3GNT9, B3GNT7, B3GNT3	199	91	13588	2.25104	1	0.995378	99.9592
GOTERM_BP_FAT	GO:0043413~biopolymer glycosylation	3	0.887574	0.38358	B3GNT9, B3GNT7, B3GNT3	199	91	13588	2.25104	1	0.995378	99.9592
GOTERM_BP_FAT	GO:0070085~glycosylation	3	0.887574	0.38358	B3GNT9, B3GNT7, B3GNT3	199	91	13588	2.25104	1	0.995378	99.9592
GOTERM_BP_FAT	GO:0009101~glycoprotein biosynthetic process	3	0.887574	0.510807	B3GNT9, B3GNT7, B3GNT3	199	117	13588	1.75081	1	0.997957	99.999
Annotation Cluster 26	Enrichment Score: 0.7149677707296784
Category	Term	Count	%	PValue	Genes	List Total	Pop Hits	Pop Total	Fold Enrichment	Bonferroni	Benjamini	FDR
GOTERM_BP_FAT	GO:0042981~regulation of apoptosis	12	3.5503	0.184343	TRAF1, BCL2A1D, CASP4, TNF, BCL2A1A, BBC3, APOE, ENDOG, NLRP1A, PMAIP1, APBB1, IKBIP	199	553	13588	1.48169	1	0.960979	96.2618
GOTERM_BP_FAT	GO:0043067~regulation of programmed cell death	12	3.5503	0.194844	TRAF1, BCL2A1D, CASP4, TNF, BCL2A1A, BBC3, APOE, ENDOG, NLRP1A, PMAIP1, APBB1, IKBIP	199	560	13588	1.46317	1	0.965235	96.9668
GOTERM_BP_FAT	GO:0010941~regulation of cell death	12	3.5503	0.199427	TRAF1, BCL2A1D, CASP4, TNF, BCL2A1A, BBC3, APOE, ENDOG, NLRP1A, PMAIP1, APBB1, IKBIP	199	563	13588	1.45538	1	0.963728	97.2336
Annotation Cluster 27	Enrichment Score: 0.6595577637252179
Category	Term	Count	%	PValue	Genes	List Total	Pop Hits	Pop Total	Fold Enrichment	Bonferroni	Benjamini	FDR
GOTERM_BP_FAT	GO:0008406~gonad development	4	1.18343	0.137077	AFP, INSL3, NKX2-1, LFNG	199	88	13588	3.1037	1	0.939261	90.7261
GOTERM_BP_FAT	GO:0045137~development of primary sexual characteristics	4	1.18343	0.193648	AFP, INSL3, NKX2-1, LFNG	199	104	13588	2.62621	1	0.965974	96.8933
GOTERM_BP_FAT	GO:0048608~reproductive structure development	4	1.18343	0.294371	AFP, INSL3, NKX2-1, LFNG	199	130	13588	2.10097	1	0.987342	99.6389
GOTERM_BP_FAT	GO:0007548~sex differentiation	4	1.18343	0.294371	AFP, INSL3, NKX2-1, LFNG	199	130	13588	2.10097	1	0.987342	99.6389
Annotation Cluster 28	Enrichment Score: 0.6586267820567206
Category	Term	Count	%	PValue	Genes	List Total	Pop Hits	Pop Total	Fold Enrichment	Bonferroni	Benjamini	FDR
GOTERM_BP_FAT	GO:0022602~ovulation cycle process	3	0.887574	0.149554	AFP, NKX2-1, LFNG	199	47	13588	4.35839	1	0.949294	92.6677
GOTERM_BP_FAT	GO:0042698~ovulation cycle	3	0.887574	0.154637	AFP, NKX2-1, LFNG	199	48	13588	4.26759	1	0.950131	93.3435
GOTERM_BP_FAT	GO:0046660~female sex differentiation	3	0.887574	0.239199	AFP, NKX2-1, LFNG	199	64	13588	3.20069	1	0.980305	98.7839
GOTERM_BP_FAT	GO:0048511~rhythmic process	3	0.887574	0.419394	AFP, NKX2-1, LFNG	199	98	13588	2.09025	1	0.996715	99.9845
Annotation Cluster 29	Enrichment Score: 0.6478881499925403
Category	Term	Count	%	PValue	Genes	List Total	Pop Hits	Pop Total	Fold Enrichment	Bonferroni	Benjamini	FDR
GOTERM_BP_FAT	GO:0002819~regulation of adaptive immune response	3	0.887574	0.196329	FCER2A, TBX21, H2-Q7	199	56	13588	3.65793	1	0.96315	97.0558
GOTERM_BP_FAT	GO:0002822~regulation of adaptive immune response based on somatic recombination of immune receptors built from immunoglobulin superfamily domains	3	0.887574	0.196329	FCER2A, TBX21, H2-Q7	199	56	13588	3.65793	1	0.96315	97.0558
GOTERM_BP_FAT	GO:0002706~regulation of lymphocyte mediated immunity	3	0.887574	0.244601	FCER2A, TBX21, H2-Q7	199	65	13588	3.15145	1	0.980431	98.9159
GOTERM_BP_FAT	GO:0002703~regulation of leukocyte mediated immunity	3	0.887574	0.271657	FCER2A, TBX21, H2-Q7	199	70	13588	2.92635	1	0.984938	99.3981
Annotation Cluster 30	Enrichment Score: 0.6293725834890525
Category	Term	Count	%	PValue	Genes	List Total	Pop Hits	Pop Total	Fold Enrichment	Bonferroni	Benjamini	FDR
INTERPRO	IPR001452:Src homology-3 domain	6	1.77515	0.20203	PACSIN1, STAC2, PRMT2, MAP3K10, MYO1F, ARHGAP9	264	211	17763	1.91329	1	0.972377	96.0973
SP_PIR_KEYWORDS	sh3 domain	6	1.77515	0.212117	PACSIN1, STAC2, PRMT2, MAP3K10, MYO1F, ARHGAP9	278	204	17854	1.88891	1	0.826296	95.7172
SMART	SM00326:SH3	6	1.77515	0.301919	PACSIN1, STAC2, PRMT2, MAP3K10, MYO1F, ARHGAP9	159	211	9131	1.63301	1	0.970821	98.3647
Annotation Cluster 31	Enrichment Score: 0.588995291164259
Category	Term	Count	%	PValue	Genes	List Total	Pop Hits	Pop Total	Fold Enrichment	Bonferroni	Benjamini	FDR
UP_SEQ_FEATURE	short sequence motif:Effector region	4	1.18343	0.202592	RAB37, RRAS, RAB6B, RAB20	271	92	16021	2.57035	1	0.999973	96.7997
UP_SEQ_FEATURE	lipid moiety-binding region:S-geranylgeranyl cysteine	4	1.18343	0.215695	RAB37, RRAS, RAB6B, RAB20	271	95	16021	2.48918	1	0.999976	97.5124
SP_PIR_KEYWORDS	prenylation	4	1.18343	0.391337	RAB37, RRAS, RAB6B, RAB20	278	145	17854	1.77167	1	0.950774	99.8586
Annotation Cluster 32	Enrichment Score: 0.5354104889098528
Category	Term	Count	%	PValue	Genes	List Total	Pop Hits	Pop Total	Fold Enrichment	Bonferroni	Benjamini	FDR
INTERPRO	IPR001304:C-type lectin	4	1.18343	0.254513	FCER2A, CAR15, CLEC2G, CD209C	264	118	17763	2.28082	1	0.987574	98.532
INTERPRO	IPR016186:C-type lectin-like	4	1.18343	0.290604	FCER2A, CAR15, CLEC2G, CD209C	264	127	17763	2.11918	1	0.992063	99.2806
SMART	SM00034:CLECT	4	1.18343	0.334778	FCER2A, CAR15, CLEC2G, CD209C	159	118	9131	1.9467	1	0.975278	99.0582
Annotation Cluster 33	Enrichment Score: 0.5322323955950566
Category	Term	Count	%	PValue	Genes	List Total	Pop Hits	Pop Total	Fold Enrichment	Bonferroni	Benjamini	FDR
INTERPRO	IPR002353:Type II antifreeze protein	3	0.887574	0.123088	FCER2A, CLEC2G, CD209C	264	41	17763	4.92323	1	0.909131	84.8585
UP_SEQ_FEATURE	domain:C-type lectin	3	0.887574	0.449702	FCER2A, CLEC2G, CD209C	271	90	16021	1.9706	1	1	99.9886
INTERPRO	IPR018378:C-type lectin, conserved site	3	0.887574	0.457258	FCER2A, CLEC2G, CD209C	264	104	17763	1.94089	1	0.99964	99.9847
Annotation Cluster 34	Enrichment Score: 0.4170419395012843
Category	Term	Count	%	PValue	Genes	List Total	Pop Hits	Pop Total	Fold Enrichment	Bonferroni	Benjamini	FDR
GOTERM_BP_FAT	GO:0007411~axon guidance	4	1.18343	0.171756	ALCAM, NKX2-1, L1CAM, APBB1	199	98	13588	2.787	1	0.958051	95.2144
GOTERM_BP_FAT	GO:0007409~axonogenesis	4	1.18343	0.425412	ALCAM, NKX2-1, L1CAM, APBB1	199	163	13588	1.67562	1	0.9969	99.9869
GOTERM_BP_FAT	GO:0048812~neuron projection morphogenesis	4	1.18343	0.474694	ALCAM, NKX2-1, L1CAM, APBB1	199	176	13588	1.55185	1	0.997327	99.9969
GOTERM_BP_FAT	GO:0031175~neuron projection development	4	1.18343	0.619008	ALCAM, NKX2-1, L1CAM, APBB1	199	218	13588	1.25287	1	0.999064	100
Annotation Cluster 35	Enrichment Score: 0.3532266310977732
Category	Term	Count	%	PValue	Genes	List Total	Pop Hits	Pop Total	Fold Enrichment	Bonferroni	Benjamini	FDR
GOTERM_BP_FAT	GO:0048858~cell projection morphogenesis	5	1.47929	0.33995	ALCAM, BBS2, NKX2-1, L1CAM, APBB1	199	202	13588	1.69013	1	0.99322	99.877
GOTERM_BP_FAT	GO:0032990~cell part morphogenesis	5	1.47929	0.373106	ALCAM, BBS2, NKX2-1, L1CAM, APBB1	199	212	13588	1.61041	1	0.995208	99.9464
GOTERM_BP_FAT	GO:0030030~cell projection organization	5	1.47929	0.687184	ALCAM, BBS2, NKX2-1, L1CAM, APBB1	199	319	13588	1.07024	1	0.999543	100
Annotation Cluster 36	Enrichment Score: 0.32470490270239016
Category	Term	Count	%	PValue	Genes	List Total	Pop Hits	Pop Total	Fold Enrichment	Bonferroni	Benjamini	FDR
GOTERM_BP_FAT	GO:0006874~cellular calcium ion homeostasis	3	0.887574	0.38358	GNA15, APOE, RYR1	199	91	13588	2.25104	1	0.995378	99.9592
GOTERM_BP_FAT	GO:0055074~calcium ion homeostasis	3	0.887574	0.404168	GNA15, APOE, RYR1	199	95	13588	2.15625	1	0.996287	99.9764
GOTERM_BP_FAT	GO:0006875~cellular metal ion homeostasis	3	0.887574	0.429435	GNA15, APOE, RYR1	199	100	13588	2.04844	1	0.996967	99.9883
GOTERM_BP_FAT	GO:0055065~metal ion homeostasis	3	0.887574	0.458996	GNA15, APOE, RYR1	199	106	13588	1.93249	1	0.997473	99.995
GOTERM_BP_FAT	GO:0030005~cellular di-, tri-valent inorganic cation homeostasis	3	0.887574	0.584249	GNA15, APOE, RYR1	199	134	13588	1.52869	1	0.998838	99.9999
GOTERM_BP_FAT	GO:0055066~di-, tri-valent inorganic cation homeostasis	3	0.887574	0.631028	GNA15, APOE, RYR1	199	146	13588	1.40304	1	0.999118	100
Annotation Cluster 37	Enrichment Score: 0.31895417598585873
Category	Term	Count	%	PValue	Genes	List Total	Pop Hits	Pop Total	Fold Enrichment	Bonferroni	Benjamini	FDR
GOTERM_BP_FAT	GO:0048667~cell morphogenesis involved in neuron differentiation	5	1.47929	0.274024	ALCAM, NKX2-1, SPR, L1CAM, APBB1	199	182	13588	1.87586	1	0.984877	99.4288
GOTERM_BP_FAT	GO:0000904~cell morphogenesis involved in differentiation	5	1.47929	0.373106	ALCAM, NKX2-1, SPR, L1CAM, APBB1	199	212	13588	1.61041	1	0.995208	99.9464
GOTERM_BP_FAT	GO:0048666~neuron development	5	1.47929	0.618841	ALCAM, NKX2-1, SPR, L1CAM, APBB1	199	292	13588	1.1692	1	0.999101	100
GOTERM_BP_FAT	GO:0030182~neuron differentiation	5	1.47929	0.837498	ALCAM, NKX2-1, SPR, L1CAM, APBB1	199	399	13588	0.855657	1	0.999963	100
Annotation Cluster 38	Enrichment Score: 0.3175627881324868
Category	Term	Count	%	PValue	Genes	List Total	Pop Hits	Pop Total	Fold Enrichment	Bonferroni	Benjamini	FDR
GOTERM_BP_FAT	GO:0010558~negative regulation of macromolecule biosynthetic process	8	2.36686	0.409582	TNF, AES, CCDC85B, MAP3K10, SIRT5, NKX2-1, RARA, APBB1	199	418	13588	1.30682	1	0.996273	99.9796
GOTERM_BP_FAT	GO:0009890~negative regulation of biosynthetic process	8	2.36686	0.446781	TNF, AES, CCDC85B, MAP3K10, SIRT5, NKX2-1, RARA, APBB1	199	434	13588	1.25864	1	0.997288	99.9929
GOTERM_BP_FAT	GO:0010605~negative regulation of macromolecule metabolic process	8	2.36686	0.609363	TNF, AES, CCDC85B, MAP3K10, SIRT5, NKX2-1, RARA, APBB1	199	506	13588	1.07955	1	0.999055	100
Annotation Cluster 39	Enrichment Score: 0.27442245321845776
Category	Term	Count	%	PValue	Genes	List Total	Pop Hits	Pop Total	Fold Enrichment	Bonferroni	Benjamini	FDR
GOTERM_BP_FAT	GO:0016481~negative regulation of transcription	7	2.07101	0.467408	TNF, AES, CCDC85B, MAP3K10, SIRT5, NKX2-1, RARA	199	372	13588	1.28487	1	0.997484	99.9961
GOTERM_BP_FAT	GO:0045934~negative regulation of nucleobase, nucleoside, nucleotide and nucleic acid metabolic process	7	2.07101	0.514102	TNF, AES, CCDC85B, MAP3K10, SIRT5, NKX2-1, RARA	199	397	13588	1.20395	1	0.997983	99.9991
GOTERM_BP_FAT	GO:0051172~negative regulation of nitrogen compound metabolic process	7	2.07101	0.531233	TNF, AES, CCDC85B, MAP3K10, SIRT5, NKX2-1, RARA	199	401	13588	1.19194	1	0.998136	99.9995
GOTERM_BP_FAT	GO:0010629~negative regulation of gene expression	7	2.07101	0.553746	TNF, AES, CCDC85B, MAP3K10, SIRT5, NKX2-1, RARA	199	410	13588	1.16578	1	0.998303	99.9998
GOTERM_BP_FAT	GO:0031327~negative regulation of cellular biosynthetic process	7	2.07101	0.600547	TNF, AES, CCDC85B, MAP3K10, SIRT5, NKX2-1, RARA	199	430	13588	1.11156	1	0.999022	100
Annotation Cluster 40	Enrichment Score: 0.2597728249560435
Category	Term	Count	%	PValue	Genes	List Total	Pop Hits	Pop Total	Fold Enrichment	Bonferroni	Benjamini	FDR
UP_SEQ_FEATURE	zinc finger region:C2H2-type 12	3	0.887574	0.299649	ZFP467, ZFP28, ZSCAN2	271	65	16021	2.72853	1	0.999994	99.5551
UP_SEQ_FEATURE	zinc finger region:C2H2-type 11	3	0.887574	0.343023	ZFP467, ZFP28, ZSCAN2	271	72	16021	2.46325	1	0.999999	99.8317
UP_SEQ_FEATURE	zinc finger region:C2H2-type 10	3	0.887574	0.449702	ZFP467, ZFP28, ZSCAN2	271	90	16021	1.9706	1	1	99.9886
UP_SEQ_FEATURE	zinc finger region:C2H2-type 9	3	0.887574	0.504651	ZFP467, ZFP28, ZSCAN2	271	100	16021	1.77354	1	1	99.9977
UP_SEQ_FEATURE	zinc finger region:C2H2-type 8	3	0.887574	0.594184	ZFP467, ZFP28, ZSCAN2	271	118	16021	1.503	1	1	99.9999
UP_SEQ_FEATURE	zinc finger region:C2H2-type 7	3	0.887574	0.638469	ZFP467, ZFP28, ZSCAN2	271	128	16021	1.38558	1	1	100
UP_SEQ_FEATURE	zinc finger region:C2H2-type 6	3	0.887574	0.725841	ZFP467, ZFP28, ZSCAN2	271	151	16021	1.17453	1	1	100
UP_SEQ_FEATURE	zinc finger region:C2H2-type 5	3	0.887574	0.826511	ZFP467, ZFP28, ZSCAN2	271	187	16021	0.948418	1	1	100
UP_SEQ_FEATURE	zinc finger region:C2H2-type 4	3	0.887574	0.865051	ZFP467, ZFP28, ZSCAN2	271	206	16021	0.860943	1	1	100
Annotation Cluster 41	Enrichment Score: 0.25937941989165536
Category	Term	Count	%	PValue	Genes	List Total	Pop Hits	Pop Total	Fold Enrichment	Bonferroni	Benjamini	FDR
GOTERM_BP_FAT	GO:0016477~cell migration	5	1.47929	0.46778	TNF, TNFRSF12A, NKX2-1, CELA2A, APBB1	199	240	13588	1.42253	1	0.997378	99.9962
GOTERM_BP_FAT	GO:0051674~localization of cell	5	1.47929	0.596912	TNF, TNFRSF12A, NKX2-1, CELA2A, APBB1	199	284	13588	1.20214	1	0.998998	100
GOTERM_BP_FAT	GO:0048870~cell motility	5	1.47929	0.596912	TNF, TNFRSF12A, NKX2-1, CELA2A, APBB1	199	284	13588	1.20214	1	0.998998	100
Annotation Cluster 42	Enrichment Score: 0.2469324240730591
Category	Term	Count	%	PValue	Genes	List Total	Pop Hits	Pop Total	Fold Enrichment	Bonferroni	Benjamini	FDR
GOTERM_BP_FAT	GO:0006873~cellular ion homeostasis	5	1.47929	0.530452	TRPM4, GNA15, APOE, RYR1, CLN6	199	261	13588	1.30807	1	0.998193	99.9995
GOTERM_BP_FAT	GO:0055082~cellular chemical homeostasis	5	1.47929	0.550928	TRPM4, GNA15, APOE, RYR1, CLN6	199	268	13588	1.27391	1	0.998291	99.9998
GOTERM_BP_FAT	GO:0050801~ion homeostasis	5	1.47929	0.62153	TRPM4, GNA15, APOE, RYR1, CLN6	199	293	13588	1.16521	1	0.999029	100
Annotation Cluster 43	Enrichment Score: 0.24378264816278836
Category	Term	Count	%	PValue	Genes	List Total	Pop Hits	Pop Total	Fold Enrichment	Bonferroni	Benjamini	FDR
GOTERM_BP_FAT	GO:0030097~hemopoiesis	5	1.47929	0.503185	GPR183, BCL2A1D, TNF, H2-DMA, DNASE2A	199	251	13588	1.36019	1	0.997962	99.9987
GOTERM_BP_FAT	GO:0048534~hemopoietic or lymphoid organ development	5	1.47929	0.588499	GPR183, BCL2A1D, TNF, H2-DMA, DNASE2A	199	281	13588	1.21497	1	0.998878	99.9999
GOTERM_BP_FAT	GO:0002520~immune system development	5	1.47929	0.626872	GPR183, BCL2A1D, TNF, H2-DMA, DNASE2A	199	295	13588	1.15731	1	0.999084	100
Annotation Cluster 44	Enrichment Score: 0.21559705498718132
Category	Term	Count	%	PValue	Genes	List Total	Pop Hits	Pop Total	Fold Enrichment	Bonferroni	Benjamini	FDR
INTERPRO	IPR015880:Zinc finger, C2H2-like	11	3.25444	0.54656	ZMAT1, ZFP94, 9130023H24RIK, ZFP623, ZFP438, ZFP467, ZFP219, KLF2, ZFP511, ZFP28, ZSCAN2	264	676	17763	1.09486	1	0.999926	99.9988
INTERPRO	IPR007087:Zinc finger, C2H2-type	11	3.25444	0.556021	ZMAT1, ZFP94, 9130023H24RIK, ZFP623, ZFP438, ZFP467, ZFP219, KLF2, ZFP511, ZFP28, ZSCAN2	264	681	17763	1.08682	1	0.999927	99.9991
SMART	SM00355:ZnF_C2H2	11	3.25444	0.742131	ZMAT1, ZFP94, 9130023H24RIK, ZFP623, ZFP438, ZFP467, ZFP219, KLF2, ZFP511, ZFP28, ZSCAN2	159	676	9131	0.934474	1	0.999918	100
Annotation Cluster 45	Enrichment Score: 0.2033497202994734
Category	Term	Count	%	PValue	Genes	List Total	Pop Hits	Pop Total	Fold Enrichment	Bonferroni	Benjamini	FDR
UP_SEQ_FEATURE	zinc finger region:C2H2-type 3	5	1.47929	0.616961	ZFP467, KLF2, ZFP511, ZFP28, ZSCAN2	271	252	16021	1.17298	1	1	100
UP_SEQ_FEATURE	zinc finger region:C2H2-type 1	5	1.47929	0.623165	ZFP467, KLF2, ZFP511, ZFP28, ZSCAN2	271	254	16021	1.16374	1	1	100
UP_SEQ_FEATURE	zinc finger region:C2H2-type 2	5	1.47929	0.638397	ZFP467, KLF2, ZFP511, ZFP28, ZSCAN2	271	259	16021	1.14128	1	1	100
Annotation Cluster 46	Enrichment Score: 0.1987801299270503
Category	Term	Count	%	PValue	Genes	List Total	Pop Hits	Pop Total	Fold Enrichment	Bonferroni	Benjamini	FDR
GOTERM_BP_FAT	GO:0042325~regulation of phosphorylation	5	1.47929	0.613428	TNF, SOCS3, RAPGEF4, SFN, AVPI1	199	290	13588	1.17727	1	0.999086	100
GOTERM_BP_FAT	GO:0051174~regulation of phosphorus metabolic process	5	1.47929	0.642611	TNF, SOCS3, RAPGEF4, SFN, AVPI1	199	301	13588	1.13424	1	0.999199	100
GOTERM_BP_FAT	GO:0019220~regulation of phosphate metabolic process	5	1.47929	0.642611	TNF, SOCS3, RAPGEF4, SFN, AVPI1	199	301	13588	1.13424	1	0.999199	100
Annotation Cluster 47	Enrichment Score: 0.18798992206965684
Category	Term	Count	%	PValue	Genes	List Total	Pop Hits	Pop Total	Fold Enrichment	Bonferroni	Benjamini	FDR
GOTERM_BP_FAT	GO:0043632~modification-dependent macromolecule catabolic process	8	2.36686	0.61353	MAP1LC3A, SOCS3, FBXW4, SPSB2, FBXO6, MARCH9, NEURL2, NEURL3	199	508	13588	1.0753	1	0.999047	100
GOTERM_BP_FAT	GO:0019941~modification-dependent protein catabolic process	8	2.36686	0.61353	MAP1LC3A, SOCS3, FBXW4, SPSB2, FBXO6, MARCH9, NEURL2, NEURL3	199	508	13588	1.0753	1	0.999047	100
SP_PIR_KEYWORDS	ubl conjugation pathway	8	2.36686	0.62753	MAP1LC3A, SOCS3, FBXW4, SPSB2, FBXO6, MARCH9, NEURL2, NEURL3	278	484	17854	1.06154	1	0.984623	99.9998
GOTERM_BP_FAT	GO:0051603~proteolysis involved in cellular protein catabolic process	8	2.36686	0.665469	MAP1LC3A, SOCS3, FBXW4, SPSB2, FBXO6, MARCH9, NEURL2, NEURL3	199	534	13588	1.02294	1	0.999371	100
GOTERM_BP_FAT	GO:0044257~cellular protein catabolic process	8	2.36686	0.671183	MAP1LC3A, SOCS3, FBXW4, SPSB2, FBXO6, MARCH9, NEURL2, NEURL3	199	537	13588	1.01723	1	0.999415	100
GOTERM_BP_FAT	GO:0030163~protein catabolic process	8	2.36686	0.705967	MAP1LC3A, SOCS3, FBXW4, SPSB2, FBXO6, MARCH9, NEURL2, NEURL3	199	556	13588	0.982466	1	0.999638	100
Annotation Cluster 48	Enrichment Score: 0.1868442069480727
Category	Term	Count	%	PValue	Genes	List Total	Pop Hits	Pop Total	Fold Enrichment	Bonferroni	Benjamini	FDR
GOTERM_MF_FAT	GO:0022832~voltage-gated channel activity	4	1.18343	0.501773	TRPM4, KCNB1, RYR1, KCTD14	199	179	13288	1.49215	1	0.999274	99.9922
GOTERM_MF_FAT	GO:0005244~voltage-gated ion channel activity	4	1.18343	0.501773	TRPM4, KCNB1, RYR1, KCTD14	199	179	13288	1.49215	1	0.999274	99.9922
GOTERM_MF_FAT	GO:0005261~cation channel activity	4	1.18343	0.718635	TRPM4, KCNB1, RYR1, KCTD14	199	248	13288	1.077	1	0.999814	100
GOTERM_MF_FAT	GO:0022836~gated channel activity	4	1.18343	0.793323	TRPM4, KCNB1, RYR1, KCTD14	199	281	13288	0.950518	1	0.999897	100
GOTERM_MF_FAT	GO:0046873~metal ion transmembrane transporter activity	4	1.18343	0.810598	TRPM4, KCNB1, RYR1, KCTD14	199	290	13288	0.921019	1	0.999914	100
Annotation Cluster 49	Enrichment Score: 0.16143205333874613
Category	Term	Count	%	PValue	Genes	List Total	Pop Hits	Pop Total	Fold Enrichment	Bonferroni	Benjamini	FDR
UP_SEQ_FEATURE	calcium-binding region:2	3	0.887574	0.555936	RAB11FIP3, CIB2, RCN3	271	110	16021	1.61231	1	1	99.9996
INTERPRO	IPR002048:Calcium-binding EF-hand	3	0.887574	0.604736	RAB11FIP3, CIB2, RCN3	264	137	17763	1.47337	1	0.999976	99.9998
SMART	SM00054:EFh	3	0.887574	0.690031	RAB11FIP3, CIB2, RCN3	159	137	9131	1.25754	1	0.999823	99.9998
UP_SEQ_FEATURE	domain:EF-hand 2	3	0.887574	0.754852	RAB11FIP3, CIB2, RCN3	271	160	16021	1.10846	1	1	100
UP_SEQ_FEATURE	domain:EF-hand 1	3	0.887574	0.757907	RAB11FIP3, CIB2, RCN3	271	161	16021	1.10158	1	1	100
INTERPRO	IPR018249:EF-HAND 2	3	0.887574	0.809974	RAB11FIP3, CIB2, RCN3	264	205	17763	0.984645	1	1	100
Annotation Cluster 50	Enrichment Score: 0.13018376579459567
Category	Term	Count	%	PValue	Genes	List Total	Pop Hits	Pop Total	Fold Enrichment	Bonferroni	Benjamini	FDR
UP_SEQ_FEATURE	domain:RRM	3	0.887574	0.499317	RBPMS, ZRSR1, RDM1	271	99	16021	1.79146	1	1	99.9973
INTERPRO	IPR000504:RNA recognition motif, RNP-1	3	0.887574	0.824554	RBPMS, ZRSR1, RDM1	264	212	17763	0.952133	1	1	100
INTERPRO	IPR012677:Nucleotide-binding, alpha-beta plait	3	0.887574	0.826553	RBPMS, ZRSR1, RDM1	264	213	17763	0.947663	1	1	100
SMART	SM00360:RRM	3	0.887574	0.885929	RBPMS, ZRSR1, RDM1	159	212	9131	0.812656	1	0.999997	100
Annotation Cluster 51	Enrichment Score: 0.12495693016282572
Category	Term	Count	%	PValue	Genes	List Total	Pop Hits	Pop Total	Fold Enrichment	Bonferroni	Benjamini	FDR
INTERPRO	IPR018114:Peptidase S1/S6, chymotrypsin/Hap, active site	3	0.887574	0.657507	TRY5, CELA2A, PRSS12	264	151	17763	1.33677	1	0.999987	100
INTERPRO	IPR001254:Peptidase S1 and S6, chymotrypsin/Hap	3	0.887574	0.685056	TRY5, CELA2A, PRSS12	264	159	17763	1.26951	1	0.999993	100
SP_PIR_KEYWORDS	Serine protease	3	0.887574	0.725521	TRY5, CELA2A, PRSS12	278	164	17854	1.17481	1	0.990764	100
SMART	SM00020:Tryp_SPc	3	0.887574	0.765858	TRY5, CELA2A, PRSS12	159	159	9131	1.08354	1	0.999926	100
GOTERM_MF_FAT	GO:0004252~serine-type endopeptidase activity	3	0.887574	0.77614	TRY5, CELA2A, PRSS12	199	189	13288	1.0599	1	0.999899	100
GOTERM_MF_FAT	GO:0008236~serine-type peptidase activity	3	0.887574	0.827844	TRY5, CELA2A, PRSS12	199	212	13288	0.944913	1	0.999941	100
GOTERM_MF_FAT	GO:0017171~serine hydrolase activity	3	0.887574	0.829828	TRY5, CELA2A, PRSS12	199	213	13288	0.940477	1	0.999935	100
Annotation Cluster 52	Enrichment Score: 0.11517656393009543
Category	Term	Count	%	PValue	Genes	List Total	Pop Hits	Pop Total	Fold Enrichment	Bonferroni	Benjamini	FDR
SP_PIR_KEYWORDS	ionic channel	5	1.47929	0.689887	TRPM4, KCNB1, RYR1, FXYD5, KCTD14	278	301	17854	1.06683	1	0.990595	100
GOTERM_MF_FAT	GO:0005216~ion channel activity	5	1.47929	0.767877	TRPM4, KCNB1, RYR1, FXYD5, KCTD14	199	349	13288	0.956646	1	0.999911	100
GOTERM_MF_FAT	GO:0022838~substrate specific channel activity	5	1.47929	0.788458	TRPM4, KCNB1, RYR1, FXYD5, KCTD14	199	360	13288	0.927415	1	0.9999	100
GOTERM_MF_FAT	GO:0022803~passive transmembrane transporter activity	5	1.47929	0.797323	TRPM4, KCNB1, RYR1, FXYD5, KCTD14	199	365	13288	0.914711	1	0.999892	100
GOTERM_MF_FAT	GO:0015267~channel activity	5	1.47929	0.797323	TRPM4, KCNB1, RYR1, FXYD5, KCTD14	199	365	13288	0.914711	1	0.999892	100
Annotation Cluster 53	Enrichment Score: 0.11199855769712344
Category	Term	Count	%	PValue	Genes	List Total	Pop Hits	Pop Total	Fold Enrichment	Bonferroni	Benjamini	FDR
INTERPRO	IPR000210:BTB/POZ-like	3	0.887574	0.748799	KCNB1, KBTBD11, KCTD14	264	180	17763	1.1214	1	0.999999	100
INTERPRO	IPR011333:BTB/POZ fold	3	0.887574	0.748799	KCNB1, KBTBD11, KCTD14	264	180	17763	1.1214	1	0.999999	100
SMART	SM00225:BTB	3	0.887574	0.822761	KCNB1, KBTBD11, KCTD14	159	180	9131	0.957128	1	0.999978	100
Annotation Cluster 54	Enrichment Score: 0.09039284561104005
Category	Term	Count	%	PValue	Genes	List Total	Pop Hits	Pop Total	Fold Enrichment	Bonferroni	Benjamini	FDR
GOTERM_BP_FAT	GO:0010557~positive regulation of macromolecule biosynthetic process	7	2.07101	0.789536	TNF, NKX2-1, RARA, PTMS, NFATC2, KLF2, APBB1	199	530	13588	0.90183	1	0.999897	100
GOTERM_BP_FAT	GO:0031328~positive regulation of cellular biosynthetic process	7	2.07101	0.820376	TNF, NKX2-1, RARA, PTMS, NFATC2, KLF2, APBB1	199	552	13588	0.865887	1	0.999953	100
GOTERM_BP_FAT	GO:0009891~positive regulation of biosynthetic process	7	2.07101	0.826868	TNF, NKX2-1, RARA, PTMS, NFATC2, KLF2, APBB1	199	557	13588	0.858115	1	0.999958	100
Annotation Cluster 55	Enrichment Score: 0.08080980296019803
Category	Term	Count	%	PValue	Genes	List Total	Pop Hits	Pop Total	Fold Enrichment	Bonferroni	Benjamini	FDR
GOTERM_BP_FAT	GO:0045944~positive regulation of transcription from RNA polymerase II promoter	5	1.47929	0.769948	TNF, NKX2-1, RARA, NFATC2, APBB1	199	358	13588	0.953651	1	0.999854	100
GOTERM_BP_FAT	GO:0045893~positive regulation of transcription, DNA-dependent	5	1.47929	0.860236	TNF, NKX2-1, RARA, NFATC2, APBB1	199	416	13588	0.82069	1	0.999978	100
GOTERM_BP_FAT	GO:0051254~positive regulation of RNA metabolic process	5	1.47929	0.863956	TNF, NKX2-1, RARA, NFATC2, APBB1	199	419	13588	0.814814	1	0.99998	100
Annotation Cluster 56	Enrichment Score: 0.04744545382557889
Category	Term	Count	%	PValue	Genes	List Total	Pop Hits	Pop Total	Fold Enrichment	Bonferroni	Benjamini	FDR
INTERPRO	IPR008271:Serine/threonine protein kinase, active site	5	1.47929	0.783327	IKBKE, MAST1, MAPK12, MAP3K10, MAPK11	264	360	17763	0.934501	1	1	100
INTERPRO	IPR017442:Serine/threonine protein kinase-related	5	1.47929	0.807604	IKBKE, MAST1, MAPK12, MAP3K10, MAPK11	264	374	17763	0.89952	1	1	100
SP_PIR_KEYWORDS	serine/threonine-protein kinase	5	1.47929	0.849982	IKBKE, MAST1, MAPK12, MAP3K10, MAPK11	278	384	17854	0.836237	1	0.998165	100
GOTERM_MF_FAT	GO:0004674~protein serine/threonine kinase activity	5	1.47929	0.877491	IKBKE, MAST1, MAPK12, MAP3K10, MAPK11	199	421	13288	0.793039	1	0.999974	100
INTERPRO	IPR017441:Protein kinase, ATP binding site	5	1.47929	0.918053	IKBKE, MAST1, MAPK12, MAP3K10, MAPK11	264	467	17763	0.720386	1	1	100
INTERPRO	IPR000719:Protein kinase, core	5	1.47929	0.935276	IKBKE, MAST1, MAPK12, MAP3K10, MAPK11	264	491	17763	0.685174	1	1	100
UP_SEQ_FEATURE	domain:Protein kinase	5	1.47929	0.961503	IKBKE, MAST1, MAPK12, MAP3K10, MAPK11	271	476	16021	0.620988	1	1	100
GOTERM_MF_FAT	GO:0004672~protein kinase activity	5	1.47929	0.976571	IKBKE, MAST1, MAPK12, MAP3K10, MAPK11	199	583	13288	0.572675	1	1	100
UP_SEQ_FEATURE	binding site:ATP	5	1.47929	0.98341	IKBKE, MAST1, MAPK12, MAP3K10, MAPK11	271	545	16021	0.542368	1	1	100
Annotation Cluster 57	Enrichment Score: 0.04024796368985617
Category	Term	Count	%	PValue	Genes	List Total	Pop Hits	Pop Total	Fold Enrichment	Bonferroni	Benjamini	FDR
INTERPRO	IPR001356:Homeobox	3	0.887574	0.892745	POU6F1, NKX2-1, RHOX8	264	254	17763	0.794694	1	1	100
INTERPRO	IPR012287:Homeodomain-related	3	0.887574	0.898983	POU6F1, NKX2-1, RHOX8	264	259	17763	0.779352	1	1	100
SP_PIR_KEYWORDS	Homeobox	3	0.887574	0.917338	POU6F1, NKX2-1, RHOX8	278	263	17854	0.732582	1	0.999596	100
SMART	SM00389:HOX	3	0.887574	0.937562	POU6F1, NKX2-1, RHOX8	159	254	9131	0.67828	1	1	100
Annotation Cluster 58	Enrichment Score: 0.033101122520690814
Category	Term	Count	%	PValue	Genes	List Total	Pop Hits	Pop Total	Fold Enrichment	Bonferroni	Benjamini	FDR
INTERPRO	IPR017907:Zinc finger, RING-type, conserved site	3	0.887574	0.892745	TRIM59, RNF113A1, NEURL3	264	254	17763	0.794694	1	1	100
INTERPRO	IPR001841:Zinc finger, RING-type	3	0.887574	0.927223	TRIM59, RNF113A1, NEURL3	264	286	17763	0.705777	1	1	100
SMART	SM00184:RING	3	0.887574	0.961137	TRIM59, RNF113A1, NEURL3	159	286	9131	0.602388	1	1	100
Annotation Cluster 59	Enrichment Score: 0.01857180081907503
Category	Term	Count	%	PValue	Genes	List Total	Pop Hits	Pop Total	Fold Enrichment	Bonferroni	Benjamini	FDR
GOTERM_BP_FAT	GO:0001701~in utero embryonic development	3	0.887574	0.903996	INSL3, SOCS3, ENDOG	199	267	13588	0.767207	1	0.999995	100
GOTERM_BP_FAT	GO:0043009~chordate embryonic development	3	0.887574	0.986059	INSL3, SOCS3, ENDOG	199	421	13588	0.486566	1	1	100
GOTERM_BP_FAT	GO:0009792~embryonic development ending in birth or egg hatching	3	0.887574	0.986768	INSL3, SOCS3, ENDOG	199	425	13588	0.481986	1	1	100
Annotation Cluster 60	Enrichment Score: 0.007705903236096074
Category	Term	Count	%	PValue	Genes	List Total	Pop Hits	Pop Total	Fold Enrichment	Bonferroni	Benjamini	FDR
GOTERM_MF_FAT	GO:0004175~endopeptidase activity	4	1.18343	0.952824	CASP4, TRY5, CELA2A, PRSS12	199	421	13288	0.634431	1	0.999999	100
SP_PIR_KEYWORDS	Protease	4	1.18343	0.986564	CASP4, TRY5, CELA2A, PRSS12	278	509	17854	0.5047	1	0.999991	100
GOTERM_MF_FAT	GO:0070011~peptidase activity, acting on L-amino acid peptides	4	1.18343	0.994707	CASP4, TRY5, CELA2A, PRSS12	199	603	13288	0.442944	1	1	100
GOTERM_MF_FAT	GO:0008233~peptidase activity	4	1.18343	0.996194	CASP4, TRY5, CELA2A, PRSS12	199	629	13288	0.424635	1	1	100
Annotation Cluster 61	Enrichment Score: 0.005256479087074072
Category	Term	Count	%	PValue	Genes	List Total	Pop Hits	Pop Total	Fold Enrichment	Bonferroni	Benjamini	FDR
GOTERM_MF_FAT	GO:0030554~adenyl nucleotide binding	15	4.43787	0.986786	TRPM4, OAS3, KIF19A, MYO1F, NLRP1A, MAPK11, IKBKE, MAST1, MAPK12, DDX25, TXNRD3, MAP3K10, H2-AA, RAPGEF4, H2-DMA	199	1535	13288	0.652513	1	1	100
GOTERM_MF_FAT	GO:0001883~purine nucleoside binding	15	4.43787	0.988098	TRPM4, OAS3, KIF19A, MYO1F, NLRP1A, MAPK11, IKBKE, MAST1, MAPK12, DDX25, TXNRD3, MAP3K10, H2-AA, RAPGEF4, H2-DMA	199	1548	13288	0.647034	1	1	100
GOTERM_MF_FAT	GO:0001882~nucleoside binding	15	4.43787	0.989025	TRPM4, OAS3, KIF19A, MYO1F, NLRP1A, MAPK11, IKBKE, MAST1, MAPK12, DDX25, TXNRD3, MAP3K10, H2-AA, RAPGEF4, H2-DMA	199	1558	13288	0.642881	1	1	100
Annotation Cluster 62	Enrichment Score: 4.634132145174772E-7
Category	Term	Count	%	PValue	Genes	List Total	Pop Hits	Pop Total	Fold Enrichment	Bonferroni	Benjamini	FDR
PIR_SUPERFAMILY	PIRSF800006:rhodopsin-like G protein-coupled receptors	5	1.47929	0.999997	GPR183, GPR160, FFAR3, GPR18, OLFR99	128	1200	8136	0.264844	1	1	100
INTERPRO	IPR000276:7TM GPCR, rhodopsin-like	5	1.47929	1	GPR183, GPR160, FFAR3, GPR18, OLFR99	264	1458	17763	0.230741	1	1	100
INTERPRO	IPR017452:GPCR, rhodopsin-like superfamily	5	1.47929	1	GPR183, GPR160, FFAR3, GPR18, OLFR99	264	1575	17763	0.2136	1	1	100

## Sheet: 7) FO-I signature up
Table SIII: David bioinformatic analysis of FO-I signature upregulated genes (FC>2)
Annotation Cluster 1	Enrichment Score: 21.62860520003847
Category	Term	Count	%	PValue	Genes	List Total	Pop Hits	Pop Total	Fold Enrichment	Bonferroni	Benjamini	FDR
GOTERM_CC_FAT	GO:0000786~nucleosome	18	28.125	4.86369e-30	HIST1H2AB, HIST1H4M, HIST1H4K, HIST1H2AF, HIST1H2AG, HIST1H2AD, HIST1H2AE, HIST1H2BP, HIST2H2AB, HIST1H2BN, HIST1H2BK, HIST1H4B, HIST1H2BL, HIST2H2AC, HIST1H2BJ, HIST1H4C, HIST1H4D, HIST1H4H, HIST1H2BA, HIST1H2BB, HIST2H3B, HIST1H1E, HIST1H1D, HIST1H1B, HIST1H2BF, HIST1H1A, HIST2H4, HIST2H2BB, HIST1H3A, HIST1H2AI, HIST1H3B, HIST1H2AH, HIST1H2AK, HIST1H3D, HIST1H3E, HIST1H3H, HIST1H2AO, HIST1H3I, …	41	62	12504	88.5413	3.69641e-28	3.69641e-28	5.11807e-27
GOTERM_BP_FAT	GO:0006334~nucleosome assembly	18	28.125	1.612e-29	HIST1H2AB, HIST1H4M, HIST1H4K, HIST1H2AF, HIST1H2AG, HIST1H2AD, HIST1H2AE, HIST1H2BP, HIST2H2AB, HIST1H2BN, HIST1H2BK, HIST1H4B, HIST1H2BL, HIST2H2AC, HIST1H2BJ, HIST1H4C, HIST1H4D, HIST1H4H, HIST1H2BA, HIST1H2BB, HIST2H3B, HIST1H1E, HIST1H1D, HIST1H1B, HIST1H2BF, HIST1H1A, HIST2H4, HIST2H2BB, HIST1H3A, HIST1H2AI, HIST1H3B, HIST1H2AH, HIST1H2AK, HIST1H3D, HIST1H3E, HIST1H3H, HIST1H2AO, HIST1H3I, …	40	73	13588	83.7616	3.69149e-27	3.69149e-27	2.06522e-26
GOTERM_BP_FAT	GO:0031497~chromatin assembly	18	28.125	2.69737e-29	HIST1H2AB, HIST1H4M, HIST1H4K, HIST1H2AF, HIST1H2AG, HIST1H2AD, HIST1H2AE, HIST1H2BP, HIST2H2AB, HIST1H2BN, HIST1H2BK, HIST1H4B, HIST1H2BL, HIST2H2AC, HIST1H2BJ, HIST1H4C, HIST1H4D, HIST1H4H, HIST1H2BA, HIST1H2BB, HIST2H3B, HIST1H1E, HIST1H1D, HIST1H1B, HIST1H2BF, HIST1H1A, HIST2H4, HIST2H2BB, HIST1H3A, HIST1H2AI, HIST1H3B, HIST1H2AH, HIST1H2AK, HIST1H3D, HIST1H3E, HIST1H3H, HIST1H2AO, HIST1H3I, …	40	75	13588	81.528	6.17699e-27	3.08849e-27	3.45574e-26
GOTERM_BP_FAT	GO:0034728~nucleosome organization	18	28.125	3.46893e-29	HIST1H2AB, HIST1H4M, HIST1H4K, HIST1H2AF, HIST1H2AG, HIST1H2AD, HIST1H2AE, HIST1H2BP, HIST2H2AB, HIST1H2BN, HIST1H2BK, HIST1H4B, HIST1H2BL, HIST2H2AC, HIST1H2BJ, HIST1H4C, HIST1H4D, HIST1H4H, HIST1H2BA, HIST1H2BB, HIST2H3B, HIST1H1E, HIST1H1D, HIST1H1B, HIST1H2BF, HIST1H1A, HIST2H4, HIST2H2BB, HIST1H3A, HIST1H2AI, HIST1H3B, HIST1H2AH, HIST1H2AK, HIST1H3D, HIST1H3E, HIST1H3H, HIST1H2AO, HIST1H3I, …	40	76	13588	80.4553	7.94384e-27	2.64795e-27	4.44421e-26
GOTERM_BP_FAT	GO:0065004~protein-DNA complex assembly	18	28.125	3.46893e-29	HIST1H2AB, HIST1H4M, HIST1H4K, HIST1H2AF, HIST1H2AG, HIST1H2AD, HIST1H2AE, HIST1H2BP, HIST2H2AB, HIST1H2BN, HIST1H2BK, HIST1H4B, HIST1H2BL, HIST2H2AC, HIST1H2BJ, HIST1H4C, HIST1H4D, HIST1H4H, HIST1H2BA, HIST1H2BB, HIST2H3B, HIST1H1E, HIST1H1D, HIST1H1B, HIST1H2BF, HIST1H1A, HIST2H4, HIST2H2BB, HIST1H3A, HIST1H2AI, HIST1H3B, HIST1H2AH, HIST1H2AK, HIST1H3D, HIST1H3E, HIST1H3H, HIST1H2AO, HIST1H3I, …	40	76	13588	80.4553	7.94384e-27	2.64795e-27	4.44421e-26
GOTERM_CC_FAT	GO:0032993~protein-DNA complex	18	28.125	1.90489e-28	HIST1H2AB, HIST1H4M, HIST1H4K, HIST1H2AF, HIST1H2AG, HIST1H2AD, HIST1H2AE, HIST1H2BP, HIST2H2AB, HIST1H2BN, HIST1H2BK, HIST1H4B, HIST1H2BL, HIST2H2AC, HIST1H2BJ, HIST1H4C, HIST1H4D, HIST1H4H, HIST1H2BA, HIST1H2BB, HIST2H3B, HIST1H1E, HIST1H1D, HIST1H1B, HIST1H2BF, HIST1H1A, HIST2H4, HIST2H2BB, HIST1H3A, HIST1H2AI, HIST1H3B, HIST1H2AH, HIST1H2AK, HIST1H3D, HIST1H3E, HIST1H3H, HIST1H2AO, HIST1H3I, …	41	75	12504	73.1941	1.44772e-26	7.23859e-27	2.00452e-25
GOTERM_BP_FAT	GO:0006323~DNA packaging	18	28.125	6.96669e-27	HIST1H2AB, HIST1H4M, HIST1H4K, HIST1H2AF, HIST1H2AG, HIST1H2AD, HIST1H2AE, HIST1H2BP, HIST2H2AB, HIST1H2BN, HIST1H2BK, HIST1H4B, HIST1H2BL, HIST2H2AC, HIST1H2BJ, HIST1H4C, HIST1H4D, HIST1H4H, HIST1H2BA, HIST1H2BB, HIST2H3B, HIST1H1E, HIST1H1D, HIST1H1B, HIST1H2BF, HIST1H1A, HIST2H4, HIST2H2BB, HIST1H3A, HIST1H2AI, HIST1H3B, HIST1H2AH, HIST1H2AK, HIST1H3D, HIST1H3E, HIST1H3H, HIST1H2AO, HIST1H3I, …	40	101	13588	60.5406	1.59537e-24	3.98843e-25	8.92537e-24
GOTERM_BP_FAT	GO:0006333~chromatin assembly or disassembly	18	28.125	2.80654e-26	HIST1H2AB, HIST1H4M, HIST1H4K, HIST1H2AF, HIST1H2AG, HIST1H2AD, HIST1H2AE, HIST1H2BP, HIST2H2AB, HIST1H2BN, HIST1H2BK, HIST1H4B, HIST1H2BL, HIST2H2AC, HIST1H2BJ, HIST1H4C, HIST1H4D, HIST1H4H, HIST1H2BA, HIST1H2BB, HIST2H3B, HIST1H1E, HIST1H1D, HIST1H1B, HIST1H2BF, HIST1H1A, HIST2H4, HIST2H2BB, HIST1H3A, HIST1H2AI, HIST1H3B, HIST1H2AH, HIST1H2AK, HIST1H3D, HIST1H3E, HIST1H3H, HIST1H2AO, HIST1H3I, …	40	109	13588	56.0972	6.42699e-24	1.2854e-24	3.5956e-23
SP_PIR_KEYWORDS	chromosomal protein	18	28.125	7.79138e-25	HIST1H2AB, HIST1H4M, HIST1H4K, HIST1H2AF, HIST1H2AG, HIST1H2AD, HIST1H2AE, HIST1H2BP, HIST2H2AB, HIST1H2BN, HIST1H2BK, HIST1H4B, HIST1H2BL, HIST2H2AC, HIST1H2BJ, HIST1H4C, HIST1H4D, HIST1H4H, HIST1H2BA, HIST1H2BB, HIST2H3B, HIST1H1E, HIST1H1D, HIST1H1B, HIST1H2BF, HIST1H1A, HIST2H4, HIST2H2BB, HIST1H3A, HIST1H2AI, HIST1H3B, HIST1H2AH, HIST1H2AK, HIST1H3D, HIST1H3E, HIST1H3H, HIST1H2AO, HIST1H3I, …	48	136	17854	49.2298	6.38893e-23	6.38893e-23	8.32365e-22
GOTERM_CC_FAT	GO:0000785~chromatin	18	28.125	3.23943e-22	HIST1H2AB, HIST1H4M, HIST1H4K, HIST1H2AF, HIST1H2AG, HIST1H2AD, HIST1H2AE, HIST1H2BP, HIST2H2AB, HIST1H2BN, HIST1H2BK, HIST1H4B, HIST1H2BL, HIST2H2AC, HIST1H2BJ, HIST1H4C, HIST1H4D, HIST1H4H, HIST1H2BA, HIST1H2BB, HIST2H3B, HIST1H1E, HIST1H1D, HIST1H1B, HIST1H2BF, HIST1H1A, HIST2H4, HIST2H2BB, HIST1H3A, HIST1H2AI, HIST1H3B, HIST1H2AH, HIST1H2AK, HIST1H3D, HIST1H3E, HIST1H3H, HIST1H2AO, HIST1H3I, …	41	165	12504	33.2701	2.46197e-20	8.20656e-21	3.40886e-19
GOTERM_BP_FAT	GO:0034622~cellular macromolecular complex assembly	18	28.125	5.58401e-21	HIST1H2AB, HIST1H4M, HIST1H4K, HIST1H2AF, HIST1H2AG, HIST1H2AD, HIST1H2AE, HIST1H2BP, HIST2H2AB, HIST1H2BN, HIST1H2BK, HIST1H4B, HIST1H2BL, HIST2H2AC, HIST1H2BJ, HIST1H4C, HIST1H4D, HIST1H4H, HIST1H2BA, HIST1H2BB, HIST2H3B, HIST1H1E, HIST1H1D, HIST1H1B, HIST1H2BF, HIST1H1A, HIST2H4, HIST2H2BB, HIST1H3A, HIST1H2AI, HIST1H3B, HIST1H2AH, HIST1H2AK, HIST1H3D, HIST1H3E, HIST1H3H, HIST1H2AO, HIST1H3I, …	40	217	13588	28.1779	1.27874e-18	2.13123e-19	7.15395e-18
GOTERM_BP_FAT	GO:0034621~cellular macromolecular complex subunit organization	18	28.125	4.52468e-20	HIST1H2AB, HIST1H4M, HIST1H4K, HIST1H2AF, HIST1H2AG, HIST1H2AD, HIST1H2AE, HIST1H2BP, HIST2H2AB, HIST1H2BN, HIST1H2BK, HIST1H4B, HIST1H2BL, HIST2H2AC, HIST1H2BJ, HIST1H4C, HIST1H4D, HIST1H4H, HIST1H2BA, HIST1H2BB, HIST2H3B, HIST1H1E, HIST1H1D, HIST1H1B, HIST1H2BF, HIST1H1A, HIST2H4, HIST2H2BB, HIST1H3A, HIST1H2AI, HIST1H3B, HIST1H2AH, HIST1H2AK, HIST1H3D, HIST1H3E, HIST1H3H, HIST1H2AO, HIST1H3I, …	40	245	13588	24.9576	1.03615e-17	1.48022e-18	5.79679e-17
GOTERM_BP_FAT	GO:0006325~chromatin organization	18	28.125	3.28518e-18	HIST1H2AB, HIST1H4M, HIST1H4K, HIST1H2AF, HIST1H2AG, HIST1H2AD, HIST1H2AE, HIST1H2BP, HIST2H2AB, HIST1H2BN, HIST1H2BK, HIST1H4B, HIST1H2BL, HIST2H2AC, HIST1H2BJ, HIST1H4C, HIST1H4D, HIST1H4H, HIST1H2BA, HIST1H2BB, HIST2H3B, HIST1H1E, HIST1H1D, HIST1H1B, HIST1H2BF, HIST1H1A, HIST2H4, HIST2H2BB, HIST1H3A, HIST1H2AI, HIST1H3B, HIST1H2AH, HIST1H2AK, HIST1H3D, HIST1H3E, HIST1H3H, HIST1H2AO, HIST1H3I, …	40	315	13588	19.4114	7.52307e-16	9.40384e-17	4.20881e-15
GOTERM_BP_FAT	GO:0065003~macromolecular complex assembly	18	28.125	1.08016e-17	HIST1H2AB, HIST1H4M, HIST1H4K, HIST1H2AF, HIST1H2AG, HIST1H2AD, HIST1H2AE, HIST1H2BP, HIST2H2AB, HIST1H2BN, HIST1H2BK, HIST1H4B, HIST1H2BL, HIST2H2AC, HIST1H2BJ, HIST1H4C, HIST1H4D, HIST1H4H, HIST1H2BA, HIST1H2BB, HIST2H3B, HIST1H1E, HIST1H1D, HIST1H1B, HIST1H2BF, HIST1H1A, HIST2H4, HIST2H2BB, HIST1H3A, HIST1H2AI, HIST1H3B, HIST1H2AH, HIST1H2AK, HIST1H3D, HIST1H3E, HIST1H3H, HIST1H2AO, HIST1H3I, …	40	338	13588	18.0905	2.47356e-15	2.7484e-16	1.38384e-14
GOTERM_CC_FAT	GO:0044427~chromosomal part	18	28.125	2.57783e-17	HIST1H2AB, HIST1H4M, HIST1H4K, HIST1H2AF, HIST1H2AG, HIST1H2AD, HIST1H2AE, HIST1H2BP, HIST2H2AB, HIST1H2BN, HIST1H2BK, HIST1H4B, HIST1H2BL, HIST2H2AC, HIST1H2BJ, HIST1H4C, HIST1H4D, HIST1H4H, HIST1H2BA, HIST1H2BB, HIST2H3B, HIST1H1E, HIST1H1D, HIST1H1B, HIST1H2BF, HIST1H1A, HIST2H4, HIST2H2BB, HIST1H3A, HIST1H2AI, HIST1H3B, HIST1H2AH, HIST1H2AK, HIST1H3D, HIST1H3E, HIST1H3H, HIST1H2AO, HIST1H3I, …	41	318	12504	17.2628	1.95915e-15	4.89788e-16	2.71266e-14
GOTERM_BP_FAT	GO:0043933~macromolecular complex subunit organization	18	28.125	4.31053e-17	HIST1H2AB, HIST1H4M, HIST1H4K, HIST1H2AF, HIST1H2AG, HIST1H2AD, HIST1H2AE, HIST1H2BP, HIST2H2AB, HIST1H2BN, HIST1H2BK, HIST1H4B, HIST1H2BL, HIST2H2AC, HIST1H2BJ, HIST1H4C, HIST1H4D, HIST1H4H, HIST1H2BA, HIST1H2BB, HIST2H3B, HIST1H1E, HIST1H1D, HIST1H1B, HIST1H2BF, HIST1H1A, HIST2H4, HIST2H2BB, HIST1H3A, HIST1H2AI, HIST1H3B, HIST1H2AH, HIST1H2AK, HIST1H3D, HIST1H3E, HIST1H3H, HIST1H2AO, HIST1H3I, …	40	367	13588	16.661	9.87111e-15	9.87111e-16	5.52243e-14
GOTERM_BP_FAT	GO:0051276~chromosome organization	18	28.125	2.14817e-16	HIST1H2AB, HIST1H4M, HIST1H4K, HIST1H2AF, HIST1H2AG, HIST1H2AD, HIST1H2AE, HIST1H2BP, HIST2H2AB, HIST1H2BN, HIST1H2BK, HIST1H4B, HIST1H2BL, HIST2H2AC, HIST1H2BJ, HIST1H4C, HIST1H4D, HIST1H4H, HIST1H2BA, HIST1H2BB, HIST2H3B, HIST1H1E, HIST1H1D, HIST1H1B, HIST1H2BF, HIST1H1A, HIST2H4, HIST2H2BB, HIST1H3A, HIST1H2AI, HIST1H3B, HIST1H2AH, HIST1H2AK, HIST1H3D, HIST1H3E, HIST1H3H, HIST1H2AO, HIST1H3I, …	40	404	13588	15.1351	5.08482e-14	4.66294e-15	2.88658e-13
GOTERM_CC_FAT	GO:0005694~chromosome	18	28.125	4.66082e-16	HIST1H2AB, HIST1H4M, HIST1H4K, HIST1H2AF, HIST1H2AG, HIST1H2AD, HIST1H2AE, HIST1H2BP, HIST2H2AB, HIST1H2BN, HIST1H2BK, HIST1H4B, HIST1H2BL, HIST2H2AC, HIST1H2BJ, HIST1H4C, HIST1H4D, HIST1H4H, HIST1H2BA, HIST1H2BB, HIST2H3B, HIST1H1E, HIST1H1D, HIST1H1B, HIST1H2BF, HIST1H1A, HIST2H4, HIST2H2BB, HIST1H3A, HIST1H2AI, HIST1H3B, HIST1H2AH, HIST1H2AK, HIST1H3D, HIST1H3E, HIST1H3H, HIST1H2AO, HIST1H3I, …	41	378	12504	14.5226	3.37508e-14	6.77236e-15	4.66294e-13
SP_PIR_KEYWORDS	acetylation	18	28.125	4.77298e-05	HIST1H2AB, HIST1H4M, HIST1H4K, HIST1H2AF, HIST1H2AG, HIST1H2AD, HIST1H2AE, HIST1H2BP, HIST2H2AB, HIST1H2BN, HIST1H2BK, HIST1H4B, HIST1H2BL, HIST2H2AC, HIST1H2BJ, HIST1H4C, HIST1H4D, HIST1H4H, HIST1H2BA, HIST1H2BB, HIST2H3B, HIST1H1E, HIST1H1D, HIST1H1B, HIST1H2BF, HIST1H1A, HIST2H4, HIST2H2BB, HIST1H3A, HIST1H2AI, HIST1H3B, HIST1H2AH, HIST1H2AK, HIST1H3D, HIST1H3E, HIST1H3H, HIST1H2AO, HIST1H3I, …	48	2325	17854	2.87968	0.00390629	0.000489122	0.0509787
Annotation Cluster 2	Enrichment Score: 17.84534886255173
Category	Term	Count	%	PValue	Genes	List Total	Pop Hits	Pop Total	Fold Enrichment	Bonferroni	Benjamini	FDR
INTERPRO	IPR007125:Histone core	14	21.875	6.30885e-25	HIST1H2AB, HIST1H4M, HIST1H4K, HIST1H2AF, HIST1H2AG, HIST1H2AD, HIST1H2AE, HIST1H2BP, HIST2H2AB, HIST1H2BN, HIST1H2BK, HIST1H4B, HIST1H2BL, HIST2H2AC, HIST1H2BJ, HIST1H4C, HIST1H4D, HIST1H4H, HIST1H2BA, HIST1H2BB, HIST2H3B, HIST1H2BF, HIST2H4, HIST2H2BB, HIST1H3A, HIST1H2AI, HIST1H3B, HIST1H2AH, HIST1H2AK, HIST1H3D, HIST1H3E, HIST1H2AO, HIST1H3H, HIST1H2AN, HIST1H3I	46	42	17763	128.717	5.11017e-23	5.11017e-23	6.72355e-22
SP_PIR_KEYWORDS	nucleosome core	14	21.875	2.29844e-24	HIST1H2AB, HIST1H4M, HIST1H4K, HIST1H2AF, HIST1H2AG, HIST1H2AD, HIST1H2AE, HIST1H2BP, HIST2H2AB, HIST1H2BN, HIST1H2BK, HIST1H4B, HIST1H2BL, HIST2H2AC, HIST1H2BJ, HIST1H4C, HIST1H4D, HIST1H4H, HIST1H2BA, HIST1H2BB, HIST2H3B, HIST1H2BF, HIST2H4, HIST2H2BB, HIST1H3A, HIST1H2AI, HIST1H3B, HIST1H2AH, HIST1H2AK, HIST1H3D, HIST1H3E, HIST1H2AO, HIST1H3H, HIST1H2AN, HIST1H3I	48	44	17854	118.35	1.88472e-22	9.4236e-23	2.45546e-21
KEGG_PATHWAY	mmu05322:Systemic lupus erythematosus	14	21.875	6.41305e-19	HIST1H2AB, HIST1H4M, HIST1H4K, HIST1H2AF, HIST1H2AG, HIST1H2AD, HIST1H2AE, HIST1H2BP, HIST2H2AB, HIST1H2BN, HIST1H2BK, HIST1H4B, HIST1H2BL, HIST2H2AC, HIST1H2BJ, HIST1H4C, HIST1H4D, HIST1H4H, HIST1H2BA, HIST1H2BB, HIST2H3B, HIST1H2BF, HIST2H4, HIST2H2BB, HIST1H3A, HIST1H2AI, HIST1H3B, HIST1H2AH, HIST1H2AK, HIST1H3D, HIST1H3E, HIST1H2AO, HIST1H3H, HIST1H2AN, HIST1H3I	21	103	5738	37.1392	1.41087e-17	1.41087e-17	5.01907e-16
SP_PIR_KEYWORDS	methylation	14	21.875	1.09276e-14	HIST1H2AB, HIST1H4M, HIST1H4K, HIST1H2AF, HIST1H2AG, HIST1H2AD, HIST1H2AE, HIST1H2BP, HIST2H2AB, HIST1H2BN, HIST1H2BK, HIST1H4B, HIST1H2BL, HIST2H2AC, HIST1H2BJ, HIST1H4C, HIST1H4D, HIST1H4H, HIST1H2BA, HIST1H2BB, HIST2H3B, HIST1H2BF, HIST2H4, HIST2H2BB, HIST1H3A, HIST1H2AI, HIST1H3B, HIST1H2AH, HIST1H2AK, HIST1H3D, HIST1H3E, HIST1H2AO, HIST1H3H, HIST1H2AN, HIST1H3I	48	221	17854	23.563	8.92175e-13	2.23044e-13	1.1624e-11
SP_PIR_KEYWORDS	ubl conjugation	14	21.875	5.83827e-10	HIST1H2AB, HIST1H4M, HIST1H4K, HIST1H2AF, HIST1H2AG, HIST1H2AD, HIST1H2AE, HIST1H2BP, HIST2H2AB, HIST1H2BN, HIST1H2BK, HIST1H4B, HIST1H2BL, HIST2H2AC, HIST1H2BJ, HIST1H4C, HIST1H4D, HIST1H4H, HIST1H2BA, HIST1H2BB, HIST2H3B, HIST1H2BF, HIST2H4, HIST2H2BB, HIST1H3A, HIST1H2AI, HIST1H3B, HIST1H2AH, HIST1H2AK, HIST1H3D, HIST1H3E, HIST1H2AO, HIST1H3H, HIST1H2AN, HIST1H3I	48	524	17854	9.93782	4.78738e-08	6.83911e-09	6.23711e-07
Annotation Cluster 3	Enrichment Score: 9.821825872888759
Category	Term	Count	%	PValue	Genes	List Total	Pop Hits	Pop Total	Fold Enrichment	Bonferroni	Benjamini	FDR
INTERPRO	IPR000558:Histone H2B	6	9.375	6.48401e-11	HIST1H2BA, HIST1H2BB, HIST1H2BP, HIST2H2BB, HIST1H2BN, HIST1H2BK, HIST1H2BL, HIST1H2BF, HIST1H2BJ	46	12	17763	193.076	5.25204e-09	1.75068e-09	6.91021e-08
PIR_SUPERFAMILY	PIRSF002050:histone H2B	6	9.375	8.249e-11	HIST1H2BA, HIST1H2BB, HIST1H2BP, HIST2H2BB, HIST1H2BN, HIST1H2BK, HIST1H2BL, HIST1H2BF, HIST1H2BJ	29	10	8136	168.331	1.40233e-09	1.40233e-09	5.9727e-08
SMART	SM00427:H2B	6	9.375	6.40144e-10	HIST1H2BA, HIST1H2BB, HIST1H2BP, HIST2H2BB, HIST1H2BN, HIST1H2BK, HIST1H2BL, HIST1H2BF, HIST1H2BJ	38	12	9131	120.145	1.98445e-08	1.98445e-08	5.49938e-07
Annotation Cluster 4	Enrichment Score: 8.378092261403284
Category	Term	Count	%	PValue	Genes	List Total	Pop Hits	Pop Total	Fold Enrichment	Bonferroni	Benjamini	FDR
PIR_SUPERFAMILY	PIRSF002048:histone H2A	6	9.375	4.18315e-10	HIST1H2AB, HIST2H3B, HIST1H2AF, HIST1H2AG, HIST1H2AD, HIST1H2AE, HIST2H2AB, HIST2H2AC, HIST1H3B, HIST1H2AI, HIST1H2AH, HIST1H3D, HIST1H2AK, HIST1H3E, HIST1H2AO, HIST1H2AN	29	13	8136	129.485	7.11136e-09	3.55568e-09	3.02882e-07
INTERPRO	IPR002119:Histone H2A	6	9.375	4.24474e-09	HIST1H2AB, HIST2H3B, HIST1H2AF, HIST1H2AG, HIST1H2AD, HIST1H2AE, HIST2H2AB, HIST2H2AC, HIST1H3B, HIST1H2AI, HIST1H2AH, HIST1H3D, HIST1H2AK, HIST1H3E, HIST1H2AO, HIST1H2AN	46	25	17763	92.6765	3.43824e-07	8.59559e-08	4.52376e-06
SMART	SM00414:H2A	6	9.375	4.13398e-08	HIST1H2AB, HIST2H3B, HIST1H2AF, HIST1H2AG, HIST1H2AD, HIST1H2AE, HIST2H2AB, HIST2H2AC, HIST1H3B, HIST1H2AI, HIST1H2AH, HIST1H3D, HIST1H2AK, HIST1H3E, HIST1H2AO, HIST1H2AN	38	25	9131	57.6695	1.28153e-06	6.40767e-07	3.55144e-05
Annotation Cluster 5	Enrichment Score: 4.788219109912824
Category	Term	Count	%	PValue	Genes	List Total	Pop Hits	Pop Total	Fold Enrichment	Bonferroni	Benjamini	FDR
INTERPRO	IPR005819:Histone H5	4	6.25	1.26274e-06	HIST1H1E, HIST1H1D, HIST1H1B, HIST1H1A	46	9	17763	171.623	0.000102276	2.04561e-05	0.00134573
PIR_SUPERFAMILY	PIRSF038219:histone H1	4	6.25	1.26614e-06	HIST1H1E, HIST1H1D, HIST1H1B, HIST1H1A	29	7	8136	160.315	2.15241e-05	7.17477e-06	0.000916746
INTERPRO	IPR005818:Histone H1/H5	4	6.25	4.26891e-06	HIST1H1E, HIST1H1D, HIST1H1B, HIST1H1A	46	13	17763	118.816	0.000345723	5.76287e-05	0.00454942
SMART	SM00526:H15	4	6.25	1.70366e-05	HIST1H1E, HIST1H1D, HIST1H1B, HIST1H1A	38	13	9131	73.9352	0.000527999	0.00017603	0.0146349
INTERPRO	IPR011991:Winged helix repressor DNA-binding	4	6.25	0.00984945	HIST1H1E, HIST1H1D, HIST1H1B, HIST1H1A	46	175	17763	8.82634	0.551461	0.108221	10.0116
Annotation Cluster 6	Enrichment Score: 0.8026013110440586
Category	Term	Count	%	PValue	Genes	List Total	Pop Hits	Pop Total	Fold Enrichment	Bonferroni	Benjamini	FDR
INTERPRO	IPR018114:Peptidase S1/S6, chymotrypsin/Hap, active site	3	4.6875	0.056033	TRY5, CELA2A, PRSS12	46	151	17763	7.6719	0.990635	0.442252	45.9113
INTERPRO	IPR001254:Peptidase S1 and S6, chymotrypsin/Hap	3	4.6875	0.0613707	TRY5, CELA2A, PRSS12	46	159	17763	7.28589	0.994084	0.434481	49.0833
SP_PIR_KEYWORDS	Serine protease	3	4.6875	0.0693011	TRY5, CELA2A, PRSS12	48	164	17854	6.80412	0.997231	0.414554	53.5716
GOTERM_MF_FAT	GO:0004252~serine-type endopeptidase activity	3	4.6875	0.096991	TRY5, CELA2A, PRSS12	38	189	13288	5.55054	0.996698	0.942538	63.4837
GOTERM_MF_FAT	GO:0008236~serine-type peptidase activity	3	4.6875	0.117432	TRY5, CELA2A, PRSS12	38	212	13288	4.94836	0.999084	0.902881	70.8728
GOTERM_MF_FAT	GO:0017171~serine hydrolase activity	3	4.6875	0.118344	TRY5, CELA2A, PRSS12	38	213	13288	4.92513	0.999136	0.828531	71.1688
SMART	SM00020:Tryp_SPc	3	4.6875	0.135357	TRY5, CELA2A, PRSS12	38	159	9131	4.53376	0.988986	0.676044	71.3334
GOTERM_MF_FAT	GO:0004175~endopeptidase activity	3	4.6875	0.328384	TRY5, CELA2A, PRSS12	38	421	13288	2.49181	1	0.988419	98.037
SP_PIR_KEYWORDS	Protease	3	4.6875	0.389118	TRY5, CELA2A, PRSS12	48	509	17854	2.19229	1	0.955343	99.4832
GOTERM_MF_FAT	GO:0070011~peptidase activity, acting on L-amino acid peptides	3	4.6875	0.505439	TRY5, CELA2A, PRSS12	38	603	13288	1.73972	1	0.9986	99.9044
GOTERM_MF_FAT	GO:0008233~peptidase activity	3	4.6875	0.528402	TRY5, CELA2A, PRSS12	38	629	13288	1.66781	1	0.997553	99.9402
Annotation Cluster 7	Enrichment Score: 0.18755099107306605
Category	Term	Count	%	PValue	Genes	List Total	Pop Hits	Pop Total	Fold Enrichment	Bonferroni	Benjamini	FDR
GOTERM_BP_FAT	GO:0006468~protein amino acid phosphorylation	3	4.6875	0.554308	MAST1, MAPK12, AVPI1	40	640	13588	1.59234	1	0.999966	99.9968
GOTERM_BP_FAT	GO:0016310~phosphorylation	3	4.6875	0.618143	MAST1, MAPK12, AVPI1	40	718	13588	1.41936	1	0.999984	99.9996
GOTERM_BP_FAT	GO:0006793~phosphorus metabolic process	3	4.6875	0.720242	MAST1, MAPK12, AVPI1	40	866	13588	1.17679	1	0.999999	100
GOTERM_BP_FAT	GO:0006796~phosphate metabolic process	3	4.6875	0.720242	MAST1, MAPK12, AVPI1	40	866	13588	1.17679	1	0.999999	100
Annotation Cluster 8	Enrichment Score: 0.13442097346713294
Category	Term	Count	%	PValue	Genes	List Total	Pop Hits	Pop Total	Fold Enrichment	Bonferroni	Benjamini	FDR
UP_SEQ_FEATURE	nucleotide phosphate-binding region:ATP	4	6.25	0.501721	MAST1, MAPK12, KIF19A, MYO1F	48	907	16021	1.47198	1	1	99.9686
SP_PIR_KEYWORDS	atp-binding	4	6.25	0.668349	MAST1, MAPK12, KIF19A, MYO1F	48	1287	17854	1.15605	1	0.995125	99.9992
GOTERM_MF_FAT	GO:0005524~ATP binding	4	6.25	0.781583	MAST1, MAPK12, KIF19A, MYO1F	38	1443	13288	0.969326	1	0.999923	100
GOTERM_MF_FAT	GO:0032559~adenyl ribonucleotide binding	4	6.25	0.788552	MAST1, MAPK12, KIF19A, MYO1F	38	1460	13288	0.958039	1	0.999633	100
GOTERM_MF_FAT	GO:0030554~adenyl nucleotide binding	4	6.25	0.817224	MAST1, MAPK12, KIF19A, MYO1F	38	1535	13288	0.911229	1	0.999641	100
GOTERM_MF_FAT	GO:0001883~purine nucleoside binding	4	6.25	0.821859	MAST1, MAPK12, KIF19A, MYO1F	38	1548	13288	0.903577	1	0.999408	100
GOTERM_MF_FAT	GO:0001882~nucleoside binding	4	6.25	0.82536	MAST1, MAPK12, KIF19A, MYO1F	38	1558	13288	0.897777	1	0.99907	100
Annotation Cluster 9	Enrichment Score: 0.12059985639530992
Category	Term	Count	%	PValue	Genes	List Total	Pop Hits	Pop Total	Fold Enrichment	Bonferroni	Benjamini	FDR
SP_PIR_KEYWORDS	nucleotide-binding	5	7.8125	0.633185	MAST1, MAPK12, KIF19A, MYO1F, IRGC1	48	1631	17854	1.14028	1	0.994141	99.9978
GOTERM_MF_FAT	GO:0032553~ribonucleotide binding	5	7.8125	0.755752	MAST1, MAPK12, KIF19A, MYO1F, IRGC1	38	1796	13288	0.973508	1	0.999948	99.9999
GOTERM_MF_FAT	GO:0032555~purine ribonucleotide binding	5	7.8125	0.755752	MAST1, MAPK12, KIF19A, MYO1F, IRGC1	38	1796	13288	0.973508	1	0.999948	99.9999
GOTERM_MF_FAT	GO:0017076~purine nucleotide binding	5	7.8125	0.784934	MAST1, MAPK12, KIF19A, MYO1F, IRGC1	38	1871	13288	0.934485	1	0.999817	100
GOTERM_MF_FAT	GO:0000166~nucleotide binding	5	7.8125	0.878776	MAST1, MAPK12, KIF19A, MYO1F, IRGC1	38	2183	13288	0.800926	1	0.999621	100
Annotation Cluster 10	Enrichment Score: 0.02758121675164334
Category	Term	Count	%	PValue	Genes	List Total	Pop Hits	Pop Total	Fold Enrichment	Bonferroni	Benjamini	FDR
SP_PIR_KEYWORDS	zinc	4	6.25	0.886481	ZCCHC3, CRIP3, CAR15, ZSCAN2	48	1886	17854	0.788883	1	0.999796	100
GOTERM_MF_FAT	GO:0008270~zinc ion binding	4	6.25	0.946798	ZCCHC3, CRIP3, CAR15, ZSCAN2	38	2105	13288	0.664483	1	0.999965	100
GOTERM_MF_FAT	GO:0046914~transition metal ion binding	4	6.25	0.984758	ZCCHC3, CRIP3, CAR15, ZSCAN2	38	2608	13288	0.536325	1	0.999999	100
Annotation Cluster 11	Enrichment Score: 0.02265469714015185
Category	Term	Count	%	PValue	Genes	List Total	Pop Hits	Pop Total	Fold Enrichment	Bonferroni	Benjamini	FDR
SP_PIR_KEYWORDS	transcription regulation	3	4.6875	0.922979	SOX12, ZSCAN2, NAT14	48	1546	17854	0.721782	1	0.999893	100
SP_PIR_KEYWORDS	Transcription	3	4.6875	0.954441	SOX12, ZSCAN2, NAT14	48	1769	17854	0.630794	1	0.99996	100
GOTERM_BP_FAT	GO:0006350~transcription	3	4.6875	0.970723	SOX12, ZSCAN2, NAT14	40	1772	13588	0.575113	1	1	100
Annotation Cluster 12	Enrichment Score: 0.01941040530909343
Category	Term	Count	%	PValue	Genes	List Total	Pop Hits	Pop Total	Fold Enrichment	Bonferroni	Benjamini	FDR
SP_PIR_KEYWORDS	metal-binding	6	9.375	0.854347	ZCCHC3, MAST1, CRIP3, MAPK12, CAR15, ZSCAN2	48	2682	17854	0.832122	1	0.999629	100
GOTERM_MF_FAT	GO:0046872~metal ion binding	6	9.375	0.992167	ZCCHC3, MAST1, CRIP3, MAPK12, CAR15, ZSCAN2	38	3850	13288	0.544962	1	1	100
GOTERM_MF_FAT	GO:0043169~cation binding	6	9.375	0.992846	ZCCHC3, MAST1, CRIP3, MAPK12, CAR15, ZSCAN2	38	3885	13288	0.540053	1	1	100
GOTERM_MF_FAT	GO:0043167~ion binding	6	9.375	0.993706	ZCCHC3, MAST1, CRIP3, MAPK12, CAR15, ZSCAN2	38	3934	13288	0.533326	1	0.999999	100
Annotation Cluster 13	Enrichment Score: 0.008395755012638482
Category	Term	Count	%	PValue	Genes	List Total	Pop Hits	Pop Total	Fold Enrichment	Bonferroni	Benjamini	FDR
UP_SEQ_FEATURE	transmembrane region	9	14.0625	0.942237	PRR7, LAT, FFAR3, PIGR, AMN, RTN1, TMEM88, NAT14, ALG14	48	4113	16021	0.730352	1	1	100
SP_PIR_KEYWORDS	transmembrane	9	14.0625	0.982585	PRR7, LAT, FFAR3, PIGR, AMN, RTN1, TMEM88, NAT14, ALG14	48	5237	17854	0.639226	1	0.999989	100
GOTERM_CC_FAT	GO:0016021~integral to membrane	9	14.0625	0.999821	PRR7, LAT, FFAR3, PIGR, AMN, RTN1, TMEM88, NAT14, ALG14	41	5709	12504	0.480781	1	1	100
GOTERM_CC_FAT	GO:0031224~intrinsic to membrane	9	14.0625	0.999918	PRR7, LAT, FFAR3, PIGR, AMN, RTN1, TMEM88, NAT14, ALG14	41	5914	12504	0.464116	1	1	100

## Sheet: 8) FO-I signature down
Table SIII: David bioinformatic analysis of FO-I signature downregulated genes (FC>2)
Annotation Cluster 1	Enrichment Score: 1.787554056833771
Category	Term	Count	%	PValue	Genes	List Total	Pop Hits	Pop Total	Fold Enrichment	Bonferroni	Benjamini	FDR
SP_PIR_KEYWORDS	transcription regulation	14	17.5	0.00830138	MEF2A, RCOR1, CCNT1, REST, CNOT6, NR2C2, FOXN3, MXD4, UHRF1, ATF7, GATAD2B, CDCA7L, TBL1X, HELLS	73	1546	17854	2.21478	0.610141	0.269474	9.03084
GOTERM_BP_FAT	GO:0006350~transcription	14	17.5	0.0222525	MEF2A, RCOR1, CCNT1, REST, CNOT6, NR2C2, FOXN3, MXD4, UHRF1, ATF7, GATAD2B, CDCA7L, TBL1X, HELLS	56	1772	13588	1.91704	0.999991	0.765121	27.777
SP_PIR_KEYWORDS	Transcription	14	17.5	0.023486	MEF2A, RCOR1, CCNT1, REST, CNOT6, NR2C2, FOXN3, MXD4, UHRF1, ATF7, GATAD2B, CDCA7L, TBL1X, HELLS	73	1769	17854	1.93559	0.931818	0.360837	23.6504
Annotation Cluster 2	Enrichment Score: 1.6745990347746116
Category	Term	Count	%	PValue	Genes	List Total	Pop Hits	Pop Total	Fold Enrichment	Bonferroni	Benjamini	FDR
UP_SEQ_FEATURE	zinc finger region:RING-type	5	6.25	0.00734837	TRIM56, UHRF1, CBL, MDM4, TRIM23	71	176	16021	6.41045	0.913591	0.913591	9.5236
INTERPRO	IPR017907:Zinc finger, RING-type, conserved site	5	6.25	0.0196836	TRIM56, UHRF1, CBL, MDM4, TRIM23	73	254	17763	4.78994	0.987141	0.886602	22.3434
INTERPRO	IPR001841:Zinc finger, RING-type	5	6.25	0.0288304	TRIM56, UHRF1, CBL, MDM4, TRIM23	73	286	17763	4.254	0.998349	0.881821	31.0725
SMART	SM00184:RING	5	6.25	0.0480238	TRIM56, UHRF1, CBL, MDM4, TRIM23	45	286	9131	3.5474	0.952705	0.952705	39.1438
Annotation Cluster 3	Enrichment Score: 1.5820951183671512
Category	Term	Count	%	PValue	Genes	List Total	Pop Hits	Pop Total	Fold Enrichment	Bonferroni	Benjamini	FDR
UP_SEQ_FEATURE	repeat:LRR 3	5	6.25	0.0222902	VASN, LRRC16A, PDS5A, CNOT6L, CNOT6	71	245	16021	4.60506	0.999438	0.976294	26.353
SP_PIR_KEYWORDS	leucine-rich repeat	5	6.25	0.025034	VASN, LRRC16A, PDS5A, CNOT6L, CNOT6	73	275	17854	4.44682	0.943008	0.335862	25.0135
UP_SEQ_FEATURE	repeat:LRR 1	5	6.25	0.029006	VASN, LRRC16A, PDS5A, CNOT6L, CNOT6	71	266	16021	4.2415	0.999943	0.961514	32.9288
UP_SEQ_FEATURE	repeat:LRR 2	5	6.25	0.029006	VASN, LRRC16A, PDS5A, CNOT6L, CNOT6	71	266	16021	4.2415	0.999943	0.961514	32.9288
Annotation Cluster 4	Enrichment Score: 1.571817157111598
Category	Term	Count	%	PValue	Genes	List Total	Pop Hits	Pop Total	Fold Enrichment	Bonferroni	Benjamini	FDR
GOTERM_BP_FAT	GO:0016481~negative regulation of transcription	6	7.5	0.0169981	ID2, REST, MDM4, TBL1X, HELLS, MXD4	56	372	13588	3.91359	0.999854	0.82896	21.957
GOTERM_BP_FAT	GO:0045934~negative regulation of nucleobase, nucleoside, nucleotide and nucleic acid metabolic process	6	7.5	0.0218543	ID2, REST, MDM4, TBL1X, HELLS, MXD4	56	397	13588	3.66715	0.999989	0.803223	27.3505
GOTERM_BP_FAT	GO:0051172~negative regulation of nitrogen compound metabolic process	6	7.5	0.0227074	ID2, REST, MDM4, TBL1X, HELLS, MXD4	56	401	13588	3.63057	0.999993	0.73135	28.2613
GOTERM_BP_FAT	GO:0010629~negative regulation of gene expression	6	7.5	0.0247056	ID2, REST, MDM4, TBL1X, HELLS, MXD4	56	410	13588	3.55087	0.999997	0.724267	30.3534
GOTERM_BP_FAT	GO:0010558~negative regulation of macromolecule biosynthetic process	6	7.5	0.0265749	ID2, REST, MDM4, TBL1X, HELLS, MXD4	56	418	13588	3.48291	0.999999	0.716635	32.259
GOTERM_BP_FAT	GO:0031327~negative regulation of cellular biosynthetic process	6	7.5	0.029546	ID2, REST, MDM4, TBL1X, HELLS, MXD4	56	430	13588	3.38571	1	0.695205	35.1882
GOTERM_BP_FAT	GO:0009890~negative regulation of biosynthetic process	6	7.5	0.0305816	ID2, REST, MDM4, TBL1X, HELLS, MXD4	56	434	13588	3.35451	1	0.680988	36.1811
GOTERM_BP_FAT	GO:0010605~negative regulation of macromolecule metabolic process	6	7.5	0.0532269	ID2, REST, MDM4, TBL1X, HELLS, MXD4	56	506	13588	2.87719	1	0.706157	54.6571
Annotation Cluster 5	Enrichment Score: 1.2747037897320042
Category	Term	Count	%	PValue	Genes	List Total	Pop Hits	Pop Total	Fold Enrichment	Bonferroni	Benjamini	FDR
GOTERM_BP_FAT	GO:0016567~protein ubiquitination	3	3.75	0.0292519	NEDD4, TRIM23, UBE2C	56	66	13588	11.0292	1	0.720323	34.9035
GOTERM_BP_FAT	GO:0032446~protein modification by small protein conjugation	3	3.75	0.0406447	NEDD4, TRIM23, UBE2C	56	79	13588	9.21429	1	0.656464	45.1194
GOTERM_MF_FAT	GO:0004842~ubiquitin-protein ligase activity	3	3.75	0.0624804	NEDD4, TRIM23, UBE2C	53	104	13288	7.23222	0.999864	0.77325	53.2017
GOTERM_BP_FAT	GO:0070647~protein modification by small protein conjugation or removal	3	3.75	0.0663115	NEDD4, TRIM23, UBE2C	56	104	13588	6.99931	1	0.770604	62.9222
GOTERM_MF_FAT	GO:0019787~small conjugating protein ligase activity	3	3.75	0.0858995	NEDD4, TRIM23, UBE2C	53	125	13288	6.01721	0.999996	0.829775	65.2521
Annotation Cluster 6	Enrichment Score: 0.7994201135176144
Category	Term	Count	%	PValue	Genes	List Total	Pop Hits	Pop Total	Fold Enrichment	Bonferroni	Benjamini	FDR
SP_PIR_KEYWORDS	ubl conjugation pathway	5	6.25	0.131346	UHRF1, NEDD4, CBL, UBE2C, TBL1X	73	484	17854	2.5266	1	0.679073	79.7862
GOTERM_BP_FAT	GO:0043632~modification-dependent macromolecule catabolic process	5	6.25	0.149404	UHRF1, NEDD4, CBL, UBE2C, TBL1X	56	508	13588	2.38822	1	0.943508	90.3665
GOTERM_BP_FAT	GO:0019941~modification-dependent protein catabolic process	5	6.25	0.149404	UHRF1, NEDD4, CBL, UBE2C, TBL1X	56	508	13588	2.38822	1	0.943508	90.3665
GOTERM_BP_FAT	GO:0051603~proteolysis involved in cellular protein catabolic process	5	6.25	0.169457	UHRF1, NEDD4, CBL, UBE2C, TBL1X	56	534	13588	2.27194	1	0.954252	93.1773
GOTERM_BP_FAT	GO:0044257~cellular protein catabolic process	5	6.25	0.171831	UHRF1, NEDD4, CBL, UBE2C, TBL1X	56	537	13588	2.25924	1	0.951891	93.454
GOTERM_BP_FAT	GO:0030163~protein catabolic process	5	6.25	0.187145	UHRF1, NEDD4, CBL, UBE2C, TBL1X	56	556	13588	2.18204	1	0.948396	95.0024
Annotation Cluster 7	Enrichment Score: 0.7791156463790142
Category	Term	Count	%	PValue	Genes	List Total	Pop Hits	Pop Total	Fold Enrichment	Bonferroni	Benjamini	FDR
GOTERM_MF_FAT	GO:0005525~GTP binding	4	5	0.160634	9930111J21RIK1, GBP9, MX1, TRIM23	53	354	13288	2.83296	1	0.866513	87.266
GOTERM_MF_FAT	GO:0019001~guanyl nucleotide binding	4	5	0.169203	9930111J21RIK1, GBP9, MX1, TRIM23	53	363	13288	2.76272	1	0.860232	88.7145
GOTERM_MF_FAT	GO:0032561~guanyl ribonucleotide binding	4	5	0.169203	9930111J21RIK1, GBP9, MX1, TRIM23	53	363	13288	2.76272	1	0.860232	88.7145
Annotation Cluster 8	Enrichment Score: 0.7779403324840677
Category	Term	Count	%	PValue	Genes	List Total	Pop Hits	Pop Total	Fold Enrichment	Bonferroni	Benjamini	FDR
GOTERM_MF_FAT	GO:0032553~ribonucleotide binding	11	13.75	0.156823	N4BP2, 9930111J21RIK1, GBP9, CHEK2, SIK1, MX1, TRIM23, UBE2C, TOP2A, UHMK1, HELLS	53	1796	13288	1.53557	1	0.882342	86.5685
GOTERM_MF_FAT	GO:0032555~purine ribonucleotide binding	11	13.75	0.156823	N4BP2, 9930111J21RIK1, GBP9, CHEK2, SIK1, MX1, TRIM23, UBE2C, TOP2A, UHMK1, HELLS	53	1796	13288	1.53557	1	0.882342	86.5685
GOTERM_MF_FAT	GO:0017076~purine nucleotide binding	11	13.75	0.188522	N4BP2, 9930111J21RIK1, GBP9, CHEK2, SIK1, MX1, TRIM23, UBE2C, TOP2A, UHMK1, HELLS	53	1871	13288	1.47402	1	0.834989	91.4442
Annotation Cluster 9	Enrichment Score: 0.7054879473040748
Category	Term	Count	%	PValue	Genes	List Total	Pop Hits	Pop Total	Fold Enrichment	Bonferroni	Benjamini	FDR
SP_PIR_KEYWORDS	mitosis	3	3.75	0.162734	PDS5A, UBE2C, HELLS	73	179	17854	4.09903	1	0.714752	86.6903
GOTERM_BP_FAT	GO:0007067~mitosis	3	3.75	0.179364	PDS5A, UBE2C, HELLS	56	190	13588	3.8312	1	0.954267	94.2642
GOTERM_BP_FAT	GO:0000280~nuclear division	3	3.75	0.179364	PDS5A, UBE2C, HELLS	56	190	13588	3.8312	1	0.954267	94.2642
GOTERM_BP_FAT	GO:0000087~M phase of mitotic cell cycle	3	3.75	0.185186	PDS5A, UBE2C, HELLS	56	194	13588	3.75221	1	0.955043	94.8253
GOTERM_BP_FAT	GO:0048285~organelle fission	3	3.75	0.18957	PDS5A, UBE2C, HELLS	56	197	13588	3.69507	1	0.946369	95.2137
GOTERM_BP_FAT	GO:0000279~M phase	3	3.75	0.318232	PDS5A, UBE2C, HELLS	56	283	13588	2.57219	1	0.984966	99.607
Annotation Cluster 10	Enrichment Score: 0.6200953230527533
Category	Term	Count	%	PValue	Genes	List Total	Pop Hits	Pop Total	Fold Enrichment	Bonferroni	Benjamini	FDR
GOTERM_MF_FAT	GO:0046872~metal ion binding	19	23.75	0.225224	CBL, REST, CHEK2, TRIM23, VAV2, DNASE1L3, CNOT6, NR2C2, ZBTB38, TRIM56, UHRF1, RRM2, ATF7, HEG1, GATAD2B, PTCH1, MDM4, SIK1, CYB5D1	53	3850	13288	1.2373	1	0.843299	95.0376
GOTERM_MF_FAT	GO:0043169~cation binding	19	23.75	0.238251	CBL, REST, CHEK2, TRIM23, VAV2, DNASE1L3, CNOT6, NR2C2, ZBTB38, TRIM56, UHRF1, RRM2, ATF7, HEG1, GATAD2B, PTCH1, MDM4, SIK1, CYB5D1	53	3885	13288	1.22616	1	0.832762	95.9354
GOTERM_MF_FAT	GO:0043167~ion binding	19	23.75	0.257078	CBL, REST, CHEK2, TRIM23, VAV2, DNASE1L3, CNOT6, NR2C2, ZBTB38, TRIM56, UHRF1, RRM2, ATF7, HEG1, GATAD2B, PTCH1, MDM4, SIK1, CYB5D1	53	3934	13288	1.21089	1	0.844954	96.9724
Annotation Cluster 11	Enrichment Score: 0.5968579710292188
Category	Term	Count	%	PValue	Genes	List Total	Pop Hits	Pop Total	Fold Enrichment	Bonferroni	Benjamini	FDR
UP_SEQ_FEATURE	repeat:WD 6	3	3.75	0.156244	LYST, STRN, TBL1X	71	161	16021	4.20462	1	0.999917	90.0274
INTERPRO	IPR019782:WD40 repeat 2	3	3.75	0.215214	LYST, STRN, TBL1X	73	214	17763	3.41115	1	0.998685	95.4161
UP_SEQ_FEATURE	repeat:WD 5	3	3.75	0.220771	LYST, STRN, TBL1X	71	202	16021	3.35121	1	0.999993	96.6118
INTERPRO	IPR017986:WD40 repeat, region	3	3.75	0.236119	LYST, STRN, TBL1X	73	228	17763	3.20169	1	0.998576	96.7485
UP_SEQ_FEATURE	repeat:WD 4	3	3.75	0.246597	LYST, STRN, TBL1X	71	218	16021	3.10525	1	0.999992	97.8555
INTERPRO	IPR019781:WD40 repeat, subgroup	3	3.75	0.246621	LYST, STRN, TBL1X	73	235	17763	3.10632	1	0.997974	97.2735
UP_SEQ_FEATURE	repeat:WD 3	3	3.75	0.267676	LYST, STRN, TBL1X	71	231	16021	2.93049	1	0.99999	98.5408
UP_SEQ_FEATURE	repeat:WD 2	3	3.75	0.274167	LYST, STRN, TBL1X	71	235	16021	2.88061	1	0.999976	98.7069
UP_SEQ_FEATURE	repeat:WD 1	3	3.75	0.274167	LYST, STRN, TBL1X	71	235	16021	2.88061	1	0.999976	98.7069
INTERPRO	IPR019775:WD40 repeat, conserved site	3	3.75	0.281213	LYST, STRN, TBL1X	73	258	17763	2.8294	1	0.998604	98.5005
INTERPRO	IPR001680:WD40 repeat	3	3.75	0.282717	LYST, STRN, TBL1X	73	259	17763	2.81848	1	0.997675	98.5399
SP_PIR_KEYWORDS	wd repeat	3	3.75	0.286716	LYST, STRN, TBL1X	73	263	17854	2.78983	1	0.823679	97.8427
SMART	SM00320:WD40	3	3.75	0.356128	LYST, STRN, TBL1X	45	259	9131	2.35032	1	0.999888	98.8237
Annotation Cluster 12	Enrichment Score: 0.4964399469689658
Category	Term	Count	%	PValue	Genes	List Total	Pop Hits	Pop Total	Fold Enrichment	Bonferroni	Benjamini	FDR
GOTERM_BP_FAT	GO:0006915~apoptosis	4	5	0.290798	MEF2A, TRP53INP1, MDM4, DNASE1L3	56	465	13588	2.08725	1	0.98368	99.3048
GOTERM_BP_FAT	GO:0012501~programmed cell death	4	5	0.299701	MEF2A, TRP53INP1, MDM4, DNASE1L3	56	473	13588	2.05195	1	0.983043	99.4209
GOTERM_BP_FAT	GO:0008219~cell death	4	5	0.337691	MEF2A, TRP53INP1, MDM4, DNASE1L3	56	507	13588	1.91434	1	0.986838	99.7415
GOTERM_BP_FAT	GO:0016265~death	4	5	0.351108	MEF2A, TRP53INP1, MDM4, DNASE1L3	56	519	13588	1.87008	1	0.988376	99.8077
Annotation Cluster 13	Enrichment Score: 0.2782960483199324
Category	Term	Count	%	PValue	Genes	List Total	Pop Hits	Pop Total	Fold Enrichment	Bonferroni	Benjamini	FDR
GOTERM_MF_FAT	GO:0005524~ATP binding	7	8.75	0.502544	N4BP2, CHEK2, SIK1, UBE2C, TOP2A, UHMK1, HELLS	53	1443	13288	1.21623	1	0.967979	99.973
GOTERM_MF_FAT	GO:0032559~adenyl ribonucleotide binding	7	8.75	0.514444	N4BP2, CHEK2, SIK1, UBE2C, TOP2A, UHMK1, HELLS	53	1460	13288	1.20207	1	0.967869	99.9797
GOTERM_MF_FAT	GO:0030554~adenyl nucleotide binding	7	8.75	0.565717	N4BP2, CHEK2, SIK1, UBE2C, TOP2A, UHMK1, HELLS	53	1535	13288	1.14333	1	0.978435	99.9945
Annotation Cluster 14	Enrichment Score: 0.2776535359197408
Category	Term	Count	%	PValue	Genes	List Total	Pop Hits	Pop Total	Fold Enrichment	Bonferroni	Benjamini	FDR
GOTERM_BP_FAT	GO:0015031~protein transport	4	5	0.494517	CD36, IPO7, LYST, TNPO1	56	651	13588	1.49089	1	0.997896	99.9948
GOTERM_BP_FAT	GO:0045184~establishment of protein localization	4	5	0.499689	CD36, IPO7, LYST, TNPO1	56	656	13588	1.47953	1	0.997865	99.9955
GOTERM_BP_FAT	GO:0008104~protein localization	4	5	0.594509	CD36, IPO7, LYST, TNPO1	56	753	13588	1.28894	1	0.999376	99.9998
Annotation Cluster 15	Enrichment Score: 0.24142630393447453
Category	Term	Count	%	PValue	Genes	List Total	Pop Hits	Pop Total	Fold Enrichment	Bonferroni	Benjamini	FDR
INTERPRO	IPR008271:Serine/threonine protein kinase, active site	3	3.75	0.43033	CHEK2, SIK1, UHMK1	73	360	17763	2.02774	1	0.999924	99.9221
INTERPRO	IPR017442:Serine/threonine protein kinase-related	3	3.75	0.449667	CHEK2, SIK1, UHMK1	73	374	17763	1.95184	1	0.999912	99.9498
SP_PIR_KEYWORDS	serine/threonine-protein kinase	3	3.75	0.460611	CHEK2, SIK1, UHMK1	73	384	17854	1.91074	1	0.917199	99.9096
GOTERM_MF_FAT	GO:0004674~protein serine/threonine kinase activity	3	3.75	0.493972	CHEK2, SIK1, UHMK1	53	421	13288	1.78658	1	0.969239	99.967
INTERPRO	IPR017441:Protein kinase, ATP binding site	3	3.75	0.568138	CHEK2, SIK1, UHMK1	73	467	17763	1.56314	1	0.999995	99.9977
INTERPRO	IPR000719:Protein kinase, core	3	3.75	0.59565	CHEK2, SIK1, UHMK1	73	491	17763	1.48673	1	0.999996	99.999
UP_SEQ_FEATURE	domain:Protein kinase	3	3.75	0.619992	CHEK2, SIK1, UHMK1	71	476	16021	1.42215	1	1	99.9998
GOTERM_MF_FAT	GO:0004672~protein kinase activity	3	3.75	0.672112	CHEK2, SIK1, UHMK1	53	583	13288	1.29014	1	0.993014	99.9998
SP_PIR_KEYWORDS	kinase	3	3.75	0.784219	CHEK2, SIK1, UHMK1	73	707	17854	1.0378	1	0.982223	100
UP_SEQ_FEATURE	active site:Proton acceptor	3	3.75	0.791221	CHEK2, SIK1, UHMK1	71	662	16021	1.02257	1	1	100
Annotation Cluster 16	Enrichment Score: 0.2036022616781103
Category	Term	Count	%	PValue	Genes	List Total	Pop Hits	Pop Total	Fold Enrichment	Bonferroni	Benjamini	FDR
GOTERM_BP_FAT	GO:0045941~positive regulation of transcription	3	3.75	0.577785	MEF2A, TOP2A, ZBTB38	56	475	13588	1.53248	1	0.999311	99.9996
GOTERM_BP_FAT	GO:0010628~positive regulation of gene expression	3	3.75	0.592679	MEF2A, TOP2A, ZBTB38	56	488	13588	1.49166	1	0.999425	99.9998
GOTERM_BP_FAT	GO:0045935~positive regulation of nucleobase, nucleoside, nucleotide and nucleic acid metabolic process	3	3.75	0.617012	MEF2A, TOP2A, ZBTB38	56	510	13588	1.42731	1	0.999557	99.9999
GOTERM_BP_FAT	GO:0051173~positive regulation of nitrogen compound metabolic process	3	3.75	0.634019	MEF2A, TOP2A, ZBTB38	56	526	13588	1.38389	1	0.999652	100
GOTERM_BP_FAT	GO:0010557~positive regulation of macromolecule biosynthetic process	3	3.75	0.63818	MEF2A, TOP2A, ZBTB38	56	530	13588	1.37345	1	0.999641	100
GOTERM_BP_FAT	GO:0031328~positive regulation of cellular biosynthetic process	3	3.75	0.660424	MEF2A, TOP2A, ZBTB38	56	552	13588	1.31871	1	0.999752	100
GOTERM_BP_FAT	GO:0009891~positive regulation of biosynthetic process	3	3.75	0.665328	MEF2A, TOP2A, ZBTB38	56	557	13588	1.30687	1	0.999749	100
Annotation Cluster 17	Enrichment Score: 0.19406590719264943
Category	Term	Count	%	PValue	Genes	List Total	Pop Hits	Pop Total	Fold Enrichment	Bonferroni	Benjamini	FDR
GOTERM_CC_FAT	GO:0031981~nuclear lumen	4	5	0.508714	TRP53INP1, REST, TBL1X, TOP2A	39	883	12504	1.45239	1	0.99145	99.9317
GOTERM_CC_FAT	GO:0070013~intracellular organelle lumen	4	5	0.681908	TRP53INP1, REST, TBL1X, TOP2A	39	1133	12504	1.13192	1	0.99833	99.9992
GOTERM_CC_FAT	GO:0043233~organelle lumen	4	5	0.6837	TRP53INP1, REST, TBL1X, TOP2A	39	1136	12504	1.12893	1	0.997348	99.9993
GOTERM_CC_FAT	GO:0031974~membrane-enclosed lumen	4	5	0.705784	TRP53INP1, REST, TBL1X, TOP2A	39	1174	12504	1.09239	1	0.997135	99.9996
Annotation Cluster 18	Enrichment Score: 0.10080039834306588
Category	Term	Count	%	PValue	Genes	List Total	Pop Hits	Pop Total	Fold Enrichment	Bonferroni	Benjamini	FDR
INTERPRO	IPR015880:Zinc finger, C2H2-like	3	3.75	0.765083	ATF7, REST, ZBTB38	73	676	17763	1.07986	1	1	100
INTERPRO	IPR007087:Zinc finger, C2H2-type	3	3.75	0.768681	ATF7, REST, ZBTB38	73	681	17763	1.07193	1	1	100
SMART	SM00355:ZnF_C2H2	3	3.75	0.847508	ATF7, REST, ZBTB38	45	676	9131	0.900493	1	1	100

## Sheet: 9) T2CD21int>FO-II
Table SIII: David bioinformatic analysis of genes upregulated in T2CD21int versus FO-II (FC>2)
Annotation Cluster 1	Enrichment Score: 4.713534968206121
Category	Term	Count	%	PValue	Genes	List Total	Pop Hits	Pop Total	Fold Enrichment	Bonferroni	Benjamini	FDR
SP_PIR_KEYWORDS	mitosis	11	6.07735	5.25968e-06	CDK1, NCAPH, CCNB2, KIF11, NEK2, CENPV, BUB1B, NUSAP1, BIRC5, UBE2C, WEE1	162	179	17854	6.77267	0.00120374	0.000401409	0.00673822
GOTERM_BP_FAT	GO:0000280~nuclear division	11	6.07735	2.36972e-05	CDK1, NCAPH, CCNB2, KIF11, NEK2, CENPV, BUB1B, NUSAP1, BIRC5, UBE2C, WEE1	139	190	13588	5.65952	0.0233726	0.00337289	0.0374248
GOTERM_BP_FAT	GO:0007067~mitosis	11	6.07735	2.36972e-05	CDK1, NCAPH, CCNB2, KIF11, NEK2, CENPV, BUB1B, NUSAP1, BIRC5, UBE2C, WEE1	139	190	13588	5.65952	0.0233726	0.00337289	0.0374248
GOTERM_BP_FAT	GO:0000087~M phase of mitotic cell cycle	11	6.07735	2.8344e-05	CDK1, NCAPH, CCNB2, KIF11, NEK2, CENPV, BUB1B, NUSAP1, BIRC5, UBE2C, WEE1	139	194	13588	5.54283	0.0278914	0.00352972	0.0447619
GOTERM_BP_FAT	GO:0048285~organelle fission	11	6.07735	3.23229e-05	CDK1, NCAPH, CCNB2, KIF11, NEK2, CENPV, BUB1B, NUSAP1, BIRC5, UBE2C, WEE1	139	197	13588	5.45842	0.031744	0.00357789	0.051044
Annotation Cluster 2	Enrichment Score: 1.903312432814118
Category	Term	Count	%	PValue	Genes	List Total	Pop Hits	Pop Total	Fold Enrichment	Bonferroni	Benjamini	FDR
GOTERM_CC_FAT	GO:0000777~condensed chromosome kinetochore	4	2.20994	0.00968927	CENPN, A730008H23RIK, CENPV, BUB1B	105	53	12504	8.9876	0.836508	0.151797	11.3599
GOTERM_CC_FAT	GO:0000779~condensed chromosome, centromeric region	4	2.20994	0.0135753	CENPN, A730008H23RIK, CENPV, BUB1B	105	60	12504	7.93905	0.921315	0.177627	15.5728
GOTERM_CC_FAT	GO:0000776~kinetochore	4	2.20994	0.0148259	CENPN, A730008H23RIK, CENPV, BUB1B	105	62	12504	7.68295	0.937854	0.179997	16.889
Annotation Cluster 3	Enrichment Score: 1.8128068813234721
Category	Term	Count	%	PValue	Genes	List Total	Pop Hits	Pop Total	Fold Enrichment	Bonferroni	Benjamini	FDR
INTERPRO	IPR014400:Cyclin, A/B/D/E	3	1.65746	0.0033343	CCNB2, CCND3, CCND2	158	10	17763	33.7272	0.736212	0.736212	4.55001
PIR_SUPERFAMILY	PIRSF001771:cyclin, A/B/D/E types	3	1.65746	0.00414205	CCNB2, CCND3, CCND2	91	9	8136	29.8022	0.358611	0.358611	4.55841
PIR_SUPERFAMILY	PIRSF001771:Cyclin_A_B_D_E	3	1.65746	0.00514043	CCNB2, CCND3, CCND2	91	10	8136	26.822	0.423883	0.240976	5.62845
INTERPRO	IPR004367:Cyclin, C-terminal	3	1.65746	0.00755787	CCNB2, CCND3, CCND2	158	15	17763	22.4848	0.951541	0.779867	10.0377
INTERPRO	IPR006671:Cyclin, N-terminal	3	1.65746	0.0235777	CCNB2, CCND3, CCND2	158	27	17763	12.4916	0.999927	0.907454	28.3001
INTERPRO	IPR013763:Cyclin-related	3	1.65746	0.0342704	CCNB2, CCND3, CCND2	158	33	17763	10.2204	0.999999	0.938131	38.5048
INTERPRO	IPR006670:Cyclin	3	1.65746	0.0342704	CCNB2, CCND3, CCND2	158	33	17763	10.2204	0.999999	0.938131	38.5048
SMART	SM00385:CYCLIN	3	1.65746	0.046775	CCNB2, CCND3, CCND2	97	33	9131	8.55764	0.994601	0.994601	41.744
SP_PIR_KEYWORDS	cyclin	3	1.65746	0.0696251	CCNB2, CCND3, CCND2	162	48	17854	6.88812	1	0.562343	60.33
Annotation Cluster 4	Enrichment Score: 1.7808989258494878
Category	Term	Count	%	PValue	Genes	List Total	Pop Hits	Pop Total	Fold Enrichment	Bonferroni	Benjamini	FDR
GOTERM_BP_FAT	GO:0045941~positive regulation of transcription	12	6.62983	0.00907537	E2F1, EGR1, WNT10B, EGR2, FOXM1, PSRC1, HIVEP3, SOX4, LEF1, EAF2, ETV5, TOP2A	139	475	13588	2.46961	0.999888	0.477901	13.4118
GOTERM_BP_FAT	GO:0010628~positive regulation of gene expression	12	6.62983	0.0109652	E2F1, EGR1, WNT10B, EGR2, FOXM1, PSRC1, HIVEP3, SOX4, LEF1, EAF2, ETV5, TOP2A	139	488	13588	2.40382	0.999983	0.519812	15.9836
GOTERM_BP_FAT	GO:0045935~positive regulation of nucleobase, nucleoside, nucleotide and nucleic acid metabolic process	12	6.62983	0.0148363	E2F1, EGR1, WNT10B, EGR2, FOXM1, PSRC1, HIVEP3, SOX4, LEF1, EAF2, ETV5, TOP2A	139	510	13588	2.30013	1	0.563406	21.0302
GOTERM_BP_FAT	GO:0051173~positive regulation of nitrogen compound metabolic process	12	6.62983	0.0182449	E2F1, EGR1, WNT10B, EGR2, FOXM1, PSRC1, HIVEP3, SOX4, LEF1, EAF2, ETV5, TOP2A	139	526	13588	2.23016	1	0.58317	25.2374
GOTERM_BP_FAT	GO:0010557~positive regulation of macromolecule biosynthetic process	12	6.62983	0.0191819	E2F1, EGR1, WNT10B, EGR2, FOXM1, PSRC1, HIVEP3, SOX4, LEF1, EAF2, ETV5, TOP2A	139	530	13588	2.21333	1	0.584642	26.3565
GOTERM_BP_FAT	GO:0031328~positive regulation of cellular biosynthetic process	12	6.62983	0.0249878	E2F1, EGR1, WNT10B, EGR2, FOXM1, PSRC1, HIVEP3, SOX4, LEF1, EAF2, ETV5, TOP2A	139	552	13588	2.12512	1	0.635849	32.9488
GOTERM_BP_FAT	GO:0009891~positive regulation of biosynthetic process	12	6.62983	0.0264693	E2F1, EGR1, WNT10B, EGR2, FOXM1, PSRC1, HIVEP3, SOX4, LEF1, EAF2, ETV5, TOP2A	139	557	13588	2.10604	1	0.642887	34.5402
Annotation Cluster 5	Enrichment Score: 1.3204602175555018
Category	Term	Count	%	PValue	Genes	List Total	Pop Hits	Pop Total	Fold Enrichment	Bonferroni	Benjamini	FDR
GOTERM_MF_FAT	GO:0032553~ribonucleotide binding	26	14.3646	0.0272684	KIF23, KIF22, TUBB2B, NEK2, OAS2, TRIB1, HSPA2, RAPGEF3, MX1, SIK1, EHD2, CAMK2A, TOP2A, CDK1, ADSSL1, KIF11, RABL5, HCK, PBK, LARS2, UBE2C, RAD54L, WEE1, ABCB4, BUB1B, RASD1	126	1796	13288	1.52671	0.999394	0.975393	30.4475
GOTERM_MF_FAT	GO:0032555~purine ribonucleotide binding	26	14.3646	0.0272684	KIF23, KIF22, TUBB2B, NEK2, OAS2, TRIB1, HSPA2, RAPGEF3, MX1, SIK1, EHD2, CAMK2A, TOP2A, CDK1, ADSSL1, KIF11, RABL5, HCK, PBK, LARS2, UBE2C, RAD54L, WEE1, ABCB4, BUB1B, RASD1	126	1796	13288	1.52671	0.999394	0.975393	30.4475
GOTERM_MF_FAT	GO:0017076~purine nucleotide binding	26	14.3646	0.0419792	KIF23, KIF22, TUBB2B, NEK2, OAS2, TRIB1, HSPA2, RAPGEF3, MX1, SIK1, EHD2, CAMK2A, TOP2A, CDK1, ADSSL1, KIF11, RABL5, HCK, PBK, LARS2, UBE2C, RAD54L, WEE1, ABCB4, BUB1B, RASD1	126	1871	13288	1.46551	0.99999	0.80639	43.0626
GOTERM_MF_FAT	GO:0000166~nucleotide binding	26	14.3646	0.16742	KIF23, KIF22, TUBB2B, NEK2, OAS2, TRIB1, HSPA2, RAPGEF3, MX1, SIK1, EHD2, CAMK2A, TOP2A, CDK1, ADSSL1, KIF11, RABL5, HCK, PBK, LARS2, UBE2C, RAD54L, WEE1, ABCB4, BUB1B, RASD1	126	2183	13288	1.25606	1	0.903509	90.9851
Annotation Cluster 6	Enrichment Score: 1.2117888632032037
Category	Term	Count	%	PValue	Genes	List Total	Pop Hits	Pop Total	Fold Enrichment	Bonferroni	Benjamini	FDR
GOTERM_BP_FAT	GO:0051327~M phase of meiotic cell cycle	4	2.20994	0.0603137	MKI67, NEK2, CKS2, FANCA	139	88	13588	4.44343	1	0.838947	62.5677
GOTERM_BP_FAT	GO:0007126~meiosis	4	2.20994	0.0603137	MKI67, NEK2, CKS2, FANCA	139	88	13588	4.44343	1	0.838947	62.5677
GOTERM_BP_FAT	GO:0051321~meiotic cell cycle	4	2.20994	0.0636505	MKI67, NEK2, CKS2, FANCA	139	90	13588	4.34468	1	0.838491	64.613
Annotation Cluster 7	Enrichment Score: 1.1166596843420358
Category	Term	Count	%	PValue	Genes	List Total	Pop Hits	Pop Total	Fold Enrichment	Bonferroni	Benjamini	FDR
GOTERM_BP_FAT	GO:0031110~regulation of microtubule polymerization or depolymerization	3	1.65746	0.0325806	PSRC1, STMN1, MID1	139	28	13588	10.4738	1	0.655738	40.738
GOTERM_BP_FAT	GO:0070507~regulation of microtubule cytoskeleton organization	3	1.65746	0.0515343	PSRC1, STMN1, MID1	139	36	13588	8.14628	1	0.807973	56.6448
GOTERM_BP_FAT	GO:0032886~regulation of microtubule-based process	3	1.65746	0.0763883	PSRC1, STMN1, MID1	139	45	13588	6.51703	1	0.841863	71.4975
GOTERM_BP_FAT	GO:0051493~regulation of cytoskeleton organization	3	1.65746	0.266244	PSRC1, STMN1, MID1	139	99	13588	2.96228	1	0.973611	99.2479
Annotation Cluster 8	Enrichment Score: 1.1123723317058734
Category	Term	Count	%	PValue	Genes	List Total	Pop Hits	Pop Total	Fold Enrichment	Bonferroni	Benjamini	FDR
GOTERM_MF_FAT	GO:0032559~adenyl ribonucleotide binding	21	11.6022	0.054222	KIF23, CDK1, KIF22, KIF11, NEK2, HCK, PBK, OAS2, LARS2, UBE2C, RAD54L, WEE1, ABCB4, TRIB1, HSPA2, BUB1B, RAPGEF3, SIK1, TOP2A, CAMK2A, EHD2	126	1460	13288	1.51689	1	0.845497	51.9116
GOTERM_MF_FAT	GO:0030554~adenyl nucleotide binding	21	11.6022	0.0817363	KIF23, CDK1, KIF22, KIF11, NEK2, HCK, PBK, OAS2, LARS2, UBE2C, RAD54L, WEE1, ABCB4, TRIB1, HSPA2, BUB1B, RAPGEF3, SIK1, TOP2A, CAMK2A, EHD2	126	1535	13288	1.44278	1	0.921068	67.3674
GOTERM_MF_FAT	GO:0001883~purine nucleoside binding	21	11.6022	0.0873226	KIF23, CDK1, KIF22, KIF11, NEK2, HCK, PBK, OAS2, LARS2, UBE2C, RAD54L, WEE1, ABCB4, TRIB1, HSPA2, BUB1B, RAPGEF3, SIK1, TOP2A, CAMK2A, EHD2	126	1548	13288	1.43066	1	0.892059	69.8805
GOTERM_MF_FAT	GO:0001882~nucleoside binding	21	11.6022	0.0917896	KIF23, CDK1, KIF22, KIF11, NEK2, HCK, PBK, OAS2, LARS2, UBE2C, RAD54L, WEE1, ABCB4, TRIB1, HSPA2, BUB1B, RAPGEF3, SIK1, TOP2A, CAMK2A, EHD2	126	1558	13288	1.42148	1	0.883543	71.76
Annotation Cluster 9	Enrichment Score: 1.111361920792003
Category	Term	Count	%	PValue	Genes	List Total	Pop Hits	Pop Total	Fold Enrichment	Bonferroni	Benjamini	FDR
INTERPRO	IPR019821:Kinesin, motor region, conserved site	3	1.65746	0.0530941	KIF23, KIF22, KIF11	158	42	17763	8.03029	1	0.973429	53.2645
INTERPRO	IPR001752:Kinesin, motor region	3	1.65746	0.0576782	KIF23, KIF22, KIF11	158	44	17763	7.66528	1	0.966166	56.3222
SMART	SM00129:KISc	3	1.65746	0.077862	KIF23, KIF22, KIF11	97	44	9131	6.41823	0.999855	0.987939	59.9202
GOTERM_MF_FAT	GO:0003777~microtubule motor activity	3	1.65746	0.150373	KIF23, KIF22, KIF11	126	73	13288	4.33399	1	0.887368	88.2359
Annotation Cluster 10	Enrichment Score: 1.0897716881863535
Category	Term	Count	%	PValue	Genes	List Total	Pop Hits	Pop Total	Fold Enrichment	Bonferroni	Benjamini	FDR
GOTERM_BP_FAT	GO:0048167~regulation of synaptic plasticity	4	2.20994	0.0127052	EGR2, STXBP1, BHLHE40, CAMK2A	139	48	13588	8.14628	0.999997	0.549576	18.2883
GOTERM_BP_FAT	GO:0050804~regulation of synaptic transmission	4	2.20994	0.0815661	EGR2, STXBP1, BHLHE40, CAMK2A	139	100	13588	3.91022	1	0.854836	73.9195
GOTERM_BP_FAT	GO:0051969~regulation of transmission of nerve impulse	4	2.20994	0.0952586	EGR2, STXBP1, BHLHE40, CAMK2A	139	107	13588	3.65441	1	0.891405	79.4281
GOTERM_BP_FAT	GO:0031644~regulation of neurological system process	4	2.20994	0.107691	EGR2, STXBP1, BHLHE40, CAMK2A	139	113	13588	3.46037	1	0.906432	83.4669
GOTERM_BP_FAT	GO:0044057~regulation of system process	4	2.20994	0.334631	EGR2, STXBP1, BHLHE40, CAMK2A	139	201	13588	1.94538	1	0.981431	99.8396
Annotation Cluster 11	Enrichment Score: 0.7608589307681298
Category	Term	Count	%	PValue	Genes	List Total	Pop Hits	Pop Total	Fold Enrichment	Bonferroni	Benjamini	FDR
INTERPRO	IPR000719:Protein kinase, core	9	4.97238	0.0703027	CDK1, NEK2, HCK, BUB1B, PBK, SIK1, CAMK2A, WEE1, TRIB1	158	491	17763	2.06073	1	0.973634	63.8101
UP_SEQ_FEATURE	domain:Protein kinase	9	4.97238	0.0887858	CDK1, NEK2, HCK, BUB1B, PBK, SIK1, CAMK2A, WEE1, TRIB1	155	476	16021	1.95431	1	0.999707	74.0265
GOTERM_BP_FAT	GO:0006468~protein amino acid phosphorylation	9	4.97238	0.324985	CDK1, NEK2, HCK, BUB1B, PBK, SIK1, CAMK2A, WEE1, TRIB1	139	640	13588	1.37469	1	0.981728	99.7987
GOTERM_BP_FAT	GO:0016310~phosphorylation	9	4.97238	0.446052	CDK1, NEK2, HCK, BUB1B, PBK, SIK1, CAMK2A, WEE1, TRIB1	139	718	13588	1.22535	1	0.990359	99.9911
Annotation Cluster 12	Enrichment Score: 0.6857281750901654
Category	Term	Count	%	PValue	Genes	List Total	Pop Hits	Pop Total	Fold Enrichment	Bonferroni	Benjamini	FDR
GOTERM_BP_FAT	GO:0046486~glycerolipid metabolic process	4	2.20994	0.143628	SERINC5, AGPAT9, LIPC, FABP5	139	129	13588	3.03118	1	0.951884	91.3632
GOTERM_BP_FAT	GO:0006644~phospholipid metabolic process	4	2.20994	0.230029	SERINC5, AGPAT9, LIPC, FABP5	139	163	13588	2.39891	1	0.97056	98.3901
GOTERM_BP_FAT	GO:0019637~organophosphate metabolic process	4	2.20994	0.265334	SERINC5, AGPAT9, LIPC, FABP5	139	176	13588	2.22171	1	0.974354	99.233
Annotation Cluster 13	Enrichment Score: 0.6617227400206823
Category	Term	Count	%	PValue	Genes	List Total	Pop Hits	Pop Total	Fold Enrichment	Bonferroni	Benjamini	FDR
GOTERM_BP_FAT	GO:0048858~cell projection morphogenesis	5	2.76243	0.150054	EGR2, UCHL1, VANGL2, STXBP1, STMN1	139	202	13588	2.41969	1	0.947667	92.3318
GOTERM_BP_FAT	GO:0032990~cell part morphogenesis	5	2.76243	0.169349	EGR2, UCHL1, VANGL2, STXBP1, STMN1	139	212	13588	2.30555	1	0.961174	94.6646
GOTERM_BP_FAT	GO:0030030~cell projection organization	5	2.76243	0.407195	EGR2, UCHL1, VANGL2, STXBP1, STMN1	139	319	13588	1.53222	1	0.988876	99.9741
Annotation Cluster 14	Enrichment Score: 0.608570533351349
Category	Term	Count	%	PValue	Genes	List Total	Pop Hits	Pop Total	Fold Enrichment	Bonferroni	Benjamini	FDR
GOTERM_BP_FAT	GO:0045934~negative regulation of nucleobase, nucleoside, nucleotide and nucleic acid metabolic process	7	3.8674	0.216781	EGR1, PALM, RCOR2, LEF1, BHLHE40, ZFPM1, BHLHE41	139	397	13588	1.72365	1	0.973737	97.8923
GOTERM_BP_FAT	GO:0051172~negative regulation of nitrogen compound metabolic process	7	3.8674	0.223287	EGR1, PALM, RCOR2, LEF1, BHLHE40, ZFPM1, BHLHE41	139	401	13588	1.70645	1	0.974132	98.1525
GOTERM_BP_FAT	GO:0031327~negative regulation of cellular biosynthetic process	7	3.8674	0.27223	EGR1, PALM, RCOR2, LEF1, BHLHE40, ZFPM1, BHLHE41	139	430	13588	1.59137	1	0.974968	99.3391
GOTERM_BP_FAT	GO:0009890~negative regulation of biosynthetic process	7	3.8674	0.279189	EGR1, PALM, RCOR2, LEF1, BHLHE40, ZFPM1, BHLHE41	139	434	13588	1.5767	1	0.97559	99.4322
Annotation Cluster 15	Enrichment Score: 0.6001929745329299
Category	Term	Count	%	PValue	Genes	List Total	Pop Hits	Pop Total	Fold Enrichment	Bonferroni	Benjamini	FDR
GOTERM_MF_FAT	GO:0005525~GTP binding	6	3.31492	0.240613	ADSSL1, TUBB2B, RABL5, MX1, RASD1, EHD2	126	354	13288	1.78746	1	0.96502	97.3077
GOTERM_MF_FAT	GO:0019001~guanyl nucleotide binding	6	3.31492	0.256478	ADSSL1, TUBB2B, RABL5, MX1, RASD1, EHD2	126	363	13288	1.74315	1	0.958287	97.9597
GOTERM_MF_FAT	GO:0032561~guanyl ribonucleotide binding	6	3.31492	0.256478	ADSSL1, TUBB2B, RABL5, MX1, RASD1, EHD2	126	363	13288	1.74315	1	0.958287	97.9597
Annotation Cluster 16	Enrichment Score: 0.5484380774070761
Category	Term	Count	%	PValue	Genes	List Total	Pop Hits	Pop Total	Fold Enrichment	Bonferroni	Benjamini	FDR
INTERPRO	IPR000387:Protein-tyrosine phosphatase	3	1.65746	0.151406	DUSP5, DUSP10, PTPRS	158	78	17763	4.324	1	0.993519	89.8641
INTERPRO	IPR000387:Dual-specific/protein-tyrosine phosphatase, conserved region	3	1.65746	0.163792	DUSP5, DUSP10, PTPRS	158	82	17763	4.11308	1	0.993891	91.7429
INTERPRO	IPR016130:Protein-tyrosine phosphatase, active site	3	1.65746	0.179514	DUSP5, DUSP10, PTPRS	158	87	17763	3.87669	1	0.99482	93.6629
GOTERM_MF_FAT	GO:0004725~protein tyrosine phosphatase activity	3	1.65746	0.245718	DUSP5, DUSP10, PTPRS	126	101	13288	3.13248	1	0.962589	97.5359
GOTERM_BP_FAT	GO:0006470~protein amino acid dephosphorylation	3	1.65746	0.322582	DUSP5, DUSP10, PTPRS	139	114	13588	2.57251	1	0.981814	99.7871
GOTERM_BP_FAT	GO:0016311~dephosphorylation	3	1.65746	0.419645	DUSP5, DUSP10, PTPRS	139	141	13588	2.0799	1	0.989967	99.9815
GOTERM_MF_FAT	GO:0004721~phosphoprotein phosphatase activity	3	1.65746	0.419958	DUSP5, DUSP10, PTPRS	126	152	13288	2.08145	1	0.992293	99.9217
GOTERM_MF_FAT	GO:0016791~phosphatase activity	3	1.65746	0.65886	DUSP5, DUSP10, PTPRS	126	238	13288	1.32933	1	0.999492	99.9999
Annotation Cluster 17	Enrichment Score: 0.5231141772346927
Category	Term	Count	%	PValue	Genes	List Total	Pop Hits	Pop Total	Fold Enrichment	Bonferroni	Benjamini	FDR
GOTERM_BP_FAT	GO:0031497~chromatin assembly	3	1.65746	0.176827	H1F0, A730008H23RIK, CENPV	139	75	13588	3.91022	1	0.960706	95.3749
GOTERM_BP_FAT	GO:0065004~protein-DNA complex assembly	3	1.65746	0.180468	H1F0, A730008H23RIK, CENPV	139	76	13588	3.85877	1	0.961463	95.6877
GOTERM_BP_FAT	GO:0006333~chromatin assembly or disassembly	3	1.65746	0.303875	H1F0, A730008H23RIK, CENPV	139	109	13588	2.69052	1	0.97863	99.6726
GOTERM_BP_FAT	GO:0006325~chromatin organization	3	1.65746	0.833486	H1F0, A730008H23RIK, CENPV	139	315	13588	0.931004	1	0.99993	100
Annotation Cluster 18	Enrichment Score: 0.5162274850353833
Category	Term	Count	%	PValue	Genes	List Total	Pop Hits	Pop Total	Fold Enrichment	Bonferroni	Benjamini	FDR
GOTERM_BP_FAT	GO:0050870~positive regulation of T cell activation	3	1.65746	0.14468	IL18, HLX, CD5	139	66	13588	4.44343	1	0.950182	91.5292
GOTERM_BP_FAT	GO:0051251~positive regulation of lymphocyte activation	3	1.65746	0.247408	IL18, HLX, CD5	139	94	13588	3.11985	1	0.974876	98.8775
GOTERM_BP_FAT	GO:0002696~positive regulation of leukocyte activation	3	1.65746	0.266244	IL18, HLX, CD5	139	99	13588	2.96228	1	0.973611	99.2479
GOTERM_BP_FAT	GO:0050867~positive regulation of cell activation	3	1.65746	0.273781	IL18, HLX, CD5	139	101	13588	2.90363	1	0.974516	99.3611
GOTERM_BP_FAT	GO:0050863~regulation of T cell activation	3	1.65746	0.300122	IL18, HLX, CD5	139	108	13588	2.71543	1	0.978278	99.6435
GOTERM_BP_FAT	GO:0051249~regulation of lymphocyte activation	3	1.65746	0.431131	IL18, HLX, CD5	139	144	13588	2.03657	1	0.989328	99.9865
GOTERM_BP_FAT	GO:0002694~regulation of leukocyte activation	3	1.65746	0.465352	IL18, HLX, CD5	139	154	13588	1.90433	1	0.991827	99.9949
GOTERM_BP_FAT	GO:0050865~regulation of cell activation	3	1.65746	0.472047	IL18, HLX, CD5	139	156	13588	1.87991	1	0.991713	99.9958
Annotation Cluster 19	Enrichment Score: 0.48495771466773197
Category	Term	Count	%	PValue	Genes	List Total	Pop Hits	Pop Total	Fold Enrichment	Bonferroni	Benjamini	FDR
GOTERM_BP_FAT	GO:0007409~axonogenesis	4	2.20994	0.230029	EGR2, UCHL1, STXBP1, STMN1	139	163	13588	2.39891	1	0.97056	98.3901
GOTERM_BP_FAT	GO:0048812~neuron projection morphogenesis	4	2.20994	0.265334	EGR2, UCHL1, STXBP1, STMN1	139	176	13588	2.22171	1	0.974354	99.233
GOTERM_BP_FAT	GO:0048667~cell morphogenesis involved in neuron differentiation	4	2.20994	0.281859	EGR2, UCHL1, STXBP1, STMN1	139	182	13588	2.14847	1	0.975588	99.4645
GOTERM_BP_FAT	GO:0031175~neuron projection development	4	2.20994	0.381773	EGR2, UCHL1, STXBP1, STMN1	139	218	13588	1.79368	1	0.98825	99.9498
GOTERM_BP_FAT	GO:0048666~neuron development	4	2.20994	0.572532	EGR2, UCHL1, STXBP1, STMN1	139	292	13588	1.33912	1	0.995944	99.9999
Annotation Cluster 20	Enrichment Score: 0.4477390394671912
Category	Term	Count	%	PValue	Genes	List Total	Pop Hits	Pop Total	Fold Enrichment	Bonferroni	Benjamini	FDR
GOTERM_CC_FAT	GO:0070013~intracellular organelle lumen	12	6.62983	0.341346	E2F1, E2F2, LMNB1, MKI67, RCOR2, A730008H23RIK, LEF1, NUSAP1, LARS2, EAF2, BHLHE41, TOP2A	105	1133	12504	1.26128	1	0.943668	99.4323
GOTERM_CC_FAT	GO:0043233~organelle lumen	12	6.62983	0.344563	E2F1, E2F2, LMNB1, MKI67, RCOR2, A730008H23RIK, LEF1, NUSAP1, LARS2, EAF2, BHLHE41, TOP2A	105	1136	12504	1.25795	1	0.939572	99.4657
GOTERM_CC_FAT	GO:0031974~membrane-enclosed lumen	12	6.62983	0.385762	E2F1, E2F2, LMNB1, MKI67, RCOR2, A730008H23RIK, LEF1, NUSAP1, LARS2, EAF2, BHLHE41, TOP2A	105	1174	12504	1.21723	1	0.956103	99.7609
Annotation Cluster 21	Enrichment Score: 0.4451426801743666
Category	Term	Count	%	PValue	Genes	List Total	Pop Hits	Pop Total	Fold Enrichment	Bonferroni	Benjamini	FDR
GOTERM_BP_FAT	GO:0012502~induction of programmed cell death	4	2.20994	0.240803	IL18, KLF10, EAF2, CD5	139	167	13588	2.34145	1	0.973155	98.7114
GOTERM_BP_FAT	GO:0006917~induction of apoptosis	4	2.20994	0.240803	IL18, KLF10, EAF2, CD5	139	167	13588	2.34145	1	0.973155	98.7114
GOTERM_BP_FAT	GO:0043065~positive regulation of apoptosis	4	2.20994	0.462852	IL18, KLF10, EAF2, CD5	139	248	13588	1.5767	1	0.991836	99.9945
GOTERM_BP_FAT	GO:0043068~positive regulation of programmed cell death	4	2.20994	0.468108	IL18, KLF10, EAF2, CD5	139	250	13588	1.56409	1	0.991849	99.9953
GOTERM_BP_FAT	GO:0010942~positive regulation of cell death	4	2.20994	0.473342	IL18, KLF10, EAF2, CD5	139	252	13588	1.55167	1	0.991566	99.996
Annotation Cluster 22	Enrichment Score: 0.41405927859323177
Category	Term	Count	%	PValue	Genes	List Total	Pop Hits	Pop Total	Fold Enrichment	Bonferroni	Benjamini	FDR
UP_SEQ_FEATURE	repeat:3	3	1.65746	0.317433	PSRC1, HIVEP3, NDRG1	155	119	16021	2.60575	1	0.999999	99.6062
UP_SEQ_FEATURE	repeat:1	3	1.65746	0.419698	PSRC1, HIVEP3, NDRG1	155	148	16021	2.09516	1	1	99.9626
UP_SEQ_FEATURE	repeat:2	3	1.65746	0.429767	PSRC1, HIVEP3, NDRG1	155	151	16021	2.05354	1	1	99.971
Annotation Cluster 23	Enrichment Score: 0.3716513803668556
Category	Term	Count	%	PValue	Genes	List Total	Pop Hits	Pop Total	Fold Enrichment	Bonferroni	Benjamini	FDR
GOTERM_BP_FAT	GO:0016481~negative regulation of transcription	6	3.31492	0.327023	EGR1, RCOR2, LEF1, BHLHE40, ZFPM1, BHLHE41	139	372	13588	1.5767	1	0.980794	99.8081
GOTERM_BP_FAT	GO:0010629~negative regulation of gene expression	6	3.31492	0.403774	EGR1, RCOR2, LEF1, BHLHE40, ZFPM1, BHLHE41	139	410	13588	1.43057	1	0.988755	99.9717
GOTERM_BP_FAT	GO:0010558~negative regulation of macromolecule biosynthetic process	6	3.31492	0.419903	EGR1, RCOR2, LEF1, BHLHE40, ZFPM1, BHLHE41	139	418	13588	1.40319	1	0.989611	99.9816
GOTERM_BP_FAT	GO:0010605~negative regulation of macromolecule metabolic process	6	3.31492	0.588206	EGR1, RCOR2, LEF1, BHLHE40, ZFPM1, BHLHE41	139	506	13588	1.15915	1	0.996447	99.9999
Annotation Cluster 24	Enrichment Score: 0.33409293867861534
Category	Term	Count	%	PValue	Genes	List Total	Pop Hits	Pop Total	Fold Enrichment	Bonferroni	Benjamini	FDR
GOTERM_BP_FAT	GO:0030098~lymphocyte differentiation	3	1.65746	0.322582	EGR1, POLM, SOX4	139	114	13588	2.57251	1	0.981814	99.7871
GOTERM_BP_FAT	GO:0002521~leukocyte differentiation	3	1.65746	0.42413	EGR1, POLM, SOX4	139	142	13588	2.06525	1	0.989845	99.9836
GOTERM_BP_FAT	GO:0030097~hemopoiesis	3	1.65746	0.727081	EGR1, POLM, SOX4	139	251	13588	1.16839	1	0.999489	100
Annotation Cluster 25	Enrichment Score: 0.32264805833891114
Category	Term	Count	%	PValue	Genes	List Total	Pop Hits	Pop Total	Fold Enrichment	Bonferroni	Benjamini	FDR
UP_SEQ_FEATURE	domain:EF-hand 2	3	1.65746	0.457739	MYL4, MYL6B, ACTN1	155	160	16021	1.93802	1	1	99.986
UP_SEQ_FEATURE	domain:EF-hand 1	3	1.65746	0.460249	MYL4, MYL6B, ACTN1	155	161	16021	1.92599	1	1	99.9869
GOTERM_CC_FAT	GO:0015629~actin cytoskeleton	3	1.65746	0.511028	MYL4, MYL6B, ACTN1	105	205	12504	1.74272	1	0.97519	99.9858
Annotation Cluster 26	Enrichment Score: 0.26749082734572105
Category	Term	Count	%	PValue	Genes	List Total	Pop Hits	Pop Total	Fold Enrichment	Bonferroni	Benjamini	FDR
GOTERM_BP_FAT	GO:0009165~nucleotide biosynthetic process	3	1.65746	0.52998	ADSSL1, ATP1B1, RRM2	139	174	13588	1.68544	1	0.994263	99.9993
GOTERM_BP_FAT	GO:0034654~nucleobase, nucleoside, nucleotide and nucleic acid biosynthetic process	3	1.65746	0.545298	ADSSL1, ATP1B1, RRM2	139	179	13588	1.63836	1	0.99508	99.9996
GOTERM_BP_FAT	GO:0034404~nucleobase, nucleoside and nucleotide biosynthetic process	3	1.65746	0.545298	ADSSL1, ATP1B1, RRM2	139	179	13588	1.63836	1	0.99508	99.9996
Annotation Cluster 27	Enrichment Score: 0.25748889602322006
Category	Term	Count	%	PValue	Genes	List Total	Pop Hits	Pop Total	Fold Enrichment	Bonferroni	Benjamini	FDR
UP_SEQ_FEATURE	domain:SH3	3	1.65746	0.466082	ARHGAP33, EPS8, HCK	155	163	16021	1.90236	1	1	99.9888
SP_PIR_KEYWORDS	sh3 domain	3	1.65746	0.54735	ARHGAP33, EPS8, HCK	162	204	17854	1.62073	1	0.973491	99.9961
INTERPRO	IPR001452:Src homology-3 domain	3	1.65746	0.558685	ARHGAP33, EPS8, HCK	158	211	17763	1.59845	1	1	99.9989
SMART	SM00326:SH3	3	1.65746	0.654862	ARHGAP33, EPS8, HCK	97	211	9131	1.3384	1	1	99.9994
Annotation Cluster 28	Enrichment Score: 0.25276827853103184
Category	Term	Count	%	PValue	Genes	List Total	Pop Hits	Pop Total	Fold Enrichment	Bonferroni	Benjamini	FDR
GOTERM_BP_FAT	GO:0006915~apoptosis	6	3.31492	0.512533	E2F1, E2F2, LITAF, BUB1B, BIRC5, DNASE1L3	139	465	13588	1.26136	1	0.99359	99.9988
GOTERM_BP_FAT	GO:0012501~programmed cell death	6	3.31492	0.527753	E2F1, E2F2, LITAF, BUB1B, BIRC5, DNASE1L3	139	473	13588	1.24003	1	0.99428	99.9993
GOTERM_BP_FAT	GO:0008219~cell death	6	3.31492	0.589974	E2F1, E2F2, LITAF, BUB1B, BIRC5, DNASE1L3	139	507	13588	1.15687	1	0.996416	99.9999
GOTERM_BP_FAT	GO:0016265~death	6	3.31492	0.61086	E2F1, E2F2, LITAF, BUB1B, BIRC5, DNASE1L3	139	519	13588	1.13012	1	0.997016	100
Annotation Cluster 29	Enrichment Score: 0.2286298358678453
Category	Term	Count	%	PValue	Genes	List Total	Pop Hits	Pop Total	Fold Enrichment	Bonferroni	Benjamini	FDR
SP_PIR_KEYWORDS	ubl conjugation pathway	6	3.31492	0.443257	UHRF1, NEDD4, DTL, UCHL1, MID1, UBE2C	162	484	17854	1.36624	1	0.949223	99.9449
GOTERM_BP_FAT	GO:0043632~modification-dependent macromolecule catabolic process	6	3.31492	0.591737	UHRF1, NEDD4, DTL, UCHL1, MID1, UBE2C	139	508	13588	1.15459	1	0.996386	99.9999
GOTERM_BP_FAT	GO:0019941~modification-dependent protein catabolic process	6	3.31492	0.591737	UHRF1, NEDD4, DTL, UCHL1, MID1, UBE2C	139	508	13588	1.15459	1	0.996386	99.9999
GOTERM_BP_FAT	GO:0051603~proteolysis involved in cellular protein catabolic process	6	3.31492	0.6361	UHRF1, NEDD4, DTL, UCHL1, MID1, UBE2C	139	534	13588	1.09838	1	0.997949	100
GOTERM_BP_FAT	GO:0044257~cellular protein catabolic process	6	3.31492	0.641028	UHRF1, NEDD4, DTL, UCHL1, MID1, UBE2C	139	537	13588	1.09224	1	0.998039	100
GOTERM_BP_FAT	GO:0030163~protein catabolic process	6	3.31492	0.671282	UHRF1, NEDD4, DTL, UCHL1, MID1, UBE2C	139	556	13588	1.05491	1	0.998755	100
Annotation Cluster 30	Enrichment Score: 0.20035549449367318
Category	Term	Count	%	PValue	Genes	List Total	Pop Hits	Pop Total	Fold Enrichment	Bonferroni	Benjamini	FDR
GOTERM_BP_FAT	GO:0035239~tube morphogenesis	3	1.65746	0.520624	ADM, VANGL2, PLXND1	139	171	13588	1.71501	1	0.994092	99.9991
GOTERM_BP_FAT	GO:0002009~morphogenesis of an epithelium	3	1.65746	0.526875	ADM, VANGL2, PLXND1	139	173	13588	1.69518	1	0.99441	99.9993
GOTERM_BP_FAT	GO:0035295~tube development	3	1.65746	0.752493	ADM, VANGL2, PLXND1	139	264	13588	1.11086	1	0.999667	100
GOTERM_BP_FAT	GO:0060429~epithelium development	3	1.65746	0.765321	ADM, VANGL2, PLXND1	139	271	13588	1.08216	1	0.999743	100
Annotation Cluster 31	Enrichment Score: 0.200121550143211
Category	Term	Count	%	PValue	Genes	List Total	Pop Hits	Pop Total	Fold Enrichment	Bonferroni	Benjamini	FDR
GOTERM_BP_FAT	GO:0010324~membrane invagination	3	1.65746	0.571992	HCK, STXBP1, EHD2	139	188	13588	1.55993	1	0.996055	99.9998
GOTERM_BP_FAT	GO:0006897~endocytosis	3	1.65746	0.571992	HCK, STXBP1, EHD2	139	188	13588	1.55993	1	0.996055	99.9998
GOTERM_BP_FAT	GO:0016044~membrane organization	3	1.65746	0.767106	HCK, STXBP1, EHD2	139	272	13588	1.07818	1	0.999742	100
Annotation Cluster 32	Enrichment Score: 0.16949044677515254
Category	Term	Count	%	PValue	Genes	List Total	Pop Hits	Pop Total	Fold Enrichment	Bonferroni	Benjamini	FDR
GOTERM_BP_FAT	GO:0048514~blood vessel morphogenesis	3	1.65746	0.60031	FOXM1, IL18, PLXND1	139	198	13588	1.48114	1	0.996721	99.9999
GOTERM_BP_FAT	GO:0001568~blood vessel development	3	1.65746	0.712512	FOXM1, IL18, PLXND1	139	244	13588	1.20191	1	0.999365	100
GOTERM_BP_FAT	GO:0001944~vasculature development	3	1.65746	0.725038	FOXM1, IL18, PLXND1	139	250	13588	1.17306	1	0.999489	100
Annotation Cluster 33	Enrichment Score: 0.13086349515836684
Category	Term	Count	%	PValue	Genes	List Total	Pop Hits	Pop Total	Fold Enrichment	Bonferroni	Benjamini	FDR
GOTERM_CC_FAT	GO:0016023~cytoplasmic membrane-bounded vesicle	4	2.20994	0.674287	STOM, CD93, ACTN1, GH	105	414	12504	1.15059	1	0.991278	99.9999
GOTERM_CC_FAT	GO:0031988~membrane-bounded vesicle	4	2.20994	0.683785	STOM, CD93, ACTN1, GH	105	420	12504	1.13415	1	0.991424	99.9999
GOTERM_CC_FAT	GO:0031410~cytoplasmic vesicle	4	2.20994	0.800264	STOM, CD93, ACTN1, GH	105	508	12504	0.937683	1	0.998296	100
GOTERM_CC_FAT	GO:0031982~vesicle	4	2.20994	0.811986	STOM, CD93, ACTN1, GH	105	519	12504	0.917809	1	0.998243	100
Annotation Cluster 34	Enrichment Score: 0.10330766499298911
Category	Term	Count	%	PValue	Genes	List Total	Pop Hits	Pop Total	Fold Enrichment	Bonferroni	Benjamini	FDR
GOTERM_MF_FAT	GO:0046872~metal ion binding	34	18.7845	0.767256	GM14288, MYL4, ATP1B1, SORD, NEK2, DNASE1L3, CD93, MYL6B, POLM, GFI1, SIK1, EHD2, CDH24, EGR1, PTGR1, ADSSL1, TRPM5, EGR2, EGFL6, KLF10, UPB1, PADI2, ACTN1, ENDOD1, BIRC5, CSRP2, MID1, WEE1, UHRF1, 2700081O15RIK, RRM2, HIVEP3, CACNA1H, ZFPM1	126	3850	13288	0.931338	1	0.999861	100
GOTERM_MF_FAT	GO:0043169~cation binding	34	18.7845	0.786518	GM14288, MYL4, ATP1B1, SORD, NEK2, DNASE1L3, CD93, MYL6B, POLM, GFI1, SIK1, EHD2, CDH24, EGR1, PTGR1, ADSSL1, TRPM5, EGR2, EGFL6, KLF10, UPB1, PADI2, ACTN1, ENDOD1, BIRC5, CSRP2, MID1, WEE1, UHRF1, 2700081O15RIK, RRM2, HIVEP3, CACNA1H, ZFPM1	126	3885	13288	0.922947	1	0.999876	100
GOTERM_MF_FAT	GO:0043167~ion binding	34	18.7845	0.811761	GM14288, MYL4, ATP1B1, SORD, NEK2, DNASE1L3, CD93, MYL6B, POLM, GFI1, SIK1, EHD2, CDH24, EGR1, PTGR1, ADSSL1, TRPM5, EGR2, EGFL6, KLF10, UPB1, PADI2, ACTN1, ENDOD1, BIRC5, CSRP2, MID1, WEE1, UHRF1, 2700081O15RIK, RRM2, HIVEP3, CACNA1H, ZFPM1	126	3934	13288	0.911452	1	0.999927	100
Annotation Cluster 35	Enrichment Score: 0.09238114089530061
Category	Term	Count	%	PValue	Genes	List Total	Pop Hits	Pop Total	Fold Enrichment	Bonferroni	Benjamini	FDR
GOTERM_BP_FAT	GO:0042325~regulation of phosphorylation	3	1.65746	0.797287	SPRED1, RAPGEF3, TRIB1	139	290	13588	1.01126	1	0.999863	100
GOTERM_BP_FAT	GO:0051174~regulation of phosphorus metabolic process	3	1.65746	0.813994	SPRED1, RAPGEF3, TRIB1	139	301	13588	0.974306	1	0.999911	100
GOTERM_BP_FAT	GO:0019220~regulation of phosphate metabolic process	3	1.65746	0.813994	SPRED1, RAPGEF3, TRIB1	139	301	13588	0.974306	1	0.999911	100
Annotation Cluster 36	Enrichment Score: 0.08385300929929049
Category	Term	Count	%	PValue	Genes	List Total	Pop Hits	Pop Total	Fold Enrichment	Bonferroni	Benjamini	FDR
GOTERM_BP_FAT	GO:0042981~regulation of apoptosis	5	2.76243	0.818357	IL18, KLF10, BIRC5, EAF2, CD5	139	553	13588	0.883864	1	0.999918	100
GOTERM_BP_FAT	GO:0043067~regulation of programmed cell death	5	2.76243	0.825891	IL18, KLF10, BIRC5, EAF2, CD5	139	560	13588	0.872816	1	0.999928	100
GOTERM_BP_FAT	GO:0010941~regulation of cell death	5	2.76243	0.82904	IL18, KLF10, BIRC5, EAF2, CD5	139	563	13588	0.868165	1	0.999931	100
Annotation Cluster 37	Enrichment Score: 0.06109060039850197
Category	Term	Count	%	PValue	Genes	List Total	Pop Hits	Pop Total	Fold Enrichment	Bonferroni	Benjamini	FDR
GOTERM_CC_FAT	GO:0019866~organelle inner membrane	3	1.65746	0.736824	LMNB1, COX6B2, MGST1	105	312	12504	1.14505	1	0.995473	100
GOTERM_CC_FAT	GO:0031967~organelle envelope	3	1.65746	0.942966	LMNB1, COX6B2, MGST1	105	540	12504	0.661587	1	0.999938	100
GOTERM_CC_FAT	GO:0031975~envelope	3	1.65746	0.943774	LMNB1, COX6B2, MGST1	105	542	12504	0.659146	1	0.99993	100

[truncated: 21 more sheets: 10) FO-II>T2CD21int, 11) FO-II signature up, 12) T2CD21int>MZCD9+, 13) MZCD9+>T2CD21int, 14) MZCD9+ signature up, 15) MZCD9+ signature down, 16) FO-I>FO-II, 17) FO-II>FO-I, 18) MZCD9+>FO-I, 19) FO-I>MZCD9+, 20) TR_T12123DN>T2CD21int, 21) TR_T2CD21int>T12123DN, 22) TR_T2CD21int>FO-I, 23) TR_FO-I>T2CD21int, 24) TR_FO-II>T2CD21int, 25) TR_T2CD21int>MZCD9+, 26) TR_MZCD9+>T2CD21int, 27) TR_FO>T2CD21int, 28) TR_others>MZCD9+, 29) TR_MZCD9+>others …]
